# Supplementary material for: How relevant is lumbar bone mineral density for the stability of symphyseal implants? A biomechanical cadaver study
Source: Eur J Trauma Emerg Surg. 2021 Dec 8;48(4):3101–8. doi: 10.1007/s00068-021-01850-6 (PMC9360150; doi:10.1007/s00068-021-01850-6)
Supplement: Supplementary file 1 — Supplementary file1 (XLSX 16332 KB) [file 68_2021_1850_MOESM1_ESM.xlsx]

## Sheet: Analysis
	Max Kraft N	average BMD	Data sheet Nr.
Specimen 1	199.585	64.9	Data sheet Nr. 1
Specimen 2	78.7953	171	Data sheet Nr. 2
Specimen 3	133.179	121.6	Data sheet Nr. 4
Specimen 4	226.18	152.5	Data sheet Nr. 5
Specimen 5	632.8	151.7	Data sheet Nr. 7
Specimen 6	190.559	104.6	Data sheet Nr. 8
Specimen 7	264.183	63.2	Data sheet Nr. 9
Specimen 8	300.361	113.7	Data sheet Nr. 10
Specimen 9	229.988	125.8	Data sheet Nr. 11
Specimen 10	579.409	133.7	Data sheet Nr. 12

## Sheet: Data sheet Nr. 1
Gesamtzeit (s)	Verstrichene Zykluszeit (s)	Gesamtzyklen	Verstrichene Zyklen	Schritt	Gesamtzyklenzahl(E10BMTL8633 (Linear) Wellenform)	Gesamtzyklenzahl(E10BMTL8633 (Rotary) Wellenform)	Position des Aktuators(E10BMTL8633 (Linear):Position) (mm)	Last(E10BMTL8633 (Linear):Kraft) (kN)	Verschiebung(E10BMTL8633 (Linear):Digitale Position) (mm)	Umdrehung(E10BMTL8633 (Rotary):Umdrehung) (deg)	Drehmoment(E10BMTL8633 (Rotary):Drehmoment) (N·m)	Verschiebung (Rotation)(E10BMTL8633 (Rotary):Digitale Umdrehung) (deg)	Verschiebung(E10BMTL8633 (Linear):Position) (mm)	Dehnung(E10BMTL8633 (Linear):Position) (%)	Spannung(E10BMTL8633 (Linear):Kraft) (MPa)	Dehnung(E10BMTL8633 (Linear):Digitale Position) (%)	Verschiebung (Rotation)(E10BMTL8633 (Rotary):Umdrehung) (deg)	Scherdehnung(E10BMTL8633 (Rotary):Umdrehung) (rad)	Scherspannung(E10BMTL8633 (Rotary):Drehmoment) (MPa)	Scherdehnung(E10BMTL8633 (Rotary):Digitale Umdrehung) (rad)
0.001	0	1	1	1	0	0	-3.10633	0.00398776	5.58794e-05	8.59063	-0.157891	17.2035	-3.10633	-31.0633	3.98776	0.000558794	8.59063	0.149935	-157.891	0.300257						0.199585
0.002	0.001	1	1	1	0	0	-3.10629	0.00415587	9.18098e-05	8.59015	-0.147909	17.203	-3.10629	-31.0629	4.15587	0.000918098	8.59015	0.149926	-147.909	0.300249
0.012	0.011	1	1	1	0	0	-3.10634	0.00330337	4.33624e-05	8.59272	-0.148994	17.2056	-3.10634	-31.0634	3.30337	0.000433624	8.59272	0.149971	-148.994	0.300294
0.014	0.013	1	1	1	0	0	-3.10631	0.00356754	7.6443e-05	8.59384	-0.166911	17.2067	-3.10631	-31.0631	3.56754	0.00076443	8.59384	0.149991	-166.911	0.300313
0.029	0.028	1	1	1	0	0	-3.10626	0.00393324	0.000121146	8.59669	-0.171318	17.2095	-3.10626	-31.0626	3.93324	0.00121146	8.59669	0.150041	-171.318	0.300363
0.04	0.039	1	1	1	0	0	-3.10619	0.00414613	0.000196025	8.6	-0.162828	17.2128	-3.10619	-31.0619	4.14613	0.00196025	8.6	0.150098	-162.828	0.300421
0.05	0.049	1	1	1	0	0	-3.10619	0.00383765	0.00018876	8.59753	-0.15309	17.2104	-3.10619	-31.0619	3.83765	0.0018876	8.59753	0.150055	-153.09	0.300378
0.061	0.06	1	1	1	0	0	-3.10613	0.00393418	0.000255089	8.59629	-0.157219	17.2091	-3.10613	-31.0613	3.93418	0.00255089	8.59629	0.150034	-157.219	0.300356
0.071	0.07	1	1	1	0	0	-3.10603	0.00413889	0.000351984	8.59543	-0.154898	17.2083	-3.10603	-31.0603	4.13889	0.00351984	8.59543	0.150019	-154.898	0.300341
0.082	0.081	1	1	1	0	0	-3.10599	0.00384124	0.000393223	8.60316	-0.155963	17.216	-3.10599	-31.0599	3.84124	0.00393223	8.60316	0.150153	-155.963	0.300476
0.093	0.092	1	1	1	0	0	-3.10589	0.00413283	0.000494365	8.59569	-0.157978	17.2085	-3.10589	-31.0589	4.13283	0.00494365	8.59569	0.150023	-157.978	0.300345
0.103	0.102	1	1	1	0	0	-3.10576	0.0039637	0.000626184	8.59797	-0.16576	17.2108	-3.10576	-31.0576	3.9637	0.00626184	8.59797	0.150063	-165.76	0.300385
0.114	0.113	1	1	1	0	0	-3.10558	0.00407699	0.00080226	8.59829	-0.173927	17.2111	-3.10558	-31.0558	4.07699	0.0080226	8.59829	0.150068	-173.927	0.300391
0.125	0.124	1	1	1	0	0	-3.10498	0.00460499	0.0014062	8.59938	-0.172628	17.2122	-3.10498	-31.0498	4.60499	0.014062	8.59938	0.150088	-172.628	0.30041
0.135	0.134	1	1	1	0	0	-3.10412	0.00471442	0.00226161	8.60015	-0.165826	17.213	-3.10412	-31.0412	4.71442	0.0226161	8.60015	0.150101	-165.826	0.300423
0.146	0.145	1	1	1	0	0	-3.10312	0.00512297	0.00326073	8.60006	-0.159309	17.2129	-3.10312	-31.0312	5.12297	0.0326073	8.60006	0.150099	-159.309	0.300422
0.156	0.155	1	1	1	0	0	-3.10108	0.00538528	0.00530172	8.59765	-0.164474	17.2105	-3.10108	-31.0108	5.38528	0.0530172	8.59765	0.150057	-164.474	0.30038
0.166	0.165	1	1	1	0	0	-3.09899	0.0052794	0.00739597	8.59912	-0.158146	17.212	-3.09899	-30.9899	5.2794	0.0739597	8.59912	0.150083	-158.146	0.300405
0.177	0.176	1	1	1	0	0	-3.09617	0.0055937	0.010215	8.60063	-0.151106	17.2135	-3.09617	-30.9617	5.5937	0.10215	8.60063	0.150109	-151.106	0.300432
0.179	0.178	1	1	1	0	0	-3.09565	0.00568355	0.0107287	8.60398	-0.165666	17.2168	-3.09565	-30.9565	5.68355	0.107287	8.60398	0.150168	-165.666	0.30049
0.189	0.188	1	1	1	0	0	-3.09261	0.00617222	0.0137682	8.60014	-0.151497	17.213	-3.09261	-30.9261	6.17222	0.137682	8.60014	0.150101	-151.497	0.300423
0.199	0.198	1	1	1	0	0	-3.0899	0.00594562	0.016479	8.60116	-0.151555	17.214	-3.0899	-30.899	5.94562	0.16479	8.60116	0.150119	-151.555	0.300441
0.21	0.209	1	1	1	0	0	-3.08651	0.00636831	0.0198768	8.60064	-0.1502	17.2135	-3.08651	-30.8651	6.36831	0.198768	8.60064	0.150109	-150.2	0.300432
0.22	0.219	1	1	1	0	0	-3.08337	0.00654744	0.0230098	8.60161	-0.144692	17.2144	-3.08337	-30.8337	6.54744	0.230098	8.60161	0.150126	-144.692	0.300449
0.23	0.229	1	1	1	0	0	-3.08022	0.00649124	0.0261668	8.59732	-0.163682	17.2102	-3.08022	-30.8022	6.49124	0.261668	8.59732	0.150052	-163.682	0.300374
0.241	0.24	1	1	1	0	0	-3.07692	0.00691196	0.0294584	8.59807	-0.162076	17.2109	-3.07692	-30.7692	6.91196	0.294584	8.59807	0.150065	-162.076	0.300387
0.251	0.25	1	1	1	0	0	-3.07356	0.00761994	0.0328245	8.59875	-0.162625	17.2116	-3.07356	-30.7356	7.61994	0.328245	8.59875	0.150076	-162.625	0.300399
0.261	0.26	1	1	1	0	0	-3.07121	0.00700075	0.0351699	8.59689	-0.16496	17.2097	-3.07121	-30.7121	7.00075	0.351699	8.59689	0.150044	-164.96	0.300366
0.271	0.27	1	1	1	0	0	-3.0682	0.00732056	0.0381822	8.6017	-0.143163	17.2145	-3.0682	-30.682	7.32056	0.381822	8.6017	0.150128	-143.163	0.30045
0.281	0.28	1	1	1	0	0	-3.06493	0.00745597	0.0414497	8.59822	-0.154395	17.2111	-3.06493	-30.6493	7.45597	0.414497	8.59822	0.150067	-154.395	0.30039
0.292	0.291	1	1	1	0	0	-3.06099	0.00739834	0.045389	8.60195	-0.14916	17.2148	-3.06099	-30.6099	7.39834	0.45389	8.60195	0.150132	-149.16	0.300455
0.302	0.301	1	1	1	0	0	-3.0584	0.00772636	0.0479797	8.60002	-0.145126	17.2129	-3.0584	-30.584	7.72636	0.479797	8.60002	0.150099	-145.126	0.300421
0.312	0.311	1	1	1	0	0	-3.05543	0.00802686	0.0509529	8.6014	-0.176585	17.2142	-3.05543	-30.5543	8.02686	0.509529	8.6014	0.150123	-176.585	0.300445
0.322	0.321	1	1	1	0	0	-3.05305	0.00764566	0.0533364	8.59886	-0.155303	17.2117	-3.05305	-30.5305	7.64566	0.533364	8.59886	0.150078	-155.303	0.300401
0.332	0.331	1	1	1	0	0	-3.05012	0.00764472	0.0562593	8.59687	-0.162679	17.2097	-3.05012	-30.5012	7.64472	0.562593	8.59687	0.150044	-162.679	0.300366
0.342	0.341	1	1	1	0	0	-3.04767	0.00797352	0.0587125	8.59781	-0.13824	17.2107	-3.04767	-30.4767	7.97352	0.587125	8.59781	0.15006	-138.24	0.300383
0.353	0.352	1	1	1	0	0	-3.04391	0.00773641	0.0624715	8.60087	-0.136202	17.2137	-3.04391	-30.4391	7.73641	0.624715	8.60087	0.150114	-136.202	0.300436
0.363	0.362	1	1	1	0	0	-3.04137	0.00774138	0.0650098	8.60189	-0.14888	17.2147	-3.04137	-30.4137	7.74138	0.650098	8.60189	0.150131	-148.88	0.300454
0.377	0.376	1	1	1	0	0	-3.03759	0.00808689	0.0687893	8.59866	-0.144905	17.2115	-3.03759	-30.3759	8.08689	0.687893	8.59866	0.150075	-144.905	0.300397
0.387	0.386	1	1	1	0	0	-3.03454	0.00798672	0.0718405	8.59758	-0.15449	17.2104	-3.03454	-30.3454	7.98672	0.718405	8.59758	0.150056	-154.49	0.300379
0.397	0.396	1	1	1	0	0	-3.03153	0.00809805	0.0748503	8.6025	-0.171209	17.2153	-3.03153	-30.3153	8.09805	0.748503	8.6025	0.150142	-171.209	0.300464
0.407	0.406	1	1	1	0	0	-3.02881	0.00837905	0.077576	8.60228	-0.155945	17.2151	-3.02881	-30.2881	8.37905	0.77576	8.60228	0.150138	-155.945	0.30046
0.418	0.417	1	1	1	0	0	-3.02588	0.00814707	0.0805059	8.59767	-0.158781	17.2105	-3.02588	-30.2588	8.14707	0.805059	8.59767	0.150058	-158.781	0.30038
0.428	0.427	1	1	1	0	0	-3.02384	0.00844282	0.0825386	8.59896	-0.153273	17.2118	-3.02384	-30.2384	8.44282	0.825386	8.59896	0.15008	-153.273	0.300403
0.438	0.437	1	1	1	0	0	-3.0221	0.00873145	0.0842813	8.59564	-0.145908	17.2085	-3.0221	-30.221	8.73145	0.842813	8.59564	0.150022	-145.908	0.300345
0.448	0.447	1	1	1	0	0	-3.0196	0.00860009	0.0867848	8.59941	-0.15279	17.2123	-3.0196	-30.196	8.60009	0.867848	8.59941	0.150088	-152.79	0.30041
0.458	0.457	1	1	1	0	0	-3.01671	0.0090793	0.0896749	8.60132	-0.15132	17.2142	-3.01671	-30.1671	9.0793	0.896749	8.60132	0.150121	-151.32	0.300444
0.468	0.467	1	1	1	0	0	-3.01426	0.00935167	0.0921269	8.60239	-0.154199	17.2152	-3.01426	-30.1426	9.35167	0.921269	8.60239	0.15014	-154.199	0.300462
0.478	0.477	1	1	1	0	0	-3.01178	0.00900899	0.0946042	8.59845	-0.148385	17.2113	-3.01178	-30.1178	9.00899	0.946042	8.59845	0.150071	-148.385	0.300394
0.488	0.487	1	1	1	0	0	-3.00941	0.00950865	0.0969697	8.59794	-0.141748	17.2108	-3.00941	-30.0941	9.50865	0.969697	8.59794	0.150062	-141.748	0.300385
0.498	0.497	1	1	1	0	0	-3.00718	0.00961011	0.0992049	8.596	-0.137884	17.2088	-3.00718	-30.0718	9.61011	0.992049	8.596	0.150028	-137.884	0.300351
0.511	0.51	1	1	1	0	0	-3.0037	0.00962699	0.102683	8.59997	-0.153399	17.2128	-3.0037	-30.037	9.62699	1.02683	8.59997	0.150098	-153.399	0.30042
0.521	0.52	1	1	1	0	0	-3.00231	0.00986713	0.104068	8.59647	-0.16821	17.2093	-3.00231	-30.0231	9.86713	1.04068	8.59647	0.150037	-168.21	0.300359
0.531	0.53	1	1	1	0	0	-3.00139	0.0101828	0.104993	8.59719	-0.13839	17.21	-3.00139	-30.0139	10.1828	1.04993	8.59719	0.150049	-138.39	0.300372
0.541	0.54	1	1	1	0	0	-3.00024	0.0097791	0.106139	8.59756	-0.140086	17.2104	-3.00024	-30.0024	9.7791	1.06139	8.59756	0.150056	-140.086	0.300378
0.551	0.55	1	1	1	0	0	-2.99863	0.010068	0.107748	8.59749	-0.128466	17.2103	-2.99863	-29.9863	10.068	1.07748	8.59749	0.150055	-128.466	0.300377
0.561	0.56	1	1	1	0	0	-2.99806	0.0103072	0.108325	8.59564	-0.163906	17.2085	-2.99806	-29.9806	10.3072	1.08325	8.59564	0.150022	-163.906	0.300345
0.562	0.561	1	1	1	0	0	-2.99798	0.0103599	0.108401	8.59558	-0.116106	17.2084	-2.99798	-29.9798	10.3599	1.08401	8.59558	0.150021	-116.106	0.300344
0.572	0.571	1	1	1	0	0	-2.99727	0.00984661	0.109112	8.59886	-0.155125	17.2117	-2.99727	-29.9727	9.84661	1.09112	8.59886	0.150078	-155.125	0.300401
0.578	0.577	1	1	1	0	0	-2.99687	0.00999384	0.10951	8.60116	-0.180631	17.214	-2.99687	-29.9687	9.99384	1.0951	8.60116	0.150119	-180.631	0.300441
0.588	0.587	1	1	1	0	0	-2.99617	0.0102922	0.110214	8.59957	-0.15732	17.2124	-2.99617	-29.9617	10.2922	1.10214	8.59957	0.150091	-157.32	0.300413
0.598	0.597	1	1	1	0	0	-2.99582	0.00996294	0.11056	8.59831	-0.137351	17.2112	-2.99582	-29.9582	9.96294	1.1056	8.59831	0.150069	-137.351	0.300391
0.608	0.607	1	1	1	0	0	-2.99542	0.0100761	0.110961	8.59704	-0.139369	17.2099	-2.99542	-29.9542	10.0761	1.10961	8.59704	0.150047	-139.369	0.300369
0.618	0.617	1	1	1	0	0	-2.99476	0.0103376	0.111623	8.60013	-0.155007	17.213	-2.99476	-29.9476	10.3376	1.11623	8.60013	0.150101	-155.007	0.300423
0.626	0.625	1	1	1	0	0	-2.99462	0.0105542	0.111767	8.59831	-0.134285	17.2111	-2.99462	-29.9462	10.5542	1.11767	8.59831	0.150069	-134.285	0.300391
0.636	0.635	1	1	1	0	0	-2.99442	0.0100897	0.111964	8.60054	-0.147641	17.2134	-2.99442	-29.9442	10.0897	1.11964	8.60054	0.150108	-147.641	0.30043
0.646	0.645	1	1	1	0	0	-2.99408	0.010113	0.112299	8.59753	-0.149019	17.2104	-2.99408	-29.9408	10.113	1.12299	8.59753	0.150055	-149.019	0.300377
0.655	0.654	1	1	1	0	0	-2.99391	0.0103303	0.112474	8.59863	-0.152567	17.2115	-2.99391	-29.9391	10.3303	1.12474	8.59863	0.150074	-152.567	0.300397
0.658	0.657	1	1	2	0	0	-2.99396	0.010073	0.11242	8.60068	-0.140043	17.2135	-2.99396	-29.9396	10.073	1.1242	8.60068	0.15011	-140.043	0.300433
30.834	0	1	1	3	0	0	-2.88127	0.00996523	0.225115	8.58719	-0.149272	17.2	-2.88127	-28.8127	9.96523	2.25115	8.58719	0.149875	-149.272	0.300197
30.845	0.011	1	1	3	0	0	-2.8812	0.0100492	0.225186	8.59431	-0.141285	17.2072	-2.8812	-28.812	10.0492	2.25186	8.59431	0.149999	-141.285	0.300321
30.856	0.022	1	1	3	0	0	-2.88115	0.00970565	0.225232	8.59436	-0.140124	17.2072	-2.88115	-28.8115	9.70565	2.25232	8.59436	0.15	-140.124	0.300322
30.879	0.045	1	1	3	0	0	-2.88094	0.0103055	0.225439	8.59661	-0.170162	17.2095	-2.88094	-28.8094	10.3055	2.25439	8.59661	0.150039	-170.162	0.300362
30.893	0.059	1	1	3	0	0	-2.88066	0.00999985	0.225725	8.59434	-0.162212	17.2072	-2.88066	-28.8066	9.99985	2.25725	8.59434	0.15	-162.212	0.300322
30.903	0.069	1	1	3	0	0	-2.88025	0.0104027	0.226135	8.59446	-0.153733	17.2073	-2.88025	-28.8025	10.4027	2.26135	8.59446	0.150002	-153.733	0.300324
30.914	0.08	1	1	3	0	0	-2.87956	0.0107446	0.226823	8.59556	-0.168019	17.2084	-2.87956	-28.7956	10.7446	2.26823	8.59556	0.150021	-168.019	0.300343
30.925	0.091	1	1	3	0	0	-2.87869	0.0107967	0.227691	8.59644	-0.158679	17.2093	-2.87869	-28.7869	10.7967	2.27691	8.59644	0.150036	-158.679	0.300359
30.935	0.101	1	1	3	0	0	-2.87796	0.0107946	0.228419	8.59408	-0.150325	17.2069	-2.87796	-28.7796	10.7946	2.28419	8.59408	0.149995	-150.325	0.300317
30.946	0.112	1	1	3	0	0	-2.87688	0.011222	0.2295	8.59538	-0.155298	17.2082	-2.87688	-28.7688	11.222	2.295	8.59538	0.150018	-155.298	0.30034
30.957	0.123	1	1	3	0	0	-2.87502	0.0109702	0.231366	8.59678	-0.153821	17.2096	-2.87502	-28.7502	10.9702	2.31366	8.59678	0.150042	-153.821	0.300365
30.967	0.133	1	1	3	0	0	-2.87375	0.0114334	0.232631	8.59525	-0.155173	17.2081	-2.87375	-28.7375	11.4334	2.32631	8.59525	0.150015	-155.173	0.300338
30.978	0.144	1	1	3	0	0	-2.87199	0.0115356	0.234395	8.59436	-0.148232	17.2072	-2.87199	-28.7199	11.5356	2.34395	8.59436	0.15	-148.232	0.300322
30.989	0.155	1	1	3	0	0	-2.87019	0.0113346	0.236192	8.59564	-0.15097	17.2085	-2.87019	-28.7019	11.3346	2.36192	8.59564	0.150022	-150.97	0.300345
30.999	0.165	1	1	3	0	0	-2.86855	0.0114725	0.237831	8.5957	-0.15955	17.2085	-2.86855	-28.6855	11.4725	2.37831	8.5957	0.150023	-159.55	0.300346
31.01	0.176	1	1	3	0	0	-2.86607	0.0114676	0.240316	8.5954	-0.155746	17.2082	-2.86607	-28.6607	11.4676	2.40316	8.5954	0.150018	-155.746	0.30034
31.021	0.187	1	1	3	0	0	-2.86391	0.0116106	0.242474	8.59541	-0.153225	17.2082	-2.86391	-28.6391	11.6106	2.42474	8.59541	0.150018	-153.225	0.300341
31.031	0.197	1	1	3	0	0	-2.86191	0.0119181	0.244475	8.59813	-0.153586	17.211	-2.86191	-28.6191	11.9181	2.44475	8.59813	0.150066	-153.586	0.300388
31.042	0.208	1	1	3	0	0	-2.86016	0.011592	0.246219	8.59554	-0.152832	17.2084	-2.86016	-28.6016	11.592	2.46219	8.59554	0.15002	-152.832	0.300343
31.053	0.219	1	1	3	0	0	-2.85817	0.0119057	0.248208	8.59426	-0.144922	17.2071	-2.85817	-28.5817	11.9057	2.48208	8.59426	0.149998	-144.922	0.300321
31.063	0.229	1	1	3	0	0	-2.85627	0.012334	0.250112	8.59394	-0.145613	17.2068	-2.85627	-28.5627	12.334	2.50112	8.59394	0.149992	-145.613	0.300315
31.074	0.24	1	1	3	0	0	-2.85425	0.0121609	0.252134	8.59446	-0.143073	17.2073	-2.85425	-28.5425	12.1609	2.52134	8.59446	0.150002	-143.073	0.300324
31.085	0.251	1	1	3	0	0	-2.85272	0.0125433	0.253665	8.59414	-0.14559	17.207	-2.85272	-28.5272	12.5433	2.53665	8.59414	0.149996	-145.59	0.300318
31.095	0.261	1	1	3	0	0	-2.85096	0.0128364	0.255422	8.59672	-0.14372	17.2096	-2.85096	-28.5096	12.8364	2.55422	8.59672	0.150041	-143.72	0.300363
31.106	0.272	1	1	3	0	0	-2.84895	0.0129283	0.257429	8.59518	-0.143097	17.208	-2.84895	-28.4895	12.9283	2.57429	8.59518	0.150014	-143.097	0.300336
31.117	0.283	1	1	3	0	0	-2.84744	0.0130835	0.258944	8.59605	-0.145977	17.2089	-2.84744	-28.4744	13.0835	2.58944	8.59605	0.150029	-145.977	0.300352
31.128	0.294	1	1	3	0	0	-2.84623	0.0136657	0.260152	8.59429	-0.160432	17.2071	-2.84623	-28.4623	13.6657	2.60152	8.59429	0.149999	-160.432	0.300321
31.138	0.304	1	1	3	0	0	-2.84491	0.0133074	0.261472	8.59419	-0.145454	17.207	-2.84491	-28.4491	13.3074	2.61472	8.59419	0.149997	-145.454	0.300319
31.149	0.315	1	1	3	0	0	-2.84295	0.0138055	0.263434	8.59403	-0.147878	17.2069	-2.84295	-28.4295	13.8055	2.63434	8.59403	0.149994	-147.878	0.300316
31.16	0.326	1	1	3	0	0	-2.84124	0.014255	0.265143	8.5955	-0.152768	17.2083	-2.84124	-28.4124	14.255	2.65143	8.5955	0.15002	-152.768	0.300342
31.17	0.336	1	1	3	0	0	-2.83969	0.0142785	0.266694	8.59735	-0.147935	17.2102	-2.83969	-28.3969	14.2785	2.66694	8.59735	0.150052	-147.935	0.300375
31.181	0.347	1	1	3	0	0	-2.83811	0.0145321	0.268269	8.59519	-0.14649	17.208	-2.83811	-28.3811	14.5321	2.68269	8.59519	0.150014	-146.49	0.300337
31.192	0.358	1	1	3	0	0	-2.83603	0.0152442	0.270349	8.59485	-0.154298	17.2077	-2.83603	-28.3603	15.2442	2.70349	8.59485	0.150009	-154.298	0.300331
31.202	0.368	1	1	3	0	0	-2.83451	0.0150593	0.27187	8.59547	-0.142706	17.2083	-2.83451	-28.3451	15.0593	2.7187	8.59547	0.150019	-142.706	0.300342
31.213	0.379	1	1	3	0	0	-2.8329	0.0153686	0.273478	8.5951	-0.148023	17.2079	-2.8329	-28.329	15.3686	2.73478	8.5951	0.150013	-148.023	0.300335
31.228	0.394	1	1	3	0	0	-2.83069	0.0153481	0.275695	8.59531	-0.157398	17.2082	-2.83069	-28.3069	15.3481	2.75695	8.59531	0.150016	-157.398	0.300339
31.239	0.405	1	1	3	0	0	-2.82841	0.0159125	0.277971	8.59691	-0.159211	17.2098	-2.82841	-28.2841	15.9125	2.77971	8.59691	0.150044	-159.211	0.300367
31.249	0.415	1	1	3	0	0	-2.82638	0.0163753	0.280006	8.59521	-0.147833	17.2081	-2.82638	-28.2638	16.3753	2.80006	8.59521	0.150015	-147.833	0.300337
31.26	0.426	1	1	3	0	0	-2.82466	0.016143	0.28172	8.59645	-0.146332	17.2093	-2.82466	-28.2466	16.143	2.8172	8.59645	0.150036	-146.332	0.300359
31.271	0.437	1	1	3	0	0	-2.82272	0.0166582	0.283665	8.5944	-0.14514	17.2072	-2.82272	-28.2272	16.6582	2.83665	8.5944	0.150001	-145.14	0.300323
31.281	0.447	1	1	3	0	0	-2.82116	0.0168731	0.285227	8.59753	-0.150708	17.2104	-2.82116	-28.2116	16.8731	2.85227	8.59753	0.150055	-150.708	0.300377
31.292	0.458	1	1	3	0	0	-2.81905	0.0167998	0.287335	8.5969	-0.150947	17.2097	-2.81905	-28.1905	16.7998	2.87335	8.5969	0.150044	-150.947	0.300367
31.303	0.469	1	1	3	0	0	-2.81681	0.0172385	0.289569	8.59514	-0.155073	17.208	-2.81681	-28.1681	17.2385	2.89569	8.59514	0.150013	-155.073	0.300336
31.313	0.479	1	1	3	0	0	-2.81493	0.0172867	0.291452	8.59828	-0.141793	17.2111	-2.81493	-28.1493	17.2867	2.91452	8.59828	0.150068	-141.793	0.300391
31.324	0.49	1	1	3	0	0	-2.81298	0.0170124	0.293406	8.59538	-0.142595	17.2082	-2.81298	-28.1298	17.0124	2.93406	8.59538	0.150018	-142.595	0.30034
31.335	0.501	1	1	3	0	0	-2.81047	0.0171459	0.295913	8.59834	-0.145663	17.2112	-2.81047	-28.1047	17.1459	2.95913	8.59834	0.150069	-145.663	0.300392
31.345	0.511	1	1	3	0	0	-2.80859	0.0175345	0.297795	8.59446	-0.136421	17.2073	-2.80859	-28.0859	17.5345	2.97795	8.59446	0.150002	-136.421	0.300324
31.356	0.522	1	1	3	0	0	-2.80593	0.0173486	0.300456	8.59655	-0.139186	17.2094	-2.80593	-28.0593	17.3486	3.00456	8.59655	0.150038	-139.186	0.30036
31.367	0.533	1	1	3	0	0	-2.80432	0.0177688	0.302067	8.59497	-0.143646	17.2078	-2.80432	-28.0432	17.7688	3.02067	8.59497	0.15001	-143.646	0.300333
31.378	0.544	1	1	3	0	0	-2.80296	0.0179347	0.303421	8.59856	-0.152086	17.2114	-2.80296	-28.0296	17.9347	3.03421	8.59856	0.150073	-152.086	0.300396
31.388	0.554	1	1	3	0	0	-2.80141	0.0181361	0.30497	8.59487	-0.150715	17.2077	-2.80141	-28.0141	18.1361	3.0497	8.59487	0.150009	-150.715	0.300331
31.399	0.565	1	1	3	0	0	-2.79976	0.01836	0.306618	8.59821	-0.148501	17.211	-2.79976	-27.9976	18.36	3.06618	8.59821	0.150067	-148.501	0.300389
31.41	0.576	1	1	3	0	0	-2.79803	0.0189281	0.30835	8.59647	-0.14375	17.2093	-2.79803	-27.9803	18.9281	3.0835	8.59647	0.150037	-143.75	0.300359
31.42	0.586	1	1	3	0	0	-2.79653	0.0187842	0.309851	8.59526	-0.156575	17.2081	-2.79653	-27.9653	18.7842	3.09851	8.59526	0.150016	-156.575	0.300338
31.431	0.597	1	1	3	0	0	-2.79431	0.0195042	0.312076	8.59583	-0.156856	17.2087	-2.79431	-27.9431	19.5042	3.12076	8.59583	0.150026	-156.856	0.300348
31.442	0.608	1	1	3	0	0	-2.79298	0.0195457	0.313404	8.5941	-0.155502	17.2069	-2.79298	-27.9298	19.5457	3.13404	8.5941	0.149995	-155.502	0.300318
31.457	0.623	1	1	3	0	0	-2.79018	0.019955	0.316206	8.59563	-0.158644	17.2085	-2.79018	-27.9018	19.955	3.16206	8.59563	0.150022	-158.644	0.300345
31.467	0.633	1	1	3	0	0	-2.78859	0.020667	0.31779	8.59418	-0.145932	17.207	-2.78859	-27.8859	20.667	3.1779	8.59418	0.149997	-145.932	0.300319
31.478	0.644	1	1	3	0	0	-2.78672	0.0206349	0.319659	8.59745	-0.1548	17.2103	-2.78672	-27.8672	20.6349	3.19659	8.59745	0.150054	-154.8	0.300376
31.489	0.655	1	1	3	0	0	-2.78506	0.0211707	0.321322	8.59845	-0.147432	17.2113	-2.78506	-27.8506	21.1707	3.21322	8.59845	0.150071	-147.432	0.300394
31.499	0.665	1	1	3	0	0	-2.78412	0.0215002	0.322267	8.5965	-0.161433	17.2093	-2.78412	-27.8412	21.5002	3.22267	8.5965	0.150037	-161.433	0.30036
31.51	0.676	1	1	3	0	0	-2.78273	0.0215613	0.323651	8.59688	-0.156612	17.2097	-2.78273	-27.8273	21.5613	3.23651	8.59688	0.150044	-156.612	0.300366
31.521	0.687	1	1	3	0	0	-2.78052	0.022151	0.325866	8.59552	-0.156995	17.2084	-2.78052	-27.8052	22.151	3.25866	8.59552	0.15002	-156.995	0.300343
31.531	0.697	1	1	3	0	0	-2.77921	0.0228549	0.327173	8.59687	-0.156391	17.2097	-2.77921	-27.7921	22.8549	3.27173	8.59687	0.150044	-156.391	0.300366
31.542	0.708	1	1	3	0	0	-2.77759	0.0228982	0.328791	8.59551	-0.157226	17.2083	-2.77759	-27.7759	22.8982	3.28791	8.59551	0.15002	-157.226	0.300342
31.553	0.719	1	1	3	0	0	-2.77572	0.0234619	0.330658	8.59529	-0.153171	17.2081	-2.77572	-27.7572	23.4619	3.30658	8.59529	0.150016	-153.171	0.300339
31.563	0.729	1	1	3	0	0	-2.77428	0.0238407	0.332099	8.59635	-0.156831	17.2092	-2.77428	-27.7428	23.8407	3.32099	8.59635	0.150035	-156.831	0.300357
31.574	0.74	1	1	3	0	0	-2.77296	0.0237917	0.333419	8.59717	-0.150676	17.21	-2.77296	-27.7296	23.7917	3.33419	8.59717	0.150049	-150.676	0.300371
31.585	0.751	1	1	3	0	0	-2.77058	0.0245682	0.3358	8.59501	-0.146054	17.2079	-2.77058	-27.7058	24.5682	3.358	8.59501	0.150011	-146.054	0.300334
31.595	0.761	1	1	3	0	0	-2.76912	0.0250781	0.337267	8.5972	-0.143459	17.21	-2.76912	-27.6912	25.0781	3.37267	8.5972	0.150049	-143.459	0.300372
31.606	0.772	1	1	3	0	0	-2.76751	0.0250324	0.338877	8.59709	-0.142607	17.2099	-2.76751	-27.6751	25.0324	3.38877	8.59709	0.150048	-142.607	0.30037
31.617	0.783	1	1	3	0	0	-2.76584	0.025496	0.34054	8.59748	-0.147491	17.2103	-2.76584	-27.6584	25.496	3.4054	8.59748	0.150054	-147.491	0.300377
31.628	0.794	1	1	3	0	0	-2.76338	0.0260756	0.342998	8.59695	-0.152656	17.2098	-2.76338	-27.6338	26.0756	3.42998	8.59695	0.150045	-152.656	0.300368
31.638	0.804	1	1	3	0	0	-2.76166	0.0261734	0.344719	8.5971	-0.139501	17.2099	-2.76166	-27.6166	26.1734	3.44719	8.5971	0.150048	-139.501	0.30037
31.649	0.815	1	1	3	0	0	-2.75941	0.0271548	0.346977	8.59516	-0.139275	17.208	-2.75941	-27.5941	27.1548	3.46977	8.59516	0.150014	-139.275	0.300336
31.66	0.826	1	1	3	0	0	-2.75841	0.0267454	0.34797	8.59695	-0.154406	17.2098	-2.75841	-27.5841	26.7454	3.4797	8.59695	0.150045	-154.406	0.300367
31.67	0.836	1	1	3	0	0	-2.75663	0.0275623	0.349748	8.59603	-0.144406	17.2089	-2.75663	-27.5663	27.5623	3.49748	8.59603	0.150029	-144.406	0.300351
31.681	0.847	1	1	3	0	0	-2.75425	0.0281155	0.352134	8.59629	-0.146429	17.2091	-2.75425	-27.5425	28.1155	3.52134	8.59629	0.150034	-146.429	0.300356
31.692	0.858	1	1	3	0	0	-2.75254	0.0280056	0.353843	8.59747	-0.156592	17.2103	-2.75254	-27.5254	28.0056	3.53843	8.59747	0.150054	-156.592	0.300377
31.702	0.868	1	1	3	0	0	-2.75149	0.0284097	0.35489	8.59437	-0.142018	17.2072	-2.75149	-27.5149	28.4097	3.5489	8.59437	0.15	-142.018	0.300322
31.713	0.879	1	1	3	0	0	-2.74952	0.0290846	0.356865	8.59535	-0.146468	17.2082	-2.74952	-27.4952	29.0846	3.56865	8.59535	0.150017	-146.468	0.300339
31.724	0.89	1	1	3	0	0	-2.74723	0.0291525	0.359155	8.59639	-0.145464	17.2092	-2.74723	-27.4723	29.1525	3.59155	8.59639	0.150035	-145.464	0.300358
31.734	0.9	1	1	3	0	0	-2.74586	0.0297327	0.360525	8.59806	-0.138308	17.2109	-2.74586	-27.4586	29.7327	3.60525	8.59806	0.150064	-138.308	0.300387
31.745	0.911	1	1	3	0	0	-2.74386	0.0304013	0.362519	8.59385	-0.143499	17.2067	-2.74386	-27.4386	30.4013	3.62519	8.59385	0.149991	-143.499	0.300313
31.756	0.922	1	1	3	0	0	-2.74222	0.0301411	0.364162	8.59645	-0.146316	17.2093	-2.74222	-27.4222	30.1411	3.64162	8.59645	0.150036	-146.316	0.300359
31.766	0.932	1	1	3	0	0	-2.74063	0.03094	0.365757	8.59524	-0.147715	17.2081	-2.74063	-27.4063	30.94	3.65757	8.59524	0.150015	-147.715	0.300338
31.777	0.943	1	1	3	0	0	-2.7387	0.0312749	0.367684	8.59726	-0.135423	17.2101	-2.7387	-27.387	31.2749	3.67684	8.59726	0.15005	-135.423	0.300373
31.789	0.955	1	1	3	0	0	-2.73587	0.0318011	0.370517	8.59469	-0.160647	17.2075	-2.73587	-27.3587	31.8011	3.70517	8.59469	0.150006	-160.647	0.300328
31.8	0.966	1	1	3	0	0	-2.73379	0.0322838	0.372594	8.59831	-0.16334	17.2112	-2.73379	-27.3379	32.2838	3.72594	8.59831	0.150069	-163.34	0.300391
31.81	0.976	1	1	3	0	0	-2.73242	0.0325335	0.373967	8.59496	-0.15787	17.2078	-2.73242	-27.3242	32.5335	3.73967	8.59496	0.15001	-157.87	0.300333
31.821	0.987	1	1	3	0	0	-2.7308	0.0323603	0.375586	8.59465	-0.160729	17.2075	-2.7308	-27.308	32.3603	3.75586	8.59465	0.150005	-160.729	0.300327
31.832	0.998	1	1	3	0	0	-2.7284	0.0331697	0.377987	8.596	-0.170557	17.2088	-2.7284	-27.284	33.1697	3.77987	8.596	0.150029	-170.557	0.300351
31.842	1.008	1	1	3	0	0	-2.72716	0.0335058	0.379218	8.59465	-0.152388	17.2075	-2.72716	-27.2716	33.5058	3.79218	8.59465	0.150005	-152.388	0.300327
31.853	1.019	1	1	3	0	0	-2.72512	0.0334541	0.381263	8.59631	-0.156759	17.2091	-2.72512	-27.2512	33.4541	3.81263	8.59631	0.150034	-156.759	0.300356
31.864	1.03	1	1	3	0	0	-2.72338	0.0340276	0.383002	8.5946	-0.158186	17.2074	-2.72338	-27.2338	34.0276	3.83002	8.5946	0.150004	-158.186	0.300327
31.874	1.04	1	1	3	0	0	-2.72146	0.034521	0.384923	8.59672	-0.171386	17.2096	-2.72146	-27.2146	34.521	3.84923	8.59672	0.150041	-171.386	0.300363
31.885	1.051	1	1	3	0	0	-2.71939	0.0345749	0.386991	8.59695	-0.159502	17.2098	-2.71939	-27.1939	34.5749	3.86991	8.59695	0.150045	-159.502	0.300368
31.896	1.062	1	1	3	0	0	-2.71721	0.0352387	0.389175	8.59691	-0.151722	17.2098	-2.71721	-27.1721	35.2387	3.89175	8.59691	0.150044	-151.722	0.300367
31.906	1.072	1	1	3	0	0	-2.71547	0.0353982	0.390909	8.60043	-0.155451	17.2133	-2.71547	-27.1547	35.3982	3.90909	8.60043	0.150106	-155.451	0.300428
31.917	1.083	1	1	3	0	0	-2.71337	0.0355555	0.393014	8.59623	-0.156542	17.2091	-2.71337	-27.1337	35.5555	3.93014	8.59623	0.150032	-156.542	0.300355
31.928	1.094	1	1	3	0	0	-2.71165	0.036316	0.394732	8.59627	-0.156955	17.2091	-2.71165	-27.1165	36.316	3.94732	8.59627	0.150033	-156.955	0.300356
31.938	1.104	1	1	3	0	0	-2.70981	0.036045	0.396569	8.59871	-0.153753	17.2115	-2.70981	-27.0981	36.045	3.96569	8.59871	0.150076	-153.753	0.300398
31.949	1.115	1	1	3	0	0	-2.70777	0.0367907	0.398615	8.59527	-0.14341	17.2081	-2.70777	-27.0777	36.7907	3.98615	8.59527	0.150016	-143.41	0.300338
31.96	1.126	1	1	3	0	0	-2.70564	0.0370231	0.400741	8.59897	-0.149268	17.2118	-2.70564	-27.0564	37.0231	4.00741	8.59897	0.15008	-149.268	0.300403
31.97	1.136	1	1	3	0	0	-2.70364	0.0372199	0.402742	8.59489	-0.153224	17.2077	-2.70364	-27.0364	37.2199	4.02742	8.59489	0.150009	-153.224	0.300332
31.981	1.147	1	1	3	0	0	-2.70181	0.0375547	0.404573	8.599	-0.154801	17.2118	-2.70181	-27.0181	37.5547	4.04573	8.599	0.150081	-154.801	0.300403
31.992	1.158	1	1	3	0	0	-2.69972	0.0380947	0.406661	8.60074	-0.145914	17.2136	-2.69972	-26.9972	38.0947	4.06661	8.60074	0.150111	-145.914	0.300434
32.002	1.168	1	1	3	0	0	-2.69787	0.0381102	0.408512	8.59871	-0.166819	17.2116	-2.69787	-26.9787	38.1102	4.08512	8.59871	0.150076	-166.819	0.300398
32.013	1.179	1	1	3	0	0	-2.69584	0.038509	0.410543	8.59478	-0.14753	17.2076	-2.69584	-26.9584	38.509	4.10543	8.59478	0.150007	-147.53	0.30033
32.023	1.189	1	1	3	0	0	-2.69385	0.0390694	0.412534	8.60372	-0.160611	17.2166	-2.69385	-26.9385	39.0694	4.12534	8.60372	0.150163	-160.611	0.300486
32.034	1.2	1	1	3	0	0	-2.69159	0.0391137	0.414789	8.59482	-0.143972	17.2077	-2.69159	-26.9159	39.1137	4.14789	8.59482	0.150008	-143.972	0.30033
32.044	1.21	1	1	3	0	0	-2.69019	0.039444	0.416189	8.59574	-0.171624	17.2086	-2.69019	-26.9019	39.444	4.16189	8.59574	0.150024	-171.624	0.300346
32.055	1.221	1	1	3	0	0	-2.68814	0.0398977	0.418242	8.59716	-0.16368	17.21	-2.68814	-26.8814	39.8977	4.18242	8.59716	0.150049	-163.68	0.300371
32.066	1.232	1	1	3	0	0	-2.68583	0.0398856	0.420553	8.59982	-0.147522	17.2127	-2.68583	-26.8583	39.8856	4.20553	8.59982	0.150095	-147.522	0.300418
32.077	1.243	1	1	3	0	0	-2.68361	0.0405365	0.422774	8.5945	-0.135126	17.2073	-2.68361	-26.8361	40.5365	4.22774	8.5945	0.150002	-135.126	0.300325
32.087	1.253	1	1	3	0	0	-2.6818	0.0410522	0.424586	8.59963	-0.15958	17.2125	-2.6818	-26.818	41.0522	4.24586	8.59963	0.150092	-159.58	0.300414
32.098	1.264	1	1	3	0	0	-2.67985	0.0408524	0.426535	8.59449	-0.155046	17.2073	-2.67985	-26.7985	40.8524	4.26535	8.59449	0.150002	-155.046	0.300325
32.108	1.274	1	1	3	0	0	-2.67821	0.0412138	0.428176	8.59713	-0.16072	17.21	-2.67821	-26.7821	41.2138	4.28176	8.59713	0.150048	-160.72	0.300371
32.119	1.285	1	1	3	0	0	-2.67629	0.0419136	0.430093	8.59579	-0.144643	17.2086	-2.67629	-26.7629	41.9136	4.30093	8.59579	0.150025	-144.643	0.300347
32.13	1.296	1	1	3	0	0	-2.67412	0.0419714	0.432258	8.59395	-0.153361	17.2068	-2.67412	-26.7412	41.9714	4.32258	8.59395	0.149993	-153.361	0.300315
32.141	1.307	1	1	3	0	0	-2.67227	0.0422059	0.434116	8.59759	-0.165074	17.2104	-2.67227	-26.7227	42.2059	4.34116	8.59759	0.150056	-165.074	0.300379
32.151	1.317	1	1	3	0	0	-2.67056	0.0426481	0.435824	8.59819	-0.161618	17.211	-2.67056	-26.7056	42.6481	4.35824	8.59819	0.150067	-161.618	0.300389
32.162	1.328	1	1	3	0	0	-2.66876	0.0425711	0.437626	8.59636	-0.152321	17.2092	-2.66876	-26.6876	42.5711	4.37626	8.59636	0.150035	-152.321	0.300357
32.172	1.338	1	1	3	0	0	-2.66647	0.0434634	0.439917	8.5962	-0.176472	17.209	-2.66647	-26.6647	43.4634	4.39917	8.5962	0.150032	-176.472	0.300354
32.185	1.351	1	1	3	0	0	-2.66439	0.0435222	0.441992	8.59941	-0.165021	17.2123	-2.66439	-26.6439	43.5222	4.41992	8.59941	0.150088	-165.021	0.30041
32.196	1.362	1	1	3	0	0	-2.66248	0.0436436	0.4439	8.59705	-0.169472	17.2099	-2.66248	-26.6248	43.6436	4.439	8.59705	0.150047	-169.472	0.300369
32.206	1.372	1	1	3	0	0	-2.66097	0.0442336	0.445415	8.60131	-0.175376	17.2141	-2.66097	-26.6097	44.2336	4.45415	8.60131	0.150121	-175.376	0.300444
32.217	1.383	1	1	3	0	0	-2.65851	0.0444596	0.447869	8.59633	-0.175572	17.2092	-2.65851	-26.5851	44.4596	4.47869	8.59633	0.150034	-175.572	0.300357
32.227	1.393	1	1	3	0	0	-2.65677	0.0449532	0.449616	8.59844	-0.15873	17.2113	-2.65677	-26.5677	44.9532	4.49616	8.59844	0.150071	-158.73	0.300394
32.238	1.404	1	1	3	0	0	-2.65521	0.0456196	0.451175	8.59754	-0.169907	17.2104	-2.65521	-26.5521	45.6196	4.51175	8.59754	0.150055	-169.907	0.300378
32.249	1.415	1	1	3	0	0	-2.65322	0.0456702	0.45316	8.59802	-0.166137	17.2109	-2.65322	-26.5322	45.6702	4.5316	8.59802	0.150064	-166.137	0.300386
32.26	1.426	1	1	3	0	0	-2.65171	0.0461873	0.454672	8.5964	-0.160532	17.2092	-2.65171	-26.5171	46.1873	4.54672	8.5964	0.150035	-160.532	0.300358
32.27	1.436	1	1	3	0	0	-2.64954	0.0472333	0.456839	8.5978	-0.157906	17.2106	-2.64954	-26.4954	47.2333	4.56839	8.5978	0.15006	-157.906	0.300382
32.281	1.447	1	1	3	0	0	-2.64807	0.0467626	0.458311	8.59722	-0.165356	17.2101	-2.64807	-26.4807	46.7626	4.58311	8.59722	0.15005	-165.356	0.300372
32.291	1.457	1	1	3	0	0	-2.64692	0.0472752	0.459461	8.59938	-0.145148	17.2122	-2.64692	-26.4692	47.2752	4.59461	8.59938	0.150087	-145.148	0.30041
32.302	1.468	1	1	3	0	0	-2.64558	0.0478249	0.4608	8.59501	-0.141086	17.2079	-2.64558	-26.4558	47.8249	4.608	8.59501	0.150011	-141.086	0.300334
32.313	1.479	1	1	3	0	0	-2.64359	0.0480891	0.462795	8.59669	-0.1493	17.2095	-2.64359	-26.4359	48.0891	4.62795	8.59669	0.150041	-149.3	0.300363
32.324	1.49	1	1	3	0	0	-2.64216	0.0485612	0.464226	8.59718	-0.157835	17.21	-2.64216	-26.4216	48.5612	4.64226	8.59718	0.150049	-157.835	0.300371
32.334	1.5	1	1	3	0	0	-2.64021	0.0494463	0.466169	8.59636	-0.142622	17.2092	-2.64021	-26.4021	49.4463	4.66169	8.59636	0.150035	-142.622	0.300357
32.345	1.511	1	1	3	0	0	-2.63857	0.049476	0.467809	8.59705	-0.150409	17.2099	-2.63857	-26.3857	49.476	4.67809	8.59705	0.150047	-150.409	0.300369
32.355	1.521	1	1	3	0	0	-2.63708	0.0503317	0.469299	8.59574	-0.150383	17.2086	-2.63708	-26.3708	50.3317	4.69299	8.59574	0.150024	-150.383	0.300346
32.366	1.532	1	1	3	0	0	-2.6354	0.0506948	0.470985	8.59882	-0.1505	17.2117	-2.6354	-26.354	50.6948	4.70985	8.59882	0.150078	-150.5	0.3004
32.377	1.543	1	1	3	0	0	-2.63364	0.0510132	0.472744	8.59842	-0.156906	17.2113	-2.63364	-26.3364	51.0132	4.72744	8.59842	0.150071	-156.906	0.300393
32.388	1.554	1	1	3	0	0	-2.63199	0.0515245	0.474388	8.59747	-0.164697	17.2103	-2.63199	-26.3199	51.5245	4.74388	8.59747	0.150054	-164.697	0.300377
32.398	1.564	1	1	3	0	0	-2.63045	0.0521826	0.475928	8.59856	-0.16706	17.2114	-2.63045	-26.3045	52.1826	4.75928	8.59856	0.150073	-167.06	0.300396
32.409	1.575	1	1	3	0	0	-2.62828	0.0525345	0.478104	8.59584	-0.164083	17.2087	-2.62828	-26.2828	52.5345	4.78104	8.59584	0.150026	-164.083	0.300348
32.419	1.585	1	1	3	0	0	-2.62693	0.0530919	0.479453	8.59614	-0.157178	17.209	-2.62693	-26.2693	53.0919	4.79453	8.59614	0.150031	-157.178	0.300353
32.43	1.596	1	1	3	0	0	-2.62478	0.0538297	0.481606	8.60012	-0.169874	17.213	-2.62478	-26.2478	53.8297	4.81606	8.60012	0.1501	-169.874	0.300423
32.441	1.607	1	1	3	0	0	-2.62278	0.0539737	0.4836	8.59597	-0.176596	17.2088	-2.62278	-26.2278	53.9737	4.836	8.59597	0.150028	-176.596	0.30035
32.452	1.618	1	1	3	0	0	-2.62108	0.0547016	0.485299	8.59798	-0.170958	17.2108	-2.62108	-26.2108	54.7016	4.85299	8.59798	0.150063	-170.958	0.300385
32.462	1.628	1	1	3	0	0	-2.61988	0.0549398	0.486503	8.60036	-0.175136	17.2132	-2.61988	-26.1988	54.9398	4.86503	8.60036	0.150105	-175.136	0.300427
32.473	1.639	1	1	3	0	0	-2.61782	0.0553149	0.488561	8.59533	-0.173559	17.2082	-2.61782	-26.1782	55.3149	4.88561	8.59533	0.150017	-173.559	0.300339
32.483	1.649	1	1	3	0	0	-2.61626	0.0560838	0.490122	8.59889	-0.171441	17.2117	-2.61626	-26.1626	56.0838	4.90122	8.59889	0.150079	-171.441	0.300401
32.494	1.66	1	1	3	0	0	-2.61426	0.0564616	0.492126	8.59961	-0.182431	17.2125	-2.61426	-26.1426	56.4616	4.92126	8.59961	0.150092	-182.431	0.300414
32.505	1.671	1	1	3	0	0	-2.61304	0.0567046	0.493341	8.5967	-0.171929	17.2095	-2.61304	-26.1304	56.7046	4.93341	8.5967	0.150041	-171.929	0.300363
32.516	1.682	1	1	3	0	0	-2.61085	0.0577148	0.495529	8.59553	-0.163591	17.2084	-2.61085	-26.1085	57.7148	4.95529	8.59553	0.15002	-163.591	0.300343
32.526	1.692	1	1	3	0	0	-2.60878	0.0578606	0.497603	8.59928	-0.170685	17.2121	-2.60878	-26.0878	57.8606	4.97603	8.59928	0.150086	-170.685	0.300408
32.537	1.703	1	1	3	0	0	-2.607	0.058685	0.499382	8.59741	-0.166999	17.2103	-2.607	-26.07	58.685	4.99382	8.59741	0.150053	-166.999	0.300376
32.547	1.713	1	1	3	0	0	-2.60551	0.0591123	0.500872	8.59472	-0.170382	17.2076	-2.60551	-26.0551	59.1123	5.00872	8.59472	0.150006	-170.382	0.300329
32.558	1.724	1	1	3	0	0	-2.60378	0.0592654	0.502607	8.59757	-0.175217	17.2104	-2.60378	-26.0378	59.2654	5.02607	8.59757	0.150056	-175.217	0.300378
32.569	1.735	1	1	3	0	0	-2.60166	0.0599751	0.50472	8.59775	-0.168805	17.2106	-2.60166	-26.0166	59.9751	5.0472	8.59775	0.150059	-168.805	0.300381
32.58	1.746	1	1	3	0	0	-2.59995	0.0606861	0.506428	8.59712	-0.170409	17.21	-2.59995	-25.9995	60.6861	5.06428	8.59712	0.150048	-170.409	0.300371
32.59	1.756	1	1	3	0	0	-2.59864	0.060721	0.507742	8.59969	-0.167519	17.2125	-2.59864	-25.9864	60.721	5.07742	8.59969	0.150093	-167.519	0.300415
32.601	1.767	1	1	3	0	0	-2.59705	0.061369	0.509333	8.59909	-0.167566	17.2119	-2.59705	-25.9705	61.369	5.09333	8.59909	0.150082	-167.566	0.300405
32.611	1.777	1	1	3	0	0	-2.59484	0.0622514	0.511539	8.59668	-0.18043	17.2095	-2.59484	-25.9484	62.2514	5.11539	8.59668	0.15004	-180.43	0.300363
32.622	1.788	1	1	3	0	0	-2.59295	0.0624197	0.513432	8.59978	-0.176934	17.2126	-2.59295	-25.9295	62.4197	5.13432	8.59978	0.150095	-176.934	0.300417
32.633	1.799	1	1	3	0	0	-2.59098	0.0631273	0.515405	8.59964	-0.17754	17.2125	-2.59098	-25.9098	63.1273	5.15405	8.59964	0.150092	-177.54	0.300415
32.647	1.813	1	1	3	0	0	-2.58877	0.0637796	0.517608	8.59911	-0.168625	17.2119	-2.58877	-25.8877	63.7796	5.17608	8.59911	0.150083	-168.625	0.300405
32.657	1.823	1	1	3	0	0	-2.58682	0.0640466	0.519563	8.59758	-0.174458	17.2104	-2.58682	-25.8682	64.0466	5.19563	8.59758	0.150056	-174.458	0.300379
32.668	1.834	1	1	3	0	0	-2.58501	0.0647861	0.521368	8.5986	-0.18027	17.2114	-2.58501	-25.8501	64.7861	5.21368	8.5986	0.150074	-180.27	0.300396
32.679	1.845	1	1	3	0	0	-2.58359	0.0650576	0.52279	8.59503	-0.172767	17.2079	-2.58359	-25.8359	65.0576	5.2279	8.59503	0.150012	-172.767	0.300334
32.69	1.856	1	1	3	0	0	-2.5813	0.0657791	0.52508	8.59739	-0.169987	17.2102	-2.5813	-25.813	65.7791	5.2508	8.59739	0.150053	-169.987	0.300375
32.7	1.866	1	1	3	0	0	-2.57931	0.0665047	0.527072	8.60024	-0.176592	17.2131	-2.57931	-25.7931	66.5047	5.27072	8.60024	0.150103	-176.592	0.300425
32.711	1.877	1	1	3	0	0	-2.57751	0.0666173	0.528874	8.59767	-0.163738	17.2105	-2.57751	-25.7751	66.6173	5.28874	8.59767	0.150058	-163.738	0.30038
32.721	1.887	1	1	3	0	0	-2.57607	0.067145	0.530314	8.59592	-0.17065	17.2088	-2.57607	-25.7607	67.145	5.30314	8.59592	0.150027	-170.65	0.300349
32.732	1.898	1	1	3	0	0	-2.5741	0.0679149	0.532283	8.59699	-0.172076	17.2098	-2.5741	-25.741	67.9149	5.32283	8.59699	0.150046	-172.076	0.300368
32.752	1.918	1	1	3	0	0	-2.57085	0.0685596	0.535537	8.59858	-0.160604	17.2114	-2.57085	-25.7085	68.5596	5.35537	8.59858	0.150074	-160.604	0.300396
32.763	1.929	1	1	3	0	0	-2.56939	0.0690942	0.536996	8.59894	-0.161167	17.2118	-2.56939	-25.6939	69.0942	5.36996	8.59894	0.15008	-161.167	0.300402
32.773	1.939	1	1	3	0	0	-2.56718	0.0692666	0.539199	8.59555	-0.16569	17.2084	-2.56718	-25.6718	69.2666	5.39199	8.59555	0.150021	-165.69	0.300343
32.784	1.95	1	1	3	0	0	-2.56552	0.0700337	0.540859	8.59997	-0.170381	17.2128	-2.56552	-25.6552	70.0337	5.40859	8.59997	0.150098	-170.381	0.30042
32.794	1.96	1	1	3	0	0	-2.56346	0.070799	0.54292	8.59812	-0.173843	17.211	-2.56346	-25.6346	70.799	5.4292	8.59812	0.150066	-173.843	0.300388
32.805	1.971	1	1	3	0	0	-2.56187	0.0704637	0.544509	8.59982	-0.171986	17.2127	-2.56187	-25.6187	70.4637	5.44509	8.59982	0.150095	-171.986	0.300418
32.816	1.982	1	1	3	0	0	-2.5598	0.0715849	0.546582	8.59789	-0.157352	17.2107	-2.5598	-25.598	71.5849	5.46582	8.59789	0.150062	-157.352	0.300384
32.827	1.993	1	1	3	0	0	-2.55762	0.072304	0.548762	8.59585	-0.155306	17.2087	-2.55762	-25.5762	72.304	5.48762	8.59585	0.150026	-155.306	0.300348
32.837	2.003	1	1	3	0	0	-2.55602	0.0725042	0.55036	8.60105	-0.162821	17.2139	-2.55602	-25.5602	72.5042	5.5036	8.60105	0.150117	-162.821	0.300439
32.848	2.014	1	1	3	0	0	-2.5543	0.0727333	0.552085	8.59676	-0.159148	17.2096	-2.5543	-25.543	72.7333	5.52085	8.59676	0.150042	-159.148	0.300364
32.858	2.024	1	1	3	0	0	-2.55298	0.0732619	0.553407	8.59721	-0.167003	17.2101	-2.55298	-25.5298	73.2619	5.53407	8.59721	0.15005	-167.003	0.300372
32.869	2.035	1	1	3	0	0	-2.55055	0.0738783	0.555829	8.5975	-0.161175	17.2103	-2.55055	-25.5055	73.8783	5.55829	8.5975	0.150055	-161.175	0.300377
32.88	2.046	1	1	3	0	0	-2.54844	0.074621	0.557942	8.59635	-0.150601	17.2092	-2.54844	-25.4844	74.621	5.57942	8.59635	0.150035	-150.601	0.300357
32.891	2.057	1	1	3	0	0	-2.54634	0.0754777	0.560038	8.59769	-0.161079	17.2105	-2.54634	-25.4634	75.4777	5.60038	8.59769	0.150058	-161.079	0.30038
32.901	2.067	1	1	3	0	0	-2.54493	0.0751772	0.561451	8.59963	-0.162378	17.2125	-2.54493	-25.4493	75.1772	5.61451	8.59963	0.150092	-162.378	0.300414
32.912	2.078	1	1	3	0	0	-2.54276	0.0761359	0.563618	8.59728	-0.161275	17.2101	-2.54276	-25.4276	76.1359	5.63618	8.59728	0.150051	-161.275	0.300373
32.922	2.088	1	1	3	0	0	-2.54129	0.0764279	0.565095	8.59901	-0.169335	17.2119	-2.54129	-25.4129	76.4279	5.65095	8.59901	0.150081	-169.335	0.300404
32.933	2.099	1	1	3	0	0	-2.53902	0.0768595	0.56736	8.60152	-0.168838	17.2144	-2.53902	-25.3902	76.8595	5.6736	8.60152	0.150125	-168.838	0.300447
32.944	2.11	1	1	3	0	0	-2.53721	0.0773344	0.569168	8.59769	-0.167103	17.2105	-2.53721	-25.3721	77.3344	5.69168	8.59769	0.150058	-167.103	0.30038
32.955	2.121	1	1	3	0	0	-2.53522	0.0782278	0.571159	8.59508	-0.160571	17.2079	-2.53522	-25.3522	78.2278	5.71159	8.59508	0.150012	-160.571	0.300335
32.965	2.131	1	1	3	0	0	-2.53355	0.0781618	0.572835	8.59942	-0.158411	17.2123	-2.53355	-25.3355	78.1618	5.72835	8.59942	0.150088	-158.411	0.300411
32.976	2.142	1	1	3	0	0	-2.53136	0.0787915	0.575026	8.59887	-0.15309	17.2117	-2.53136	-25.3136	78.7915	5.75026	8.59887	0.150079	-153.09	0.300401
32.986	2.152	1	1	3	0	0	-2.52977	0.0795234	0.576609	8.59681	-0.168015	17.2097	-2.52977	-25.2977	79.5234	5.76609	8.59681	0.150043	-168.015	0.300365
32.997	2.163	1	1	3	0	0	-2.52771	0.0795349	0.57867	8.59793	-0.162101	17.2108	-2.52771	-25.2771	79.5349	5.7867	8.59793	0.150062	-162.101	0.300385
33.014	2.18	1	1	3	0	0	-2.52513	0.0804527	0.581257	8.59726	-0.182221	17.2101	-2.52513	-25.2513	80.4527	5.81257	8.59726	0.150051	-182.221	0.300373
33.025	2.191	1	1	3	0	0	-2.52317	0.0805794	0.583211	8.59882	-0.175892	17.2117	-2.52317	-25.2317	80.5794	5.83211	8.59882	0.150078	-175.892	0.3004
33.035	2.201	1	1	3	0	0	-2.52151	0.081312	0.584872	8.60028	-0.190819	17.2131	-2.52151	-25.2151	81.312	5.84872	8.60028	0.150103	-190.819	0.300426
33.046	2.212	1	1	3	0	0	-2.51922	0.0819664	0.58716	8.59553	-0.179342	17.2084	-2.51922	-25.1922	81.9664	5.8716	8.59553	0.15002	-179.342	0.300343
33.057	2.223	1	1	3	0	0	-2.51736	0.0821136	0.589026	8.59765	-0.16901	17.2105	-2.51736	-25.1736	82.1136	5.89026	8.59765	0.150057	-169.01	0.30038
33.068	2.234	1	1	3	0	0	-2.51555	0.0826106	0.590828	8.59712	-0.169763	17.21	-2.51555	-25.1555	82.6106	5.90828	8.59712	0.150048	-169.763	0.30037
33.078	2.244	1	1	3	0	0	-2.51367	0.0834021	0.592711	8.60028	-0.192703	17.2131	-2.51367	-25.1367	83.4021	5.92711	8.60028	0.150103	-192.703	0.300426
33.089	2.255	1	1	3	0	0	-2.51185	0.0835426	0.594535	8.59901	-0.186842	17.2119	-2.51185	-25.1185	83.5426	5.94535	8.59901	0.150081	-186.842	0.300404
33.099	2.265	1	1	3	0	0	-2.5108	0.0837584	0.595583	8.59803	-0.175975	17.2109	-2.5108	-25.108	83.7584	5.95583	8.59803	0.150064	-175.975	0.300386
33.11	2.276	1	1	3	0	0	-2.50867	0.0847231	0.597712	8.59981	-0.1741	17.2126	-2.50867	-25.0867	84.7231	5.97712	8.59981	0.150095	-174.1	0.300417
33.121	2.287	1	1	3	0	0	-2.50653	0.0845965	0.599855	8.59652	-0.155869	17.2094	-2.50653	-25.0653	84.5965	5.99855	8.59652	0.150038	-155.869	0.30036
33.132	2.298	1	1	3	0	0	-2.50484	0.0851408	0.601539	8.59804	-0.166127	17.2109	-2.50484	-25.0484	85.1408	6.01539	8.59804	0.150064	-166.127	0.300386
33.142	2.308	1	1	3	0	0	-2.50297	0.0858975	0.60341	8.59846	-0.157929	17.2113	-2.50297	-25.0297	85.8975	6.0341	8.59846	0.150072	-157.929	0.300394
33.153	2.319	1	1	3	0	0	-2.50044	0.0863514	0.605942	8.60056	-0.167707	17.2134	-2.50044	-25.0044	86.3514	6.05942	8.60056	0.150108	-167.707	0.30043
33.165	2.331	1	1	3	0	0	-2.49847	0.0869764	0.607915	8.59819	-0.192035	17.211	-2.49847	-24.9847	86.9764	6.07915	8.59819	0.150067	-192.035	0.300389
33.176	2.342	1	1	3	0	0	-2.49607	0.0872239	0.610314	8.59887	-0.186639	17.2117	-2.49607	-24.9607	87.2239	6.10314	8.59887	0.150079	-186.639	0.300401
33.187	2.353	1	1	3	0	0	-2.4945	0.0875938	0.611879	8.59573	-0.17549	17.2086	-2.4945	-24.945	87.5938	6.11879	8.59573	0.150024	-175.49	0.300346
33.197	2.363	1	1	3	0	0	-2.49282	0.0880365	0.61356	8.60003	-0.175287	17.2129	-2.49282	-24.9282	88.0365	6.1356	8.60003	0.150099	-175.287	0.300421
33.208	2.374	1	1	3	0	0	-2.49063	0.0883153	0.615749	8.59841	-0.172534	17.2113	-2.49063	-24.9063	88.3153	6.15749	8.59841	0.150071	-172.534	0.300393
33.218	2.384	1	1	3	0	0	-2.48898	0.0888686	0.617404	8.59959	-0.19003	17.2124	-2.48898	-24.8898	88.8686	6.17404	8.59959	0.150091	-190.03	0.300414
33.229	2.395	1	1	3	0	0	-2.48746	0.0893406	0.618923	8.59767	-0.182437	17.2105	-2.48746	-24.8746	89.3406	6.18923	8.59767	0.150058	-182.437	0.30038
33.24	2.406	1	1	3	0	0	-2.48575	0.0893068	0.620636	8.60064	-0.167295	17.2135	-2.48575	-24.8575	89.3068	6.20636	8.60064	0.150109	-167.295	0.300432
33.251	2.417	1	1	3	0	0	-2.48387	0.0901217	0.622517	8.59668	-0.152526	17.2095	-2.48387	-24.8387	90.1217	6.22517	8.59668	0.15004	-152.526	0.300363
33.261	2.427	1	1	3	0	0	-2.48241	0.0905818	0.623968	8.59724	-0.173796	17.2101	-2.48241	-24.8241	90.5818	6.23968	8.59724	0.15005	-173.796	0.300373
33.272	2.438	1	1	3	0	0	-2.47977	0.0910732	0.626614	8.59978	-0.173994	17.2126	-2.47977	-24.7977	91.0732	6.26614	8.59978	0.150094	-173.994	0.300417
33.282	2.448	1	1	3	0	0	-2.47796	0.0916001	0.62842	8.59951	-0.158287	17.2123	-2.47796	-24.7796	91.6001	6.2842	8.59951	0.15009	-158.287	0.300412
33.293	2.459	1	1	3	0	0	-2.47598	0.0924309	0.6304	8.60164	-0.170875	17.2145	-2.47598	-24.7598	92.4309	6.304	8.60164	0.150127	-170.875	0.300449
33.304	2.47	1	1	3	0	0	-2.47423	0.0924881	0.632156	8.59756	-0.176019	17.2104	-2.47423	-24.7423	92.4881	6.32156	8.59756	0.150056	-176.019	0.300378
33.315	2.481	1	1	3	0	0	-2.47199	0.0930091	0.634397	8.59709	-0.184695	17.2099	-2.47199	-24.7199	93.0091	6.34397	8.59709	0.150047	-184.695	0.30037
33.325	2.491	1	1	3	0	0	-2.47057	0.0934446	0.635814	8.59766	-0.168402	17.2105	-2.47057	-24.7057	93.4446	6.35814	8.59766	0.150057	-168.402	0.30038
33.336	2.502	1	1	3	0	0	-2.46862	0.0936231	0.637764	8.60263	-0.169552	17.2155	-2.46862	-24.6862	93.6231	6.37764	8.60263	0.150144	-169.552	0.300467
33.346	2.512	1	1	3	0	0	-2.46719	0.0940355	0.639191	8.59829	-0.152947	17.2111	-2.46719	-24.6719	94.0355	6.39191	8.59829	0.150068	-152.947	0.300391
33.357	2.523	1	1	3	0	0	-2.46519	0.0947157	0.64119	8.59981	-0.155587	17.2126	-2.46519	-24.6519	94.7157	6.4119	8.59981	0.150095	-155.587	0.300417
33.368	2.534	1	1	3	0	0	-2.46367	0.0945163	0.642712	8.599	-0.164291	17.2118	-2.46367	-24.6367	94.5163	6.42712	8.599	0.150081	-164.291	0.300403
33.379	2.545	1	1	3	0	0	-2.46162	0.0952866	0.644764	8.59901	-0.180009	17.2119	-2.46162	-24.6162	95.2866	6.44764	8.59901	0.150081	-180.009	0.300404
33.389	2.555	1	1	3	0	0	-2.45968	0.0960885	0.646702	8.59815	-0.157492	17.211	-2.45968	-24.5968	96.0885	6.46702	8.59815	0.150066	-157.492	0.300388
33.4	2.566	1	1	3	0	0	-2.45864	0.0957383	0.647747	8.59881	-0.166187	17.2116	-2.45864	-24.5864	95.7383	6.47747	8.59881	0.150078	-166.187	0.3004
33.41	2.576	1	1	3	0	0	-2.45716	0.0960994	0.64922	8.59536	-0.154463	17.2082	-2.45716	-24.5716	96.0994	6.4922	8.59536	0.150017	-154.463	0.30034
33.421	2.587	1	1	3	0	0	-2.45543	0.0966144	0.65095	8.59887	-0.168873	17.2117	-2.45543	-24.5543	96.6144	6.5095	8.59887	0.150079	-168.873	0.300401
33.432	2.598	1	1	3	0	0	-2.45308	0.0973084	0.653302	8.5998	-0.172208	17.2126	-2.45308	-24.5308	97.3084	6.53302	8.5998	0.150095	-172.208	0.300417
33.443	2.609	1	1	3	0	0	-2.45095	0.0979288	0.655435	8.59606	-0.181053	17.2089	-2.45095	-24.5095	97.9288	6.55435	8.59606	0.15003	-181.053	0.300352
33.453	2.619	1	1	3	0	0	-2.44857	0.0984448	0.657815	8.59824	-0.168997	17.2111	-2.44857	-24.4857	98.4448	6.57815	8.59824	0.150068	-168.997	0.30039
33.464	2.63	1	1	3	0	0	-2.44687	0.0986892	0.659515	8.6002	-0.181039	17.213	-2.44687	-24.4687	98.6892	6.59515	8.6002	0.150102	-181.039	0.300424
33.474	2.64	1	1	3	0	0	-2.44551	0.0991733	0.660872	8.60149	-0.159167	17.2143	-2.44551	-24.4551	99.1733	6.60872	8.60149	0.150124	-159.167	0.300447
33.485	2.651	1	1	3	0	0	-2.44377	0.0991692	0.66261	8.59691	-0.166299	17.2098	-2.44377	-24.4377	99.1692	6.6261	8.59691	0.150044	-166.299	0.300367
33.492	2.658	1	1	3	0	0	-2.44252	0.099849	0.663866	8.60456	-0.179138	17.2174	-2.44252	-24.4252	99.849	6.63866	8.60456	0.150178	-179.138	0.3005
33.502	2.668	1	1	3	0	0	-2.44127	0.10008	0.665116	8.59978	-0.165694	17.2126	-2.44127	-24.4127	100.08	6.65116	8.59978	0.150094	-165.694	0.300417
33.513	2.679	1	1	3	0	0	-2.43904	0.100738	0.667344	8.59768	-0.168418	17.2105	-2.43904	-24.3904	100.738	6.67344	8.59768	0.150058	-168.418	0.30038
33.523	2.689	1	1	3	0	0	-2.43748	0.100721	0.668905	8.59859	-0.16432	17.2114	-2.43748	-24.3748	100.721	6.68905	8.59859	0.150074	-164.32	0.300396
33.534	2.7	1	1	3	0	0	-2.43567	0.101482	0.670715	8.59879	-0.164029	17.2116	-2.43567	-24.3567	101.482	6.70715	8.59879	0.150077	-164.029	0.3004
33.544	2.71	1	1	3	0	0	-2.43407	0.101804	0.672313	8.59472	-0.158431	17.2076	-2.43407	-24.3407	101.804	6.72313	8.59472	0.150006	-158.431	0.300329
33.555	2.721	1	1	3	0	0	-2.43186	0.102275	0.674525	8.59881	-0.163047	17.2116	-2.43186	-24.3186	102.275	6.74525	8.59881	0.150078	-163.047	0.3004
33.566	2.732	1	1	3	0	0	-2.43073	0.102453	0.675654	8.59863	-0.170828	17.2115	-2.43073	-24.3073	102.453	6.75654	8.59863	0.150074	-170.828	0.300397
33.577	2.743	1	1	3	0	0	-2.42886	0.102515	0.677518	8.59824	-0.182033	17.2111	-2.42886	-24.2886	102.515	6.77518	8.59824	0.150068	-182.033	0.30039
33.587	2.753	1	1	3	0	0	-2.42704	0.103278	0.679345	8.59882	-0.158399	17.2117	-2.42704	-24.2704	103.278	6.79345	8.59882	0.150078	-158.399	0.3004
33.602	2.768	1	1	3	0	0	-2.42541	0.103629	0.680976	8.60067	-0.184252	17.2135	-2.42541	-24.2541	103.629	6.80976	8.60067	0.15011	-184.252	0.300433
33.613	2.779	1	1	3	0	0	-2.42277	0.104088	0.683612	8.60001	-0.192418	17.2129	-2.42277	-24.2277	104.088	6.83612	8.60001	0.150098	-192.418	0.300421
33.624	2.79	1	1	3	0	0	-2.42081	0.104908	0.685572	8.60151	-0.175932	17.2143	-2.42081	-24.2081	104.908	6.85572	8.60151	0.150125	-175.932	0.300447
33.635	2.801	1	1	3	0	0	-2.41919	0.105378	0.687189	8.59737	-0.177061	17.2102	-2.41919	-24.1919	105.378	6.87189	8.59737	0.150052	-177.061	0.300375
33.645	2.811	1	1	3	0	0	-2.4173	0.105612	0.68908	8.59756	-0.188504	17.2104	-2.4173	-24.173	105.612	6.8908	8.59756	0.150056	-188.504	0.300378
33.656	2.822	1	1	3	0	0	-2.41514	0.106366	0.69124	8.59993	-0.179505	17.2128	-2.41514	-24.1514	106.366	6.9124	8.59993	0.150097	-179.505	0.30042
33.666	2.832	1	1	3	0	0	-2.41378	0.106692	0.6926	8.59466	-0.166707	17.2075	-2.41378	-24.1378	106.692	6.926	8.59466	0.150005	-166.707	0.300327
33.677	2.843	1	1	3	0	0	-2.41188	0.106836	0.694504	8.59936	-0.175349	17.2122	-2.41188	-24.1188	106.836	6.94504	8.59936	0.150087	-175.349	0.30041
33.688	2.854	1	1	3	0	0	-2.41053	0.107168	0.695855	8.60023	-0.173798	17.2131	-2.41053	-24.1053	107.168	6.95855	8.60023	0.150102	-173.798	0.300425
33.699	2.865	1	1	3	0	0	-2.40868	0.107711	0.697703	8.59765	-0.171288	17.2105	-2.40868	-24.0868	107.711	6.97703	8.59765	0.150057	-171.288	0.30038
33.709	2.875	1	1	3	0	0	-2.40669	0.108049	0.69969	8.59994	-0.175061	17.2128	-2.40669	-24.0669	108.049	6.9969	8.59994	0.150097	-175.061	0.30042
33.72	2.886	1	1	3	0	0	-2.40549	0.108476	0.700897	8.59851	-0.175424	17.2113	-2.40549	-24.0549	108.476	7.00897	8.59851	0.150072	-175.424	0.300395
33.73	2.896	1	1	3	0	0	-2.4038	0.109035	0.702582	8.59766	-0.167541	17.2105	-2.4038	-24.038	109.035	7.02582	8.59766	0.150057	-167.541	0.30038
33.741	2.907	1	1	3	0	0	-2.40223	0.108966	0.704153	8.59938	-0.168317	17.2122	-2.40223	-24.0223	108.966	7.04153	8.59938	0.150088	-168.317	0.30041
33.752	2.918	1	1	3	0	0	-2.40016	0.109904	0.706224	8.59872	-0.17753	17.2116	-2.40016	-24.0016	109.904	7.06224	8.59872	0.150076	-177.53	0.300398
33.763	2.929	1	1	3	0	0	-2.39843	0.10986	0.707953	8.59688	-0.1764	17.2097	-2.39843	-23.9843	109.86	7.07953	8.59688	0.150044	-176.4	0.300366
33.773	2.939	1	1	3	0	0	-2.39694	0.110218	0.709444	8.60117	-0.170091	17.214	-2.39694	-23.9694	110.218	7.09444	8.60117	0.150119	-170.091	0.300441
33.784	2.95	1	1	3	0	0	-2.39534	0.111053	0.711041	8.59889	-0.155074	17.2117	-2.39534	-23.9534	111.053	7.11041	8.59889	0.150079	-155.074	0.300401
33.794	2.96	1	1	3	0	0	-2.39355	0.111084	0.71283	8.59868	-0.190777	17.2115	-2.39355	-23.9355	111.084	7.1283	8.59868	0.150075	-190.777	0.300398
33.805	2.971	1	1	3	0	0	-2.39184	0.111493	0.714538	8.59939	-0.185509	17.2122	-2.39184	-23.9184	111.493	7.14538	8.59939	0.150088	-185.509	0.30041
33.816	2.982	1	1	3	0	0	-2.38987	0.112414	0.716511	8.6005	-0.17512	17.2133	-2.38987	-23.8987	112.414	7.16511	8.6005	0.150107	-175.12	0.30043
33.827	2.993	1	1	3	0	0	-2.38838	0.112239	0.717999	8.59703	-0.175752	17.2099	-2.38838	-23.8838	112.239	7.17999	8.59703	0.150047	-175.752	0.300369
33.837	3.003	1	1	3	0	0	-2.38616	0.113114	0.720223	8.59953	-0.187049	17.2124	-2.38616	-23.8616	113.114	7.20223	8.59953	0.15009	-187.049	0.300412
33.848	3.014	1	1	3	0	0	-2.3849	0.113425	0.72148	8.59637	-0.183414	17.2092	-2.3849	-23.849	113.425	7.2148	8.59637	0.150035	-183.414	0.300357
33.858	3.024	1	1	3	0	0	-2.38323	0.113498	0.723157	8.59444	-0.178741	17.2073	-2.38323	-23.8323	113.498	7.23157	8.59444	0.150001	-178.741	0.300324
33.869	3.035	1	1	3	0	0	-2.38113	0.114397	0.725251	8.59987	-0.187072	17.2127	-2.38113	-23.8113	114.397	7.25251	8.59987	0.150096	-187.072	0.300418
33.88	3.046	1	1	3	0	0	-2.37954	0.114753	0.726843	8.59893	-0.191481	17.2118	-2.37954	-23.7954	114.753	7.26843	8.59893	0.15008	-191.481	0.300402
33.891	3.057	1	1	3	0	0	-2.37745	0.114948	0.728936	8.59689	-0.187325	17.2097	-2.37745	-23.7745	114.948	7.28936	8.59689	0.150044	-187.325	0.300366
33.901	3.067	1	1	3	0	0	-2.37618	0.115491	0.730202	8.60054	-0.17105	17.2134	-2.37618	-23.7618	115.491	7.30202	8.60054	0.150108	-171.05	0.30043
33.912	3.078	1	1	3	0	0	-2.37428	0.115907	0.732103	8.60201	-0.168115	17.2148	-2.37428	-23.7428	115.907	7.32103	8.60201	0.150133	-168.115	0.300456
33.922	3.088	1	1	3	0	0	-2.37324	0.115659	0.733146	8.59866	-0.174235	17.2115	-2.37324	-23.7324	115.659	7.33146	8.59866	0.150075	-174.235	0.300397
33.933	3.099	1	1	3	0	0	-2.37116	0.116681	0.735221	8.60132	-0.166248	17.2142	-2.37116	-23.7116	116.681	7.35221	8.60132	0.150121	-166.248	0.300444
33.944	3.11	1	1	3	0	0	-2.36949	0.11713	0.73689	8.59912	-0.166691	17.212	-2.36949	-23.6949	117.13	7.3689	8.59912	0.150083	-166.691	0.300405
33.956	3.122	1	1	3	0	0	-2.36772	0.117114	0.738665	8.59914	-0.206917	17.212	-2.36772	-23.6772	117.114	7.38665	8.59914	0.150083	-206.917	0.300406
33.967	3.133	1	1	3	0	0	-2.36567	0.1178	0.740714	8.60002	-0.200853	17.2129	-2.36567	-23.6567	117.8	7.40714	8.60002	0.150099	-200.853	0.300421
33.977	3.143	1	1	3	0	0	-2.36444	0.118182	0.741943	8.59797	-0.194016	17.2108	-2.36444	-23.6444	118.182	7.41943	8.59797	0.150063	-194.016	0.300385
33.988	3.154	1	1	3	0	0	-2.3629	0.118315	0.743486	8.59748	-0.186289	17.2103	-2.3629	-23.629	118.315	7.43486	8.59748	0.150054	-186.289	0.300377
33.999	3.165	1	1	3	0	0	-2.36095	0.119037	0.745432	8.59769	-0.180366	17.2105	-2.36095	-23.6095	119.037	7.45432	8.59769	0.150058	-180.366	0.30038
34.01	3.176	1	1	3	0	0	-2.35865	0.119307	0.747736	8.60076	-0.179007	17.2136	-2.35865	-23.5865	119.307	7.47736	8.60076	0.150111	-179.007	0.300434
34.02	3.186	1	1	3	0	0	-2.35725	0.119663	0.749137	8.59904	-0.19614	17.2119	-2.35725	-23.5725	119.663	7.49137	8.59904	0.150082	-196.14	0.300404
34.031	3.197	1	1	3	0	0	-2.35513	0.120488	0.751257	8.59581	-0.182576	17.2087	-2.35513	-23.5513	120.488	7.51257	8.59581	0.150025	-182.576	0.300348
34.047	3.213	1	1	3	0	0	-2.35287	0.120524	0.753509	8.59892	-0.172561	17.2118	-2.35287	-23.5287	120.524	7.53509	8.59892	0.150079	-172.561	0.300402
34.058	3.224	1	1	3	0	0	-2.35137	0.121029	0.755014	8.59676	-0.177084	17.2096	-2.35137	-23.5137	121.029	7.55014	8.59676	0.150042	-177.084	0.300364
34.069	3.235	1	1	3	0	0	-2.34928	0.121935	0.757106	8.60086	-0.191738	17.2137	-2.34928	-23.4928	121.935	7.57106	8.60086	0.150113	-191.738	0.300436
34.08	3.246	1	1	3	0	0	-2.34792	0.12167	0.758465	8.59851	-0.19826	17.2113	-2.34792	-23.4792	121.67	7.58465	8.59851	0.150072	-198.26	0.300395
34.09	3.256	1	1	3	0	0	-2.34608	0.12229	0.760301	8.59826	-0.184772	17.2111	-2.34608	-23.4608	122.29	7.60301	8.59826	0.150068	-184.772	0.30039
34.101	3.267	1	1	3	0	0	-2.34474	0.122601	0.761643	8.60006	-0.193637	17.2129	-2.34474	-23.4474	122.601	7.61643	8.60006	0.150099	-193.637	0.300422
34.111	3.277	1	1	3	0	0	-2.34291	0.122851	0.763477	8.60194	-0.180506	17.2148	-2.34291	-23.4291	122.851	7.63477	8.60194	0.150132	-180.506	0.300454
34.122	3.288	1	1	3	0	0	-2.34152	0.123242	0.764858	8.59963	-0.185893	17.2125	-2.34152	-23.4152	123.242	7.64858	8.59963	0.150092	-185.893	0.300414
34.133	3.299	1	1	3	0	0	-2.33909	0.123875	0.767292	8.59881	-0.190158	17.2116	-2.33909	-23.3909	123.875	7.67292	8.59881	0.150078	-190.158	0.3004
34.144	3.31	1	1	3	0	0	-2.33744	0.124318	0.768938	8.59856	-0.191094	17.2114	-2.33744	-23.3744	124.318	7.68938	8.59856	0.150073	-191.094	0.300395
34.154	3.32	1	1	3	0	0	-2.33535	0.12491	0.771036	8.59922	-0.184791	17.2121	-2.33535	-23.3535	124.91	7.71036	8.59922	0.150085	-184.791	0.300407
34.165	3.331	1	1	3	0	0	-2.33374	0.124837	0.772646	8.5967	-0.188548	17.2095	-2.33374	-23.3374	124.837	7.72646	8.5967	0.150041	-188.548	0.300363
34.175	3.341	1	1	3	0	0	-2.33221	0.125439	0.774177	8.59912	-0.191336	17.212	-2.33221	-23.3221	125.439	7.74177	8.59912	0.150083	-191.336	0.300405
34.186	3.352	1	1	3	0	0	-2.33067	0.125823	0.775709	8.59982	-0.185735	17.2127	-2.33067	-23.3067	125.823	7.75709	8.59982	0.150095	-185.735	0.300418
34.197	3.363	1	1	3	0	0	-2.32894	0.12582	0.777441	8.5959	-0.172492	17.2087	-2.32894	-23.2894	125.82	7.77441	8.5959	0.150027	-172.492	0.300349
34.208	3.374	1	1	3	0	0	-2.32723	0.126429	0.779153	8.59608	-0.16907	17.2089	-2.32723	-23.2723	126.429	7.79153	8.59608	0.15003	-169.07	0.300352
34.218	3.384	1	1	3	0	0	-2.32587	0.126929	0.780514	8.5962	-0.180751	17.209	-2.32587	-23.2587	126.929	7.80514	8.5962	0.150032	-180.751	0.300354
34.229	3.395	1	1	3	0	0	-2.32383	0.127172	0.782554	8.59863	-0.186002	17.2115	-2.32383	-23.2383	127.172	7.82554	8.59863	0.150074	-186.002	0.300397
34.24	3.406	1	1	3	0	0	-2.32228	0.127358	0.784101	8.59948	-0.178508	17.2123	-2.32228	-23.2228	127.358	7.84101	8.59948	0.150089	-178.508	0.300412
34.251	3.417	1	1	3	0	0	-2.32088	0.128214	0.785504	8.59685	-0.183862	17.2097	-2.32088	-23.2088	128.214	7.85504	8.59685	0.150043	-183.862	0.300366
34.261	3.427	1	1	3	0	0	-2.31917	0.128083	0.787214	8.59641	-0.166765	17.2092	-2.31917	-23.1917	128.083	7.87214	8.59641	0.150036	-166.765	0.300358
34.272	3.438	1	1	3	0	0	-2.31645	0.129103	0.789934	8.59912	-0.179512	17.212	-2.31645	-23.1645	129.103	7.89934	8.59912	0.150083	-179.512	0.300405
34.282	3.448	1	1	3	0	0	-2.31538	0.129389	0.790999	8.59874	-0.164853	17.2116	-2.31538	-23.1538	129.389	7.90999	8.59874	0.150076	-164.853	0.300399
34.302	3.468	1	1	3	0	0	-2.31231	0.129786	0.79407	8.59845	-0.198532	17.2113	-2.31231	-23.1231	129.786	7.9407	8.59845	0.150071	-198.532	0.300394
34.313	3.479	1	1	3	0	0	-2.30984	0.130616	0.796546	8.59785	-0.18816	17.2107	-2.30984	-23.0984	130.616	7.96546	8.59785	0.150061	-188.16	0.300383
34.324	3.49	1	1	3	0	0	-2.3085	0.130575	0.79788	8.598	-0.180966	17.2108	-2.3085	-23.085	130.575	7.9788	8.598	0.150063	-180.966	0.300386
34.334	3.5	1	1	3	0	0	-2.30673	0.131231	0.799655	8.60133	-0.208915	17.2142	-2.30673	-23.0673	131.231	7.99655	8.60133	0.150122	-208.915	0.300444
34.345	3.511	1	1	3	0	0	-2.30493	0.131584	0.801457	8.59981	-0.203208	17.2126	-2.30493	-23.0493	131.584	8.01457	8.59981	0.150095	-203.208	0.300417
34.355	3.521	1	1	3	0	0	-2.3036	0.131521	0.802785	8.59906	-0.182106	17.2119	-2.3036	-23.036	131.521	8.02785	8.59906	0.150082	-182.106	0.300404
34.366	3.532	1	1	3	0	0	-2.302	0.131999	0.804383	8.60186	-0.193812	17.2147	-2.302	-23.02	131.999	8.04383	8.60186	0.150131	-193.812	0.300453
34.377	3.543	1	1	3	0	0	-2.30031	0.132624	0.806076	8.59945	-0.192415	17.2123	-2.30031	-23.0031	132.624	8.06076	8.59945	0.150089	-192.415	0.300411
34.388	3.554	1	1	3	0	0	-2.29837	0.132755	0.808017	8.60075	-0.18667	17.2136	-2.29837	-22.9837	132.755	8.08017	8.60075	0.150111	-186.67	0.300434
34.398	3.564	1	1	3	0	0	-2.29727	0.132978	0.80911	8.60106	-0.178824	17.2139	-2.29727	-22.9727	132.978	8.0911	8.60106	0.150117	-178.824	0.300439
34.409	3.575	1	1	3	0	0	-2.29486	0.134025	0.811518	8.59988	-0.166265	17.2127	-2.29486	-22.9486	134.025	8.11518	8.59988	0.150096	-166.265	0.300419
34.419	3.585	1	1	3	0	0	-2.29268	0.134145	0.813703	8.60138	-0.189859	17.2142	-2.29268	-22.9268	134.145	8.13703	8.60138	0.150122	-189.859	0.300445
34.43	3.596	1	1	3	0	0	-2.29188	0.134185	0.814506	8.60146	-0.190675	17.2143	-2.29188	-22.9188	134.185	8.14506	8.60146	0.150124	-190.675	0.300446
34.441	3.607	1	1	3	0	0	-2.29003	0.134837	0.816356	8.60044	-0.182854	17.2133	-2.29003	-22.9003	134.837	8.16356	8.60044	0.150106	-182.854	0.300428
34.452	3.618	1	1	3	0	0	-2.28765	0.135217	0.818733	8.60071	-0.172096	17.2135	-2.28765	-22.8765	135.217	8.18733	8.60071	0.150111	-172.096	0.300433
34.462	3.628	1	1	3	0	0	-2.28581	0.135915	0.82057	8.59853	-0.179142	17.2114	-2.28581	-22.8581	135.915	8.2057	8.59853	0.150073	-179.142	0.300395
34.473	3.639	1	1	3	0	0	-2.28397	0.136136	0.822408	8.59784	-0.177844	17.2107	-2.28397	-22.8397	136.136	8.22408	8.59784	0.150061	-177.844	0.300383
34.483	3.649	1	1	3	0	0	-2.28241	0.136225	0.823977	8.59829	-0.194686	17.2111	-2.28241	-22.8241	136.225	8.23977	8.59829	0.150069	-194.686	0.300391
34.494	3.66	1	1	3	0	0	-2.28047	0.136929	0.825912	8.5994	-0.186273	17.2122	-2.28047	-22.8047	136.929	8.25912	8.5994	0.150088	-186.273	0.30041
34.505	3.671	1	1	3	0	0	-2.27858	0.137099	0.827798	8.59768	-0.181564	17.2105	-2.27858	-22.7858	137.099	8.27798	8.59768	0.150058	-181.564	0.30038
34.516	3.682	1	1	3	0	0	-2.27742	0.137067	0.828965	8.59879	-0.182287	17.2116	-2.27742	-22.7742	137.067	8.28965	8.59879	0.150077	-182.287	0.3004
34.526	3.692	1	1	3	0	0	-2.27565	0.137796	0.830729	8.59698	-0.18715	17.2098	-2.27565	-22.7565	137.796	8.30729	8.59698	0.150046	-187.15	0.300368
34.537	3.703	1	1	3	0	0	-2.27297	0.138276	0.833413	8.5995	-0.186447	17.2123	-2.27297	-22.7297	138.276	8.33413	8.5995	0.15009	-186.447	0.300412
34.547	3.713	1	1	3	0	0	-2.27207	0.138252	0.834314	8.59549	-0.187107	17.2083	-2.27207	-22.7207	138.252	8.34314	8.59549	0.15002	-187.107	0.300342
34.558	3.724	1	1	3	0	0	-2.27065	0.138786	0.835735	8.59712	-0.191533	17.21	-2.27065	-22.7065	138.786	8.35735	8.59712	0.150048	-191.533	0.30037
34.569	3.735	1	1	3	0	0	-2.2686	0.138962	0.837785	8.59868	-0.18884	17.2115	-2.2686	-22.686	138.962	8.37785	8.59868	0.150075	-188.84	0.300398
34.58	3.746	1	1	3	0	0	-2.26731	0.13936	0.839072	8.59742	-0.19336	17.2103	-2.26731	-22.6731	139.36	8.39072	8.59742	0.150053	-193.36	0.300376
34.59	3.756	1	1	3	0	0	-2.26566	0.139845	0.84072	8.60032	-0.175921	17.2132	-2.26566	-22.6566	139.845	8.4072	8.60032	0.150104	-175.921	0.300426
34.601	3.767	1	1	3	0	0	-2.26382	0.139935	0.842563	8.59561	-0.180144	17.2084	-2.26382	-22.6382	139.935	8.42563	8.59561	0.150022	-180.144	0.300344
34.611	3.777	1	1	3	0	0	-2.26174	0.140841	0.844645	8.59831	-0.192796	17.2112	-2.26174	-22.6174	140.841	8.44645	8.59831	0.150069	-192.796	0.300391
34.622	3.788	1	1	3	0	0	-2.26075	0.140741	0.845631	8.59775	-0.187331	17.2106	-2.26075	-22.6075	140.741	8.45631	8.59775	0.150059	-187.331	0.300381
34.633	3.799	1	1	3	0	0	-2.25844	0.14109	0.847938	8.60021	-0.185672	17.2131	-2.25844	-22.5844	141.09	8.47938	8.60021	0.150102	-185.672	0.300424
34.644	3.81	1	1	3	0	0	-2.2565	0.141634	0.849879	8.60037	-0.188357	17.2132	-2.2565	-22.565	141.634	8.49879	8.60037	0.150105	-188.357	0.300427
34.654	3.82	1	1	3	0	0	-2.25511	0.142126	0.851273	8.59929	-0.176673	17.2121	-2.25511	-22.5511	142.126	8.51273	8.59929	0.150086	-176.673	0.300408
34.665	3.831	1	1	3	0	0	-2.25315	0.142154	0.853228	8.59841	-0.186526	17.2113	-2.25315	-22.5315	142.154	8.53228	8.59841	0.150071	-186.526	0.300393
34.675	3.841	1	1	3	0	0	-2.2511	0.14283	0.855278	8.59609	-0.164266	17.2089	-2.2511	-22.511	142.83	8.55278	8.59609	0.15003	-164.266	0.300353
34.686	3.852	1	1	3	0	0	-2.24939	0.143254	0.856996	8.60321	-0.184607	17.216	-2.24939	-22.4939	143.254	8.56996	8.60321	0.150154	-184.607	0.300477
34.697	3.863	1	1	3	0	0	-2.24854	0.14253	0.857847	8.59873	-0.182078	17.2116	-2.24854	-22.4854	142.53	8.57847	8.59873	0.150076	-182.078	0.300399
34.708	3.874	1	1	3	0	0	-2.24596	0.143685	0.860425	8.59667	-0.189327	17.2095	-2.24596	-22.4596	143.685	8.60425	8.59667	0.15004	-189.327	0.300363
34.718	3.884	1	1	3	0	0	-2.24429	0.14423	0.862094	8.59889	-0.19701	17.2117	-2.24429	-22.4429	144.23	8.62094	8.59889	0.150079	-197.01	0.300401
34.729	3.895	1	1	3	0	0	-2.24264	0.14397	0.863745	8.59845	-0.191877	17.2113	-2.24264	-22.4264	143.97	8.63745	8.59845	0.150071	-191.877	0.300394
34.74	3.906	1	1	3	0	0	-2.24074	0.144819	0.865639	8.59974	-0.188988	17.2126	-2.24074	-22.4074	144.819	8.65639	8.59974	0.150094	-188.988	0.300416
34.751	3.917	1	1	3	0	0	-2.23912	0.144981	0.867258	8.59621	-0.188239	17.2091	-2.23912	-22.3912	144.981	8.67258	8.59621	0.150032	-188.239	0.300355
34.761	3.927	1	1	3	0	0	-2.23806	0.144731	0.868327	8.59901	-0.205914	17.2119	-2.23806	-22.3806	144.731	8.68327	8.59901	0.150081	-205.914	0.300404
34.772	3.938	1	1	3	0	0	-2.23601	0.145436	0.870371	8.59879	-0.210529	17.2116	-2.23601	-22.3601	145.436	8.70371	8.59879	0.150077	-210.529	0.3004
34.782	3.948	1	1	3	0	0	-2.23412	0.146121	0.872266	8.59843	-0.190809	17.2113	-2.23412	-22.3412	146.121	8.72266	8.59843	0.150071	-190.809	0.300393
34.793	3.959	1	1	3	0	0	-2.23227	0.146069	0.874113	8.59785	-0.196429	17.2107	-2.23227	-22.3227	146.069	8.74113	8.59785	0.150061	-196.429	0.300383
34.804	3.97	1	1	3	0	0	-2.2308	0.146582	0.87558	8.59709	-0.199313	17.2099	-2.2308	-22.308	146.582	8.7558	8.59709	0.150047	-199.313	0.30037
34.815	3.981	1	1	3	0	0	-2.22886	0.14652	0.877524	8.59826	-0.20594	17.2111	-2.22886	-22.2886	146.52	8.77524	8.59826	0.150068	-205.94	0.30039
34.825	3.991	1	1	3	0	0	-2.22758	0.146961	0.878807	8.59914	-0.187294	17.212	-2.22758	-22.2758	146.961	8.78807	8.59914	0.150083	-187.294	0.300406
34.836	4.002	1	1	3	0	0	-2.22522	0.147809	0.881164	8.59962	-0.194103	17.2125	-2.22522	-22.2522	147.809	8.81164	8.59962	0.150092	-194.103	0.300414
34.846	4.012	1	1	3	0	0	-2.22357	0.147776	0.882811	8.59917	-0.205615	17.212	-2.22357	-22.2357	147.776	8.82811	8.59917	0.150084	-205.615	0.300406
34.857	4.023	1	1	3	0	0	-2.22123	0.1484	0.885155	8.59714	-0.197833	17.21	-2.22123	-22.2123	148.4	8.85155	8.59714	0.150048	-197.833	0.300371
34.868	4.034	1	1	3	0	0	-2.22007	0.148664	0.886308	8.59971	-0.18675	17.2126	-2.22007	-22.2007	148.664	8.86308	8.59971	0.150093	-186.75	0.300416
34.879	4.045	1	1	3	0	0	-2.21807	0.148549	0.888315	8.59913	-0.188758	17.212	-2.21807	-22.1807	148.549	8.88315	8.59913	0.150083	-188.758	0.300406
34.889	4.055	1	1	3	0	0	-2.21611	0.149341	0.890271	8.60154	-0.17805	17.2144	-2.21611	-22.1611	149.341	8.90271	8.60154	0.150125	-178.05	0.300448
34.9	4.066	1	1	3	0	0	-2.21494	0.149364	0.891444	8.5979	-0.181509	17.2107	-2.21494	-22.1494	149.364	8.91444	8.5979	0.150062	-181.509	0.300384
34.91	4.076	1	1	3	0	0	-2.21284	0.149651	0.893542	8.59584	-0.183283	17.2087	-2.21284	-22.1284	149.651	8.93542	8.59584	0.150026	-183.283	0.300348
34.921	4.087	1	1	3	0	0	-2.21121	0.150121	0.895177	8.60025	-0.180551	17.2131	-2.21121	-22.1121	150.121	8.95177	8.60025	0.150103	-180.551	0.300425
34.932	4.098	1	1	3	0	0	-2.20929	0.150632	0.897089	8.59877	-0.182008	17.2116	-2.20929	-22.0929	150.632	8.97089	8.59877	0.150077	-182.008	0.300399
34.943	4.109	1	1	3	0	0	-2.20786	0.150367	0.898525	8.59744	-0.185705	17.2103	-2.20786	-22.0786	150.367	8.98525	8.59744	0.150054	-185.705	0.300376
34.953	4.119	1	1	3	0	0	-2.20565	0.151236	0.900737	8.59726	-0.192321	17.2101	-2.20565	-22.0565	151.236	9.00737	8.59726	0.150051	-192.321	0.300373
34.964	4.13	1	1	3	0	0	-2.20404	0.151816	0.902338	8.59925	-0.20691	17.2121	-2.20404	-22.0404	151.816	9.02338	8.59925	0.150085	-206.91	0.300408
34.974	4.14	1	1	3	0	0	-2.20177	0.151879	0.90461	8.59453	-0.176293	17.2074	-2.20177	-22.0177	151.879	9.0461	8.59453	0.150003	-176.293	0.300325
34.985	4.151	1	1	3	0	0	-2.20008	0.152279	0.906305	8.59657	-0.178879	17.2094	-2.20008	-22.0008	152.279	9.06305	8.59657	0.150038	-178.879	0.300361
34.996	4.162	1	1	3	0	0	-2.19835	0.15275	0.908035	8.59997	-0.200588	17.2128	-2.19835	-21.9835	152.75	9.08035	8.59997	0.150098	-200.588	0.30042
35.007	4.173	1	1	3	0	0	-2.19654	0.152831	0.909842	8.60025	-0.206607	17.2131	-2.19654	-21.9654	152.831	9.09842	8.60025	0.150103	-206.607	0.300425
35.017	4.183	1	1	3	0	0	-2.19497	0.153219	0.911409	8.60014	-0.196121	17.213	-2.19497	-21.9497	153.219	9.11409	8.60014	0.150101	-196.121	0.300423
35.028	4.194	1	1	3	0	0	-2.19357	0.153399	0.912812	8.59811	-0.189565	17.211	-2.19357	-21.9357	153.399	9.12812	8.59811	0.150065	-189.565	0.300388
35.038	4.204	1	1	3	0	0	-2.19154	0.153438	0.914842	8.59962	-0.189692	17.2125	-2.19154	-21.9154	153.438	9.14842	8.59962	0.150092	-189.692	0.300414
35.049	4.215	1	1	3	0	0	-2.18981	0.154102	0.916577	8.59822	-0.189798	17.2111	-2.18981	-21.8981	154.102	9.16577	8.59822	0.150067	-189.798	0.30039
35.065	4.231	1	1	3	0	0	-2.18703	0.154431	0.919352	8.59647	-0.202772	17.2093	-2.18703	-21.8703	154.431	9.19352	8.59647	0.150037	-202.772	0.300359
35.075	4.241	1	1	3	0	0	-2.18544	0.154717	0.920943	8.59885	-0.220759	17.2117	-2.18544	-21.8544	154.717	9.20943	8.59885	0.150078	-220.759	0.300401
35.086	4.252	1	1	3	0	0	-2.18364	0.15541	0.922746	8.59822	-0.224251	17.2111	-2.18364	-21.8364	155.41	9.22746	8.59822	0.150067	-224.251	0.30039
35.096	4.262	1	1	3	0	0	-2.18185	0.15538	0.924535	8.59854	-0.210274	17.2114	-2.18185	-21.8185	155.38	9.24535	8.59854	0.150073	-210.274	0.300395
35.107	4.273	1	1	3	0	0	-2.18004	0.155812	0.926338	8.5999	-0.208645	17.2127	-2.18004	-21.8004	155.812	9.26338	8.5999	0.150097	-208.645	0.300419
35.118	4.284	1	1	3	0	0	-2.17857	0.156041	0.927814	8.60028	-0.207299	17.2131	-2.17857	-21.7857	156.041	9.27814	8.60028	0.150103	-207.299	0.300426
35.129	4.295	1	1	3	0	0	-2.17655	0.156262	0.92983	8.59921	-0.201123	17.212	-2.17655	-21.7655	156.262	9.2983	8.59921	0.150084	-201.123	0.300407
35.139	4.305	1	1	3	0	0	-2.1752	0.156464	0.931178	8.60028	-0.219985	17.2131	-2.1752	-21.752	156.464	9.31178	8.60028	0.150103	-219.985	0.300426
35.15	4.316	1	1	3	0	0	-2.17354	0.157027	0.932838	8.59867	-0.220111	17.2115	-2.17354	-21.7354	157.027	9.32838	8.59867	0.150075	-220.111	0.300398
35.16	4.326	1	1	3	0	0	-2.17185	0.157012	0.934532	8.59717	-0.205548	17.21	-2.17185	-21.7185	157.012	9.34532	8.59717	0.150049	-205.548	0.300371
35.171	4.337	1	1	3	0	0	-2.16936	0.157897	0.937019	8.59973	-0.221165	17.2126	-2.16936	-21.6936	157.897	9.37019	8.59973	0.150094	-221.165	0.300416
35.182	4.348	1	1	3	0	0	-2.16769	0.158184	0.938688	8.60098	-0.21529	17.2138	-2.16769	-21.6769	158.184	9.38688	8.60098	0.150115	-215.29	0.300438
35.193	4.359	1	1	3	0	0	-2.16541	0.158302	0.940974	8.59988	-0.209035	17.2127	-2.16541	-21.6541	158.302	9.40974	8.59988	0.150096	-209.035	0.300418
35.203	4.369	1	1	3	0	0	-2.1643	0.158725	0.94208	8.60125	-0.204124	17.2141	-2.1643	-21.643	158.725	9.4208	8.60125	0.15012	-204.124	0.300443
35.214	4.38	1	1	3	0	0	-2.16229	0.159148	0.944096	8.59908	-0.210226	17.2119	-2.16229	-21.6229	159.148	9.44096	8.59908	0.150082	-210.226	0.300405
35.224	4.39	1	1	3	0	0	-2.16126	0.158876	0.94512	8.59996	-0.193862	17.2128	-2.16126	-21.6126	158.876	9.4512	8.59996	0.150098	-193.862	0.30042
35.235	4.401	1	1	3	0	0	-2.15877	0.159615	0.947613	8.5959	-0.203774	17.2087	-2.15877	-21.5877	159.615	9.47613	8.5959	0.150027	-203.774	0.300349
35.246	4.412	1	1	3	0	0	-2.15668	0.160107	0.949702	8.59961	-0.208464	17.2124	-2.15668	-21.5668	160.107	9.49702	8.59961	0.150091	-208.464	0.300414
35.257	4.423	1	1	3	0	0	-2.15464	0.160138	0.951746	8.59639	-0.199183	17.2092	-2.15464	-21.5464	160.138	9.51746	8.59639	0.150035	-199.183	0.300358
35.267	4.433	1	1	3	0	0	-2.15326	0.160603	0.953125	8.59784	-0.197743	17.2107	-2.15326	-21.5326	160.603	9.53125	8.59784	0.150061	-197.743	0.300383
35.278	4.444	1	1	3	0	0	-2.15164	0.160231	0.954742	8.59792	-0.210176	17.2108	-2.15164	-21.5164	160.231	9.54742	8.59792	0.150062	-210.176	0.300384
35.288	4.454	1	1	3	0	0	-2.14952	0.161022	0.956866	8.59947	-0.193111	17.2123	-2.14952	-21.4952	161.022	9.56866	8.59947	0.150089	-193.111	0.300412
35.299	4.465	1	1	3	0	0	-2.14795	0.16148	0.958429	8.59717	-0.20304	17.21	-2.14795	-21.4795	161.48	9.58429	8.59717	0.150049	-203.04	0.300371
35.31	4.476	1	1	3	0	0	-2.14586	0.16145	0.960526	8.6009	-0.210165	17.2137	-2.14586	-21.4586	161.45	9.60526	8.6009	0.150114	-210.165	0.300436
35.321	4.487	1	1	3	0	0	-2.14387	0.162144	0.962511	8.59655	-0.208206	17.2094	-2.14387	-21.4387	162.144	9.62511	8.59655	0.150038	-208.206	0.30036
35.331	4.497	1	1	3	0	0	-2.14203	0.16243	0.964349	8.60082	-0.206436	17.2137	-2.14203	-21.4203	162.43	9.64349	8.60082	0.150113	-206.436	0.300435
35.342	4.508	1	1	3	0	0	-2.14063	0.162226	0.965755	8.59913	-0.214868	17.212	-2.14063	-21.4063	162.226	9.65755	8.59913	0.150083	-214.868	0.300406
35.352	4.518	1	1	3	0	0	-2.13829	0.163018	0.968089	8.59769	-0.212307	17.2105	-2.13829	-21.3829	163.018	9.68089	8.59769	0.150058	-212.307	0.30038
35.363	4.529	1	1	3	0	0	-2.13678	0.163063	0.969607	8.60167	-0.216545	17.2145	-2.13678	-21.3678	163.063	9.69607	8.60167	0.150128	-216.545	0.30045
35.374	4.54	1	1	3	0	0	-2.13503	0.162993	0.971351	8.59644	-0.203578	17.2093	-2.13503	-21.3503	162.993	9.71351	8.59644	0.150036	-203.578	0.300359
35.385	4.551	1	1	3	0	0	-2.13282	0.163873	0.973561	8.59863	-0.204809	17.2115	-2.13282	-21.3282	163.873	9.73561	8.59863	0.150074	-204.809	0.300397
35.395	4.561	1	1	3	0	0	-2.1309	0.164085	0.975487	8.60105	-0.209956	17.2139	-2.1309	-21.309	164.085	9.75487	8.60105	0.150117	-209.956	0.300439
35.406	4.572	1	1	3	0	0	-2.12937	0.163959	0.977012	8.60046	-0.196653	17.2133	-2.12937	-21.2937	163.959	9.77012	8.60046	0.150106	-196.653	0.300429
35.416	4.582	1	1	3	0	0	-2.12771	0.164033	0.978673	8.60028	-0.199131	17.2131	-2.12771	-21.2771	164.033	9.78673	8.60028	0.150103	-199.131	0.300426
35.427	4.593	1	1	3	0	0	-2.12553	0.164791	0.98085	8.60012	-0.197133	17.213	-2.12553	-21.2553	164.791	9.8085	8.60012	0.1501	-197.133	0.300423
35.438	4.604	1	1	3	0	0	-2.12377	0.164806	0.982611	8.59777	-0.197179	17.2106	-2.12377	-21.2377	164.806	9.82611	8.59777	0.150059	-197.179	0.300382
35.449	4.615	1	1	3	0	0	-2.122	0.165116	0.984386	8.60108	-0.198765	17.2139	-2.122	-21.22	165.116	9.84386	8.60108	0.150117	-198.765	0.30044
35.459	4.625	1	1	3	0	0	-2.12023	0.165353	0.986156	8.59791	-0.183944	17.2107	-2.12023	-21.2023	165.353	9.86156	8.59791	0.150062	-183.944	0.300384
35.47	4.636	1	1	3	0	0	-2.1179	0.165659	0.988487	8.59922	-0.187779	17.2121	-2.1179	-21.179	165.659	9.88487	8.59922	0.150085	-187.779	0.300407
35.486	4.652	1	1	3	0	0	-2.11532	0.166324	0.991063	8.59986	-0.215246	17.2127	-2.11532	-21.1532	166.324	9.91063	8.59986	0.150096	-215.246	0.300418
35.497	4.663	1	1	3	0	0	-2.11376	0.165821	0.992622	8.5991	-0.210163	17.2119	-2.11376	-21.1376	165.821	9.92622	8.5991	0.150083	-210.163	0.300405
35.508	4.674	1	1	3	0	0	-2.11149	0.166518	0.994888	8.59903	-0.198284	17.2119	-2.11149	-21.1149	166.518	9.94888	8.59903	0.150081	-198.284	0.300404
35.519	4.685	1	1	3	0	0	-2.11008	0.166808	0.996307	8.59824	-0.188901	17.2111	-2.11008	-21.1008	166.808	9.96307	8.59824	0.150068	-188.901	0.30039
35.529	4.695	1	1	3	0	0	-2.1085	0.166714	0.997878	8.60015	-0.200199	17.213	-2.1085	-21.085	166.714	9.97878	8.60015	0.150101	-200.199	0.300423
35.54	4.706	1	1	3	0	0	-2.10691	0.166937	0.999476	8.59951	-0.201913	17.2123	-2.10691	-21.0691	166.937	9.99476	8.59951	0.15009	-201.913	0.300412
35.55	4.716	1	1	3	0	0	-2.10522	0.167425	1.00117	8.59719	-0.205276	17.21	-2.10522	-21.0522	167.425	10.0117	8.59719	0.150049	-205.276	0.300372
35.561	4.727	1	1	3	0	0	-2.103	0.16762	1.00339	8.59755	-0.201692	17.2104	-2.103	-21.03	167.62	10.0339	8.59755	0.150056	-201.692	0.300378
35.572	4.738	1	1	3	0	0	-2.10087	0.168208	1.00552	8.60219	-0.189597	17.215	-2.10087	-21.0087	168.208	10.0552	8.60219	0.150137	-189.597	0.300459
35.583	4.749	1	1	3	0	0	-2.09955	0.168378	1.00683	8.5999	-0.189231	17.2127	-2.09955	-20.9955	168.378	10.0683	8.5999	0.150097	-189.231	0.300419
35.593	4.759	1	1	3	0	0	-2.09767	0.168231	1.00871	8.59969	-0.206631	17.2125	-2.09767	-20.9767	168.231	10.0871	8.59969	0.150093	-206.631	0.300415
35.604	4.77	1	1	3	0	0	-2.09578	0.168697	1.0106	8.60008	-0.207073	17.2129	-2.09578	-20.9578	168.697	10.106	8.60008	0.1501	-207.073	0.300422
35.615	4.781	1	1	3	0	0	-2.09417	0.169117	1.01221	8.59532	-0.190494	17.2082	-2.09417	-20.9417	169.117	10.1221	8.59532	0.150017	-190.494	0.300339
35.626	4.792	1	1	3	0	0	-2.09222	0.168979	1.01417	8.59853	-0.188449	17.2114	-2.09222	-20.9222	168.979	10.1417	8.59853	0.150073	-188.449	0.300395
35.636	4.802	1	1	3	0	0	-2.09027	0.169422	1.01611	8.60026	-0.204996	17.2131	-2.09027	-20.9027	169.422	10.1611	8.60026	0.150103	-204.996	0.300425
35.647	4.813	1	1	3	0	0	-2.08854	0.169588	1.01784	8.60154	-0.198387	17.2144	-2.08854	-20.8854	169.588	10.1784	8.60154	0.150125	-198.387	0.300448
35.657	4.823	1	1	3	0	0	-2.08695	0.169685	1.01943	8.60097	-0.213779	17.2138	-2.08695	-20.8695	169.685	10.1943	8.60097	0.150115	-213.779	0.300438
35.668	4.834	1	1	3	0	0	-2.08532	0.170161	1.02106	8.60094	-0.204002	17.2138	-2.08532	-20.8532	170.161	10.2106	8.60094	0.150115	-204.002	0.300437
35.679	4.845	1	1	3	0	0	-2.08275	0.170287	1.02363	8.59762	-0.194805	17.2105	-2.08275	-20.8275	170.287	10.2363	8.59762	0.150057	-194.805	0.300379
35.69	4.856	1	1	3	0	0	-2.08109	0.17071	1.02529	8.59866	-0.190055	17.2115	-2.08109	-20.8109	170.71	10.2529	8.59866	0.150075	-190.055	0.300397
35.7	4.866	1	1	3	0	0	-2.0796	0.170683	1.02679	8.60052	-0.21709	17.2134	-2.0796	-20.796	170.683	10.2679	8.60052	0.150107	-217.09	0.30043
35.711	4.877	1	1	3	0	0	-2.07773	0.171002	1.02865	8.60233	-0.212694	17.2152	-2.07773	-20.7773	171.002	10.2865	8.60233	0.150139	-212.694	0.300461
35.727	4.893	1	1	3	0	0	-2.07462	0.17169	1.03176	8.59998	-0.200258	17.2128	-2.07462	-20.7462	171.69	10.3176	8.59998	0.150098	-200.258	0.30042
35.738	4.904	1	1	3	0	0	-2.07285	0.17203	1.03353	8.59753	-0.205033	17.2104	-2.07285	-20.7285	172.03	10.3353	8.59753	0.150055	-205.033	0.300378
35.749	4.915	1	1	3	0	0	-2.07084	0.171891	1.03554	8.5983	-0.214806	17.2111	-2.07084	-20.7084	171.891	10.3554	8.5983	0.150069	-214.806	0.300391
35.76	4.926	1	1	3	0	0	-2.06951	0.17207	1.03687	8.60133	-0.217862	17.2142	-2.06951	-20.6951	172.07	10.3687	8.60133	0.150122	-217.862	0.300444
35.77	4.936	1	1	3	0	0	-2.06778	0.172567	1.0386	8.59989	-0.203037	17.2127	-2.06778	-20.6778	172.567	10.386	8.59989	0.150096	-203.037	0.300419
35.781	4.947	1	1	3	0	0	-2.06584	0.172523	1.04054	8.60166	-0.20034	17.2145	-2.06584	-20.6584	172.523	10.4054	8.60166	0.150127	-200.34	0.30045
35.791	4.957	1	1	3	0	0	-2.06407	0.172973	1.04231	8.60022	-0.205753	17.2131	-2.06407	-20.6407	172.973	10.4231	8.60022	0.150102	-205.753	0.300425
35.802	4.968	1	1	3	0	0	-2.06253	0.172928	1.04385	8.59822	-0.19926	17.2111	-2.06253	-20.6253	172.928	10.4385	8.59822	0.150067	-199.26	0.30039
35.813	4.979	1	1	3	0	0	-2.06088	0.173173	1.0455	8.60021	-0.201137	17.213	-2.06088	-20.6088	173.173	10.455	8.60021	0.150102	-201.137	0.300424
35.824	4.99	1	1	3	0	0	-2.05891	0.173562	1.04747	8.60177	-0.211916	17.2146	-2.05891	-20.5891	173.562	10.4747	8.60177	0.150129	-211.916	0.300452
35.839	5.005	1	1	3	0	0	-2.05656	0.173286	1.04982	8.59573	-0.210678	17.2086	-2.05656	-20.5656	173.286	10.4982	8.59573	0.150024	-210.678	0.300346
35.849	5.015	1	1	3	0	0	-2.05489	0.173943	1.05149	8.59871	-0.203469	17.2116	-2.05489	-20.5489	173.943	10.5149	8.59871	0.150076	-203.469	0.300398
35.86	5.026	1	1	3	0	0	-2.05308	0.174226	1.0533	8.59615	-0.198835	17.209	-2.05308	-20.5308	174.226	10.533	8.59615	0.150031	-198.835	0.300354
35.871	5.037	1	1	3	0	0	-2.05094	0.174455	1.05544	8.59945	-0.208735	17.2123	-2.05094	-20.5094	174.455	10.5544	8.59945	0.150089	-208.735	0.300411
35.882	5.048	1	1	3	0	0	-2.04958	0.174519	1.0568	8.59728	-0.212335	17.2101	-2.04958	-20.4958	174.519	10.568	8.59728	0.150051	-212.335	0.300373
35.892	5.058	1	1	3	0	0	-2.04791	0.174971	1.05847	8.59721	-0.222341	17.2101	-2.04791	-20.4791	174.971	10.5847	8.59721	0.15005	-222.341	0.300372
35.903	5.069	1	1	3	0	0	-2.04554	0.17503	1.06084	8.6033	-0.221721	17.2161	-2.04554	-20.4554	175.03	10.6084	8.6033	0.150156	-221.721	0.300478
35.913	5.079	1	1	3	0	0	-2.04357	0.175634	1.06281	8.59475	-0.207589	17.2076	-2.04357	-20.4357	175.634	10.6281	8.59475	0.150007	-207.589	0.300329
35.924	5.09	1	1	3	0	0	-2.04206	0.175601	1.06432	8.5955	-0.204558	17.2083	-2.04206	-20.4206	175.601	10.6432	8.5955	0.15002	-204.558	0.300342
35.935	5.101	1	1	3	0	0	-2.03976	0.175887	1.06662	8.5993	-0.209027	17.2121	-2.03976	-20.3976	175.887	10.6662	8.5993	0.150086	-209.027	0.300408
35.946	5.112	1	1	3	0	0	-2.03816	0.176255	1.06823	8.59772	-0.208273	17.2106	-2.03816	-20.3816	176.255	10.6823	8.59772	0.150059	-208.273	0.300381
35.956	5.122	1	1	3	0	0	-2.03658	0.176093	1.0698	8.59835	-0.202018	17.2112	-2.03658	-20.3658	176.093	10.698	8.59835	0.150069	-202.018	0.300392
35.967	5.133	1	1	3	0	0	-2.03484	0.176269	1.07155	8.5987	-0.20126	17.2115	-2.03484	-20.3484	176.269	10.7155	8.5987	0.150076	-201.26	0.300398
35.977	5.143	1	1	3	0	0	-2.0327	0.176899	1.07368	8.59911	-0.210669	17.2119	-2.0327	-20.327	176.899	10.7368	8.59911	0.150083	-210.669	0.300405
35.988	5.154	1	1	3	0	0	-2.03064	0.176773	1.07575	8.59905	-0.210079	17.2119	-2.03064	-20.3064	176.773	10.7575	8.59905	0.150082	-210.079	0.300404
35.999	5.165	1	1	3	0	0	-2.02882	0.177204	1.07757	8.59532	-0.211608	17.2082	-2.02882	-20.2882	177.204	10.7757	8.59532	0.150017	-211.608	0.300339
36.01	5.176	1	1	3	0	0	-2.02667	0.177845	1.07972	8.59867	-0.202196	17.2115	-2.02667	-20.2667	177.845	10.7972	8.59867	0.150075	-202.196	0.300398
36.02	5.186	1	1	3	0	0	-2.02475	0.177638	1.08164	8.60205	-0.199737	17.2149	-2.02475	-20.2475	177.638	10.8164	8.60205	0.150134	-199.737	0.300457
36.031	5.197	1	1	3	0	0	-2.02275	0.178161	1.08363	8.59704	-0.192759	17.2099	-2.02275	-20.2275	178.161	10.8363	8.59704	0.150047	-192.759	0.300369
36.041	5.207	1	1	3	0	0	-2.0216	0.178072	1.08478	8.59819	-0.216317	17.211	-2.0216	-20.216	178.072	10.8478	8.59819	0.150067	-216.317	0.300389
36.055	5.221	1	1	3	0	0	-2.01945	0.177967	1.08693	8.59953	-0.214236	17.2124	-2.01945	-20.1945	177.967	10.8693	8.59953	0.15009	-214.236	0.300412
36.066	5.232	1	1	3	0	0	-2.01757	0.178489	1.08881	8.60055	-0.20268	17.2134	-2.01757	-20.1757	178.489	10.8881	8.60055	0.150108	-202.68	0.30043
36.077	5.243	1	1	3	0	0	-2.01536	0.179162	1.09102	8.60111	-0.196207	17.2139	-2.01536	-20.1536	179.162	10.9102	8.60111	0.150118	-196.207	0.30044
36.09	5.256	1	1	3	0	0	-2.01306	0.179038	1.09332	8.59956	-0.238186	17.2124	-2.01306	-20.1306	179.038	10.9332	8.59956	0.150091	-238.186	0.300413
36.101	5.267	1	1	3	0	0	-2.01146	0.179224	1.09492	8.59615	-0.232487	17.209	-2.01146	-20.1146	179.224	10.9492	8.59615	0.150031	-232.487	0.300354
36.111	5.277	1	1	3	0	0	-2.00937	0.179447	1.09702	8.59939	-0.231129	17.2122	-2.00937	-20.0937	179.447	10.9702	8.59939	0.150088	-231.129	0.30041
36.122	5.288	1	1	3	0	0	-2.00746	0.179734	1.09892	8.5983	-0.223209	17.2111	-2.00746	-20.0746	179.734	10.9892	8.5983	0.150069	-223.209	0.300391
36.133	5.299	1	1	3	0	0	-2.00525	0.18005	1.10114	8.59892	-0.212712	17.2118	-2.00525	-20.0525	180.05	11.0114	8.59892	0.150079	-212.712	0.300402
36.144	5.31	1	1	3	0	0	-2.00376	0.179815	1.10262	8.59829	-0.208541	17.2111	-2.00376	-20.0376	179.815	11.0262	8.59829	0.150069	-208.541	0.300391
36.154	5.32	1	1	3	0	0	-2.00173	0.180251	1.10465	8.59606	-0.222997	17.2089	-2.00173	-20.0173	180.251	11.0465	8.59606	0.150029	-222.997	0.300352
36.165	5.331	1	1	3	0	0	-1.99992	0.180492	1.10647	8.59762	-0.217494	17.2105	-1.99992	-19.9992	180.492	11.0647	8.59762	0.150057	-217.494	0.300379
36.175	5.341	1	1	3	0	0	-1.99822	0.180211	1.10816	8.60189	-0.232982	17.2147	-1.99822	-19.9822	180.211	11.0816	8.60189	0.150131	-232.982	0.300454
36.186	5.352	1	1	3	0	0	-1.99669	0.180582	1.10969	8.6013	-0.232766	17.2141	-1.99669	-19.9669	180.582	11.0969	8.6013	0.150121	-232.766	0.300443
36.197	5.363	1	1	3	0	0	-1.99446	0.180975	1.11192	8.60213	-0.226578	17.215	-1.99446	-19.9446	180.975	11.1192	8.60213	0.150136	-226.578	0.300458
36.208	5.374	1	1	3	0	0	-1.9927	0.18082	1.11368	8.59798	-0.209758	17.2108	-1.9927	-19.927	180.82	11.1368	8.59798	0.150063	-209.758	0.300386
36.218	5.384	1	1	3	0	0	-1.99135	0.180674	1.11504	8.60233	-0.215708	17.2152	-1.99135	-19.9135	180.674	11.1504	8.60233	0.150139	-215.708	0.300461
36.229	5.395	1	1	3	0	0	-1.98916	0.18151	1.11723	8.59924	-0.223788	17.2121	-1.98916	-19.8916	181.51	11.1723	8.59924	0.150085	-223.788	0.300407
36.24	5.406	1	1	3	0	0	-1.9876	0.18105	1.11879	8.60166	-0.230497	17.2145	-1.9876	-19.876	181.05	11.1879	8.60166	0.150127	-230.497	0.30045
36.251	5.417	1	1	3	0	0	-1.98502	0.181893	1.12136	8.59886	-0.221445	17.2117	-1.98502	-19.8502	181.893	11.2136	8.59886	0.150078	-221.445	0.300401
36.261	5.427	1	1	3	0	0	-1.98303	0.182094	1.12336	8.60235	-0.217732	17.2152	-1.98303	-19.8303	182.094	11.2336	8.60235	0.150139	-217.732	0.300462
36.272	5.438	1	1	3	0	0	-1.98145	0.181867	1.12494	8.60098	-0.208385	17.2138	-1.98145	-19.8145	181.867	11.2494	8.60098	0.150115	-208.385	0.300438
36.282	5.448	1	1	3	0	0	-1.97955	0.182165	1.12683	8.59956	-0.216314	17.2124	-1.97955	-19.7955	182.165	11.2683	8.59956	0.150091	-216.314	0.300413
36.293	5.459	1	1	3	0	0	-1.97733	0.182636	1.12905	8.60027	-0.215464	17.2131	-1.97733	-19.7733	182.636	11.2905	8.60027	0.150103	-215.464	0.300425
36.304	5.47	1	1	3	0	0	-1.9758	0.182159	1.13058	8.59989	-0.214451	17.2127	-1.9758	-19.758	182.159	11.3058	8.59989	0.150096	-214.451	0.300419
36.315	5.481	1	1	3	0	0	-1.97337	0.182829	1.13302	8.60243	-0.212444	17.2153	-1.97337	-19.7337	182.829	11.3302	8.60243	0.150141	-212.444	0.300463
36.325	5.491	1	1	3	0	0	-1.97189	0.182912	1.1345	8.60287	-0.207741	17.2157	-1.97189	-19.7189	182.912	11.345	8.60287	0.150148	-207.741	0.300471
36.336	5.502	1	1	3	0	0	-1.97018	0.182478	1.1362	8.59922	-0.209764	17.2121	-1.97018	-19.7018	182.478	11.362	8.59922	0.150085	-209.764	0.300407
36.346	5.512	1	1	3	0	0	-1.96811	0.182991	1.13827	8.59855	-0.215941	17.2114	-1.96811	-19.6811	182.991	11.3827	8.59855	0.150073	-215.941	0.300395
36.357	5.523	1	1	3	0	0	-1.96623	0.183118	1.14015	8.60054	-0.218731	17.2134	-1.96623	-19.6623	183.118	11.4015	8.60054	0.150108	-218.731	0.30043
36.368	5.534	1	1	3	0	0	-1.96434	0.182736	1.14205	8.60261	-0.214127	17.2154	-1.96434	-19.6434	182.736	11.4205	8.60261	0.150144	-214.127	0.300466
36.379	5.545	1	1	3	0	0	-1.96226	0.183186	1.14412	8.60308	-0.208955	17.2159	-1.96226	-19.6226	183.186	11.4412	8.60308	0.150152	-208.955	0.300475
36.389	5.555	1	1	3	0	0	-1.96057	0.182893	1.14582	8.60192	-0.214917	17.2148	-1.96057	-19.6057	182.893	11.4582	8.60192	0.150132	-214.917	0.300454
36.4	5.566	1	1	3	0	0	-1.95845	0.182901	1.14793	8.59824	-0.20849	17.2111	-1.95845	-19.5845	182.901	11.4793	8.59824	0.150068	-208.49	0.30039
36.41	5.576	1	1	3	0	0	-1.95665	0.183176	1.14973	8.59954	-0.217129	17.2124	-1.95665	-19.5665	183.176	11.4973	8.59954	0.15009	-217.129	0.300413
36.421	5.587	1	1	3	0	0	-1.95534	0.182846	1.15105	8.59695	-0.221472	17.2098	-1.95534	-19.5534	182.846	11.5105	8.59695	0.150045	-221.472	0.300367
36.432	5.598	1	1	3	0	0	-1.95251	0.183145	1.15387	8.59782	-0.225077	17.2107	-1.95251	-19.5251	183.145	11.5387	8.59782	0.15006	-225.077	0.300383
36.443	5.609	1	1	3	0	0	-1.9504	0.183377	1.15598	8.59736	-0.220592	17.2102	-1.9504	-19.504	183.377	11.5598	8.59736	0.150052	-220.592	0.300375
36.453	5.619	1	1	3	0	0	-1.94838	0.183156	1.158	8.59743	-0.221813	17.2103	-1.94838	-19.4838	183.156	11.58	8.59743	0.150053	-221.813	0.300376
36.464	5.63	1	1	3	0	0	-1.94668	0.183344	1.1597	8.59731	-0.219024	17.2101	-1.94668	-19.4668	183.344	11.597	8.59731	0.150051	-219.024	0.300374
36.474	5.64	1	1	3	0	0	-1.94447	0.183905	1.16191	8.60108	-0.241479	17.2139	-1.94447	-19.4447	183.905	11.6191	8.60108	0.150117	-241.479	0.30044
36.485	5.651	1	1	3	0	0	-1.94236	0.183495	1.16403	8.59811	-0.23282	17.211	-1.94236	-19.4236	183.495	11.6403	8.59811	0.150065	-232.82	0.300388
36.496	5.662	1	1	3	0	0	-1.94025	0.183676	1.16614	8.60008	-0.229008	17.2129	-1.94025	-19.4025	183.676	11.6614	8.60008	0.1501	-229.008	0.300422
36.507	5.673	1	1	3	0	0	-1.93826	0.183783	1.16813	8.59978	-0.225045	17.2126	-1.93826	-19.3826	183.783	11.6813	8.59978	0.150095	-225.045	0.300417
36.517	5.683	1	1	3	0	0	-1.93662	0.183388	1.16976	8.59949	-0.229006	17.2123	-1.93662	-19.3662	183.388	11.6976	8.59949	0.150089	-229.006	0.300412
36.528	5.694	1	1	3	0	0	-1.93435	0.183848	1.17203	8.59836	-0.220948	17.2112	-1.93435	-19.3435	183.848	11.7203	8.59836	0.15007	-220.948	0.300392
36.538	5.704	1	1	3	0	0	-1.93246	0.184076	1.17392	8.60264	-0.237106	17.2155	-1.93246	-19.3246	184.076	11.7392	8.60264	0.150144	-237.106	0.300467
36.552	5.718	1	1	3	0	0	-1.93025	0.18356	1.17613	8.60076	-0.23227	17.2136	-1.93025	-19.3025	183.56	11.7613	8.60076	0.150111	-232.27	0.300434
36.563	5.729	1	1	3	0	0	-1.92858	0.183634	1.1778	8.59806	-0.229216	17.2109	-1.92858	-19.2858	183.634	11.778	8.59806	0.150064	-229.216	0.300387
36.574	5.74	1	1	3	0	0	-1.92648	0.183589	1.17991	8.59547	-0.213894	17.2083	-1.92648	-19.2648	183.589	11.7991	8.59547	0.150019	-213.894	0.300342
36.584	5.75	1	1	3	0	0	-1.92482	0.183411	1.18156	8.59686	-0.244022	17.2097	-1.92482	-19.2482	183.411	11.8156	8.59686	0.150043	-244.022	0.300366
36.598	5.764	1	1	3	0	0	-1.92251	0.183671	1.18387	8.60033	-0.233916	17.2132	-1.92251	-19.2251	183.671	11.8387	8.60033	0.150104	-233.916	0.300426
36.608	5.774	1	1	3	0	0	-1.92083	0.183283	1.18555	8.60142	-0.228305	17.2143	-1.92083	-19.2083	183.283	11.8555	8.60142	0.150123	-228.305	0.300445
36.619	5.785	1	1	3	0	0	-1.91914	0.183511	1.18724	8.59678	-0.224918	17.2096	-1.91914	-19.1914	183.511	11.8724	8.59678	0.150042	-224.918	0.300365
36.63	5.796	1	1	3	0	0	-1.91669	0.183996	1.18969	8.59981	-0.230789	17.2126	-1.91669	-19.1669	183.996	11.8969	8.59981	0.150095	-230.789	0.300417
36.641	5.807	1	1	3	0	0	-1.9152	0.183514	1.19118	8.60187	-0.21902	17.2147	-1.9152	-19.152	183.514	11.9118	8.60187	0.150131	-219.02	0.300453
36.651	5.817	1	1	3	0	0	-1.91335	0.183598	1.19303	8.59668	-0.232269	17.2095	-1.91335	-19.1335	183.598	11.9303	8.59668	0.15004	-232.269	0.300363
36.662	5.828	1	1	3	0	0	-1.91126	0.184051	1.19512	8.59852	-0.219323	17.2114	-1.91126	-19.1126	184.051	11.9512	8.59852	0.150072	-219.323	0.300395
36.672	5.838	1	1	3	0	0	-1.90948	0.183546	1.1969	8.59954	-0.240355	17.2124	-1.90948	-19.0948	183.546	11.969	8.59954	0.15009	-240.355	0.300413
36.683	5.849	1	1	3	0	0	-1.90837	0.183218	1.19801	8.5976	-0.232764	17.2104	-1.90837	-19.0837	183.218	11.9801	8.5976	0.150056	-232.764	0.300379
36.694	5.86	1	1	3	0	0	-1.90567	0.183992	1.20071	8.60209	-0.217447	17.2149	-1.90567	-19.0567	183.992	12.0071	8.60209	0.150135	-217.447	0.300457
36.705	5.871	1	1	3	0	0	-1.90368	0.183727	1.20271	8.59818	-0.20228	17.211	-1.90368	-19.0368	183.727	12.0271	8.59818	0.150066	-202.28	0.300389
36.715	5.881	1	1	3	0	0	-1.90213	0.184101	1.20425	8.60008	-0.228304	17.2129	-1.90213	-19.0213	184.101	12.0425	8.60008	0.1501	-228.304	0.300422
36.726	5.892	1	1	3	0	0	-1.9003	0.183773	1.20608	8.59861	-0.219898	17.2114	-1.9003	-19.003	183.773	12.0608	8.59861	0.150074	-219.898	0.300396
36.736	5.902	1	1	3	0	0	-1.89887	0.183321	1.20752	8.59738	-0.246786	17.2102	-1.89887	-18.9887	183.321	12.0752	8.59738	0.150053	-246.786	0.300375
36.747	5.913	1	1	3	0	0	-1.89681	0.183892	1.20957	8.59956	-0.235365	17.2124	-1.89681	-18.9681	183.892	12.0957	8.59956	0.150091	-235.365	0.300413
36.759	5.925	1	1	3	0	0	-1.89453	0.183686	1.21185	8.59759	-0.187573	17.2104	-1.89453	-18.9453	183.686	12.1185	8.59759	0.150056	-187.573	0.300379
36.77	5.936	1	1	3	0	0	-1.89285	0.183505	1.21353	8.5993	-0.200299	17.2121	-1.89285	-18.9285	183.505	12.1353	8.5993	0.150086	-200.299	0.300409
36.781	5.947	1	1	3	0	0	-1.89112	0.184044	1.21527	8.59933	-0.213214	17.2122	-1.89112	-18.9112	184.044	12.1527	8.59933	0.150087	-213.214	0.300409
36.791	5.957	1	1	3	0	0	-1.88992	0.183802	1.21647	8.60074	-0.19865	17.2136	-1.88992	-18.8992	183.802	12.1647	8.60074	0.150111	-198.65	0.300434
36.802	5.968	1	1	3	0	0	-1.88796	0.183655	1.21843	8.59831	-0.197565	17.2112	-1.88796	-18.8796	183.655	12.1843	8.59831	0.150069	-197.565	0.300391
36.813	5.979	1	1	3	0	0	-1.88539	0.184001	1.22099	8.59997	-0.207671	17.2128	-1.88539	-18.8539	184.001	12.2099	8.59997	0.150098	-207.671	0.30042
36.831	5.997	1	1	3	0	0	-1.88241	0.184136	1.22398	8.59844	-0.220827	17.2113	-1.88241	-18.8241	184.136	12.2398	8.59844	0.150071	-220.827	0.300394
36.842	6.008	1	1	3	0	0	-1.88111	0.184044	1.22527	8.6005	-0.230132	17.2133	-1.88111	-18.8111	184.044	12.2527	8.6005	0.150107	-230.132	0.300429
36.852	6.018	1	1	3	0	0	-1.87958	0.183421	1.2268	8.60132	-0.213897	17.2142	-1.87958	-18.7958	183.421	12.268	8.60132	0.150121	-213.897	0.300444
36.863	6.029	1	1	3	0	0	-1.87796	0.1838	1.22843	8.60133	-0.225392	17.2142	-1.87796	-18.7796	183.8	12.2843	8.60133	0.150122	-225.392	0.300444
36.874	6.04	1	1	3	0	0	-1.87552	0.184179	1.23087	8.60015	-0.234652	17.213	-1.87552	-18.7552	184.179	12.3087	8.60015	0.150101	-234.652	0.300423
36.885	6.051	1	1	3	0	0	-1.87423	0.183861	1.23216	8.60154	-0.236872	17.2144	-1.87423	-18.7423	183.861	12.3216	8.60154	0.150125	-236.872	0.300448
36.895	6.061	1	1	3	0	0	-1.87301	0.183885	1.23337	8.59923	-0.22889	17.2121	-1.87301	-18.7301	183.885	12.3337	8.59923	0.150085	-228.89	0.300407
36.906	6.072	1	1	3	0	0	-1.87077	0.184724	1.23561	8.59952	-0.235468	17.2124	-1.87077	-18.7077	184.724	12.3561	8.59952	0.15009	-235.468	0.300412
36.916	6.082	1	1	3	0	0	-1.86929	0.184172	1.23709	8.6026	-0.214965	17.2154	-1.86929	-18.6929	184.172	12.3709	8.6026	0.150144	-214.965	0.300466
36.927	6.093	1	1	3	0	0	-1.8677	0.184202	1.23869	8.60094	-0.222183	17.2138	-1.8677	-18.677	184.202	12.3869	8.60094	0.150115	-222.183	0.300437
36.938	6.104	1	1	3	0	0	-1.86596	0.184748	1.24042	8.59855	-0.231447	17.2114	-1.86596	-18.6596	184.748	12.4042	8.59855	0.150073	-231.447	0.300395
36.949	6.115	1	1	3	0	0	-1.86451	0.183966	1.24187	8.59905	-0.226123	17.2119	-1.86451	-18.6451	183.966	12.4187	8.59905	0.150082	-226.123	0.300404
36.959	6.125	1	1	3	0	0	-1.86323	0.184109	1.24316	8.59893	-0.231264	17.2118	-1.86323	-18.6323	184.109	12.4316	8.59893	0.15008	-231.264	0.300402
36.97	6.136	1	1	3	0	0	-1.86103	0.184723	1.24535	8.60393	-0.232389	17.2168	-1.86103	-18.6103	184.723	12.4535	8.60393	0.150167	-232.389	0.300489
36.98	6.146	1	1	3	0	0	-1.85936	0.184583	1.24703	8.59914	-0.210787	17.212	-1.85936	-18.5936	184.583	12.4703	8.59914	0.150083	-210.787	0.300406
36.991	6.157	1	1	3	0	0	-1.85776	0.184693	1.24863	8.60217	-0.217891	17.215	-1.85776	-18.5776	184.693	12.4863	8.60217	0.150136	-217.891	0.300459
37.002	6.168	1	1	3	0	0	-1.85652	0.184812	1.24986	8.60209	-0.216207	17.2149	-1.85652	-18.5652	184.812	12.4986	8.60209	0.150135	-216.207	0.300457
37.013	6.179	1	1	3	0	0	-1.8548	0.184648	1.25158	8.59988	-0.218735	17.2127	-1.8548	-18.548	184.648	12.5158	8.59988	0.150096	-218.735	0.300419
37.023	6.189	1	1	3	0	0	-1.85337	0.184859	1.25301	8.59804	-0.215409	17.2109	-1.85337	-18.5337	184.859	12.5301	8.59804	0.150064	-215.409	0.300386
37.034	6.2	1	1	3	0	0	-1.85086	0.185589	1.25552	8.60151	-0.209823	17.2143	-1.85086	-18.5086	185.589	12.5552	8.60151	0.150125	-209.823	0.300447
37.044	6.21	1	1	3	0	0	-1.84924	0.185542	1.25714	8.59707	-0.23522	17.2099	-1.84924	-18.4924	185.542	12.5714	8.59707	0.150047	-235.22	0.30037
37.055	6.221	1	1	3	0	0	-1.8478	0.185415	1.25858	8.59978	-0.232034	17.2126	-1.8478	-18.478	185.415	12.5858	8.59978	0.150095	-232.034	0.300417
37.066	6.232	1	1	3	0	0	-1.84564	0.186036	1.26074	8.60035	-0.238099	17.2132	-1.84564	-18.4564	186.036	12.6074	8.60035	0.150104	-238.099	0.300427
37.077	6.243	1	1	3	0	0	-1.84367	0.185736	1.26271	8.59537	-0.221877	17.2082	-1.84367	-18.4367	185.736	12.6271	8.59537	0.150018	-221.877	0.30034
37.087	6.253	1	1	3	0	0	-1.84243	0.186184	1.26395	8.59978	-0.217963	17.2126	-1.84243	-18.4243	186.184	12.6395	8.59978	0.150094	-217.963	0.300417
37.098	6.264	1	1	3	0	0	-1.84091	0.186452	1.26548	8.59858	-0.227357	17.2114	-1.84091	-18.4091	186.452	12.6548	8.59858	0.150074	-227.357	0.300396
37.108	6.274	1	1	3	0	0	-1.83931	0.186349	1.26707	8.5958	-0.224542	17.2086	-1.83931	-18.3931	186.349	12.6707	8.5958	0.150025	-224.542	0.300347
37.119	6.285	1	1	3	0	0	-1.83773	0.18683	1.26865	8.59888	-0.229145	17.2117	-1.83773	-18.3773	186.83	12.6865	8.59888	0.150079	-229.145	0.300401
37.13	6.296	1	1	3	0	0	-1.83546	0.186829	1.27092	8.59781	-0.237043	17.2107	-1.83546	-18.3546	186.829	12.7092	8.59781	0.15006	-237.043	0.300383
37.141	6.307	1	1	3	0	0	-1.8336	0.18766	1.27278	8.59613	-0.227505	17.209	-1.8336	-18.336	187.66	12.7278	8.59613	0.150031	-227.505	0.300353
37.151	6.317	1	1	3	0	0	-1.83205	0.187894	1.27433	8.60126	-0.231499	17.2141	-1.83205	-18.3205	187.894	12.7433	8.60126	0.15012	-231.499	0.300443
37.162	6.328	1	1	3	0	0	-1.83066	0.186883	1.27573	8.602	-0.231643	17.2148	-1.83066	-18.3066	186.883	12.7573	8.602	0.150133	-231.643	0.300456
37.172	6.338	1	1	3	0	0	-1.82889	0.187216	1.27749	8.59858	-0.222302	17.2114	-1.82889	-18.2889	187.216	12.7749	8.59858	0.150074	-222.302	0.300396
37.183	6.349	1	1	3	0	0	-1.82734	0.187597	1.27904	8.60174	-0.225222	17.2146	-1.82734	-18.2734	187.597	12.7904	8.60174	0.150129	-225.222	0.300451
37.194	6.36	1	1	3	0	0	-1.82556	0.187365	1.28083	8.59879	-0.219571	17.2116	-1.82556	-18.2556	187.365	12.8083	8.59879	0.150077	-219.571	0.3004
37.205	6.371	1	1	3	0	0	-1.8244	0.187549	1.28199	8.59802	-0.214831	17.2109	-1.8244	-18.244	187.549	12.8199	8.59802	0.150064	-214.831	0.300386
37.215	6.381	1	1	3	0	0	-1.82258	0.188199	1.28381	8.59972	-0.218802	17.2126	-1.82258	-18.2258	188.199	12.8381	8.59972	0.150093	-218.802	0.300416
37.226	6.392	1	1	3	0	0	-1.82023	0.188188	1.28616	8.59971	-0.216699	17.2126	-1.82023	-18.2023	188.188	12.8616	8.59971	0.150093	-216.699	0.300416
37.236	6.402	1	1	3	0	0	-1.81927	0.188548	1.28711	8.60184	-0.231513	17.2147	-1.81927	-18.1927	188.548	12.8711	8.60184	0.150131	-231.513	0.300453
37.247	6.413	1	1	3	0	0	-1.81757	0.188403	1.28881	8.59824	-0.223397	17.2111	-1.81757	-18.1757	188.403	12.8881	8.59824	0.150068	-223.397	0.30039
37.258	6.424	1	1	3	0	0	-1.81579	0.188545	1.29059	8.60245	-0.228395	17.2153	-1.81579	-18.1579	188.545	12.9059	8.60245	0.150141	-228.395	0.300463
37.269	6.435	1	1	3	0	0	-1.81384	0.188762	1.29254	8.60068	-0.222262	17.2135	-1.81384	-18.1384	188.762	12.9254	8.60068	0.15011	-222.262	0.300433
37.279	6.445	1	1	3	0	0	-1.81231	0.189253	1.29408	8.59793	-0.209982	17.2108	-1.81231	-18.1231	189.253	12.9408	8.59793	0.150062	-209.982	0.300385
37.294	6.46	1	1	3	0	0	-1.81002	0.189037	1.29636	8.59814	-0.206141	17.211	-1.81002	-18.1002	189.037	12.9636	8.59814	0.150066	-206.141	0.300388
37.305	6.471	1	1	3	0	0	-1.80833	0.189708	1.29806	8.59932	-0.224942	17.2122	-1.80833	-18.0833	189.708	12.9806	8.59932	0.150086	-224.942	0.300409
37.316	6.482	1	1	3	0	0	-1.80592	0.189823	1.30047	8.59837	-0.233521	17.2112	-1.80592	-18.0592	189.823	13.0047	8.59837	0.15007	-233.521	0.300392
37.327	6.493	1	1	3	0	0	-1.80383	0.190209	1.30255	8.60032	-0.235705	17.2132	-1.80383	-18.0383	190.209	13.0255	8.60032	0.150104	-235.705	0.300426
37.337	6.503	1	1	3	0	0	-1.80244	0.190536	1.30394	8.59562	-0.212553	17.2085	-1.80244	-18.0244	190.536	13.0394	8.59562	0.150022	-212.553	0.300344
37.348	6.514	1	1	3	0	0	-1.80076	0.190081	1.30563	8.59929	-0.22589	17.2121	-1.80076	-18.0076	190.081	13.0563	8.59929	0.150086	-225.89	0.300408
37.358	6.524	1	1	3	0	0	-1.79944	0.190356	1.30694	8.59639	-0.213597	17.2092	-1.79944	-17.9944	190.356	13.0694	8.59639	0.150035	-213.597	0.300358
37.369	6.535	1	1	3	0	0	-1.79774	0.190749	1.30864	8.59655	-0.228642	17.2094	-1.79774	-17.9774	190.749	13.0864	8.59655	0.150038	-228.642	0.300361
37.38	6.546	1	1	3	0	0	-1.79616	0.190437	1.31022	8.59816	-0.224297	17.211	-1.79616	-17.9616	190.437	13.1022	8.59816	0.150066	-224.297	0.300389
37.391	6.557	1	1	3	0	0	-1.79368	0.191246	1.3127	8.59867	-0.225876	17.2115	-1.79368	-17.9368	191.246	13.127	8.59867	0.150075	-225.876	0.300398
37.401	6.567	1	1	3	0	0	-1.79202	0.19172	1.31436	8.59838	-0.221715	17.2112	-1.79202	-17.9202	191.72	13.1436	8.59838	0.15007	-221.715	0.300392
37.412	6.578	1	1	3	0	0	-1.78994	0.191554	1.31644	8.5985	-0.218679	17.2113	-1.78994	-17.8994	191.554	13.1644	8.5985	0.150072	-218.679	0.300395
37.422	6.588	1	1	3	0	0	-1.78903	0.192327	1.31736	8.59941	-0.224515	17.2123	-1.78903	-17.8903	192.327	13.1736	8.59941	0.150088	-224.515	0.30041
37.433	6.599	1	1	3	0	0	-1.78661	0.192116	1.31977	8.59828	-0.223018	17.2111	-1.78661	-17.8661	192.116	13.1977	8.59828	0.150068	-223.018	0.300391
37.444	6.61	1	1	3	0	0	-1.78522	0.191565	1.32116	8.59932	-0.220972	17.2122	-1.78522	-17.8522	191.565	13.2116	8.59932	0.150086	-220.972	0.300409
37.455	6.621	1	1	3	0	0	-1.78355	0.191865	1.32283	8.59664	-0.222463	17.2095	-1.78355	-17.8355	191.865	13.2283	8.59664	0.15004	-222.463	0.300362
37.465	6.631	1	1	3	0	0	-1.78202	0.192255	1.32437	8.59667	-0.232765	17.2095	-1.78202	-17.8202	192.255	13.2437	8.59667	0.15004	-232.765	0.300363
37.476	6.642	1	1	3	0	0	-1.78006	0.192232	1.32633	8.59976	-0.229334	17.2126	-1.78006	-17.8006	192.232	13.2633	8.59976	0.150094	-229.334	0.300417
37.486	6.652	1	1	3	0	0	-1.77852	0.192406	1.32786	8.59709	-0.240586	17.2099	-1.77852	-17.7852	192.406	13.2786	8.59709	0.150048	-240.586	0.30037
37.497	6.663	1	1	3	0	0	-1.7765	0.192975	1.32988	8.59575	-0.238036	17.2086	-1.7765	-17.765	192.975	13.2988	8.59575	0.150024	-238.036	0.300347
37.508	6.674	1	1	3	0	0	-1.77488	0.192786	1.3315	8.59687	-0.236418	17.2097	-1.77488	-17.7488	192.786	13.315	8.59687	0.150044	-236.418	0.300366
37.519	6.685	1	1	3	0	0	-1.77289	0.19322	1.33349	8.59904	-0.219901	17.2119	-1.77289	-17.7289	193.22	13.3349	8.59904	0.150082	-219.901	0.300404
37.529	6.695	1	1	3	0	0	-1.77121	0.193419	1.33518	8.59956	-0.23211	17.2124	-1.77121	-17.7121	193.419	13.3518	8.59956	0.150091	-232.11	0.300413
37.54	6.706	1	1	3	0	0	-1.76949	0.193213	1.3369	8.59632	-0.226466	17.2092	-1.76949	-17.6949	193.213	13.369	8.59632	0.150034	-226.466	0.300357
37.55	6.716	1	1	3	0	0	-1.76778	0.193539	1.3386	8.60004	-0.233267	17.2129	-1.76778	-17.6778	193.539	13.386	8.60004	0.150099	-233.267	0.300421
37.561	6.727	1	1	3	0	0	-1.76593	0.193993	1.34046	8.59733	-0.224682	17.2102	-1.76593	-17.6593	193.993	13.4046	8.59733	0.150052	-224.682	0.300374
37.572	6.738	1	1	3	0	0	-1.76393	0.193632	1.34245	8.59865	-0.214753	17.2115	-1.76393	-17.6393	193.632	13.4245	8.59865	0.150075	-214.753	0.300397
37.583	6.749	1	1	3	0	0	-1.76184	0.194166	1.34455	8.60029	-0.212267	17.2131	-1.76184	-17.6184	194.166	13.4455	8.60029	0.150103	-212.267	0.300426
37.593	6.759	1	1	3	0	0	-1.76028	0.194354	1.3461	8.60006	-0.21574	17.2129	-1.76028	-17.6028	194.354	13.461	8.60006	0.150099	-215.74	0.300422
37.604	6.77	1	1	3	0	0	-1.75861	0.194141	1.34777	8.59937	-0.216715	17.2122	-1.75861	-17.5861	194.141	13.4777	8.59937	0.150087	-216.715	0.30041
37.614	6.78	1	1	3	0	0	-1.75635	0.194798	1.35003	8.59794	-0.215895	17.2108	-1.75635	-17.5635	194.798	13.5003	8.59794	0.150062	-215.895	0.300385
37.626	6.792	1	1	3	0	0	-1.75429	0.194584	1.35209	8.60219	-0.232148	17.215	-1.75429	-17.5429	194.584	13.5209	8.60219	0.150136	-232.148	0.300459
37.636	6.802	1	1	3	0	0	-1.75319	0.194364	1.3532	8.59888	-0.215801	17.2117	-1.75319	-17.5319	194.364	13.532	8.59888	0.150079	-215.801	0.300401
37.647	6.813	1	1	3	0	0	-1.75075	0.194948	1.35563	8.60234	-0.224702	17.2152	-1.75075	-17.5075	194.948	13.5563	8.60234	0.150139	-224.702	0.300462
37.657	6.823	1	1	3	0	0	-1.74876	0.195064	1.35762	8.59906	-0.210993	17.2119	-1.74876	-17.4876	195.064	13.5762	8.59906	0.150082	-210.993	0.300404
37.668	6.834	1	1	3	0	0	-1.74742	0.194913	1.35896	8.59481	-0.2115	17.2076	-1.74742	-17.4742	194.913	13.5896	8.59481	0.150008	-211.5	0.30033
37.679	6.845	1	1	3	0	0	-1.74595	0.195362	1.36044	8.60148	-0.240201	17.2143	-1.74595	-17.4595	195.362	13.6044	8.60148	0.150124	-240.201	0.300447
37.69	6.856	1	1	3	0	0	-1.74309	0.195452	1.36329	8.60054	-0.244959	17.2134	-1.74309	-17.4309	195.452	13.6329	8.60054	0.150108	-244.959	0.30043
37.7	6.866	1	1	3	0	0	-1.74162	0.195805	1.36477	8.59927	-0.227311	17.2121	-1.74162	-17.4162	195.805	13.6477	8.59927	0.150086	-227.311	0.300408
37.718	6.884	1	1	3	0	0	-1.73858	0.195776	1.3678	8.60199	-0.23446	17.2148	-1.73858	-17.3858	195.776	13.678	8.60199	0.150133	-234.46	0.300456
37.729	6.895	1	1	3	0	0	-1.73638	0.196093	1.37	8.59963	-0.23681	17.2125	-1.73638	-17.3638	196.093	13.7	8.59963	0.150092	-236.81	0.300414
37.739	6.905	1	1	3	0	0	-1.73506	0.196082	1.37132	8.59708	-0.227886	17.2099	-1.73506	-17.3506	196.082	13.7132	8.59708	0.150047	-227.886	0.30037
37.75	6.916	1	1	3	0	0	-1.73294	0.196236	1.37345	8.59963	-0.244756	17.2125	-1.73294	-17.3294	196.236	13.7345	8.59963	0.150092	-244.756	0.300414
37.761	6.927	1	1	3	0	0	-1.73119	0.196275	1.37519	8.59954	-0.244407	17.2124	-1.73119	-17.3119	196.275	13.7519	8.59954	0.15009	-244.407	0.300413
37.772	6.938	1	1	3	0	0	-1.7292	0.196595	1.37718	8.60094	-0.24112	17.2138	-1.7292	-17.292	196.595	13.7718	8.60094	0.150115	-241.12	0.300437
37.782	6.948	1	1	3	0	0	-1.72778	0.196081	1.37861	8.59905	-0.241388	17.2119	-1.72778	-17.2778	196.081	13.7861	8.59905	0.150082	-241.388	0.300404
37.793	6.959	1	1	3	0	0	-1.726	0.196433	1.38038	8.60006	-0.248042	17.2129	-1.726	-17.26	196.433	13.8038	8.60006	0.150099	-248.042	0.300422
37.804	6.97	1	1	3	0	0	-1.72383	0.196992	1.38255	8.59859	-0.241692	17.2114	-1.72383	-17.2383	196.992	13.8255	8.59859	0.150074	-241.692	0.300396
37.815	6.981	1	1	3	0	0	-1.722	0.196754	1.38439	8.5995	-0.227567	17.2123	-1.722	-17.22	196.754	13.8439	8.5995	0.15009	-227.567	0.300412
37.825	6.991	1	1	3	0	0	-1.72021	0.196832	1.38617	8.59846	-0.243068	17.2113	-1.72021	-17.2021	196.832	13.8617	8.59846	0.150072	-243.068	0.300394
37.836	7.002	1	1	3	0	0	-1.71799	0.197339	1.38839	8.59659	-0.23546	17.2094	-1.71799	-17.1799	197.339	13.8839	8.59659	0.150039	-235.46	0.300361
37.846	7.012	1	1	3	0	0	-1.71639	0.197097	1.39	8.59983	-0.231054	17.2127	-1.71639	-17.1639	197.097	13.9	8.59983	0.150095	-231.054	0.300418
37.857	7.023	1	1	3	0	0	-1.71481	0.196842	1.39157	8.59908	-0.227267	17.2119	-1.71481	-17.1481	196.842	13.9157	8.59908	0.150082	-227.267	0.300405
37.868	7.034	1	1	3	0	0	-1.7128	0.197419	1.39358	8.59865	-0.233551	17.2115	-1.7128	-17.128	197.419	13.9358	8.59865	0.150075	-233.551	0.300397
37.879	7.045	1	1	3	0	0	-1.71056	0.197216	1.39582	8.6007	-0.236863	17.2135	-1.71056	-17.1056	197.216	13.9582	8.6007	0.150111	-236.863	0.300433
37.889	7.055	1	1	3	0	0	-1.7085	0.197539	1.39788	8.59734	-0.208411	17.2102	-1.7085	-17.085	197.539	13.9788	8.59734	0.150052	-208.411	0.300374
37.9	7.066	1	1	3	0	0	-1.7069	0.197648	1.39948	8.59867	-0.217454	17.2115	-1.7069	-17.069	197.648	13.9948	8.59867	0.150075	-217.454	0.300398
37.91	7.076	1	1	3	0	0	-1.70557	0.197049	1.40082	8.59661	-0.222058	17.2095	-1.70557	-17.0557	197.049	14.0082	8.59661	0.150039	-222.058	0.300362
37.921	7.087	1	1	3	0	0	-1.70346	0.197348	1.40292	8.59958	-0.228321	17.2124	-1.70346	-17.0346	197.348	14.0292	8.59958	0.150091	-228.321	0.300413
37.932	7.098	1	1	3	0	0	-1.70115	0.197825	1.40523	8.5956	-0.223833	17.2084	-1.70115	-17.0115	197.825	14.0523	8.5956	0.150022	-223.833	0.300344
37.943	7.109	1	1	3	0	0	-1.69953	0.19732	1.40685	8.59753	-0.229063	17.2104	-1.69953	-16.9953	197.32	14.0685	8.59753	0.150055	-229.063	0.300378
37.953	7.119	1	1	3	0	0	-1.69774	0.197574	1.40864	8.59682	-0.229632	17.2097	-1.69774	-16.9774	197.574	14.0864	8.59682	0.150043	-229.632	0.300365
37.964	7.13	1	1	3	0	0	-1.69536	0.197884	1.41103	8.60109	-0.235417	17.2139	-1.69536	-16.9536	197.884	14.1103	8.60109	0.150117	-235.417	0.30044
37.974	7.14	1	1	3	0	0	-1.69357	0.19752	1.41281	8.59987	-0.227788	17.2127	-1.69357	-16.9357	197.52	14.1281	8.59987	0.150096	-227.788	0.300418
37.981	7.147	1	1	3	0	0	-1.69265	0.199585	1.41373	8.59768	-0.224347	17.2105	-1.69265	-16.9265	199.585	14.1373	8.59768	0.150058	-224.347	0.30038
37.983	7.149	1	1	3	0	0	-1.6924	0.197407	1.41398	8.59774	-0.225736	17.2106	-1.6924	-16.924	197.407	14.1398	8.59774	0.150059	-225.736	0.300381
37.994	7.16	1	1	3	0	0	-1.6908	0.198477	1.41558	8.60231	-0.225714	17.2151	-1.6908	-16.908	198.477	14.1558	8.60231	0.150139	-225.714	0.300461
38.005	7.171	1	1	3	0	0	-1.68847	0.19733	1.41791	8.59969	-0.215107	17.2125	-1.68847	-16.8847	197.33	14.1791	8.59969	0.150093	-215.107	0.300415
38.016	7.182	1	1	3	0	0	-1.68629	0.197611	1.42009	8.60184	-0.214914	17.2147	-1.68629	-16.8629	197.611	14.2009	8.60184	0.15013	-214.914	0.300453
38.026	7.192	1	1	3	0	0	-1.68474	0.19751	1.42164	8.60367	-0.227273	17.2165	-1.68474	-16.8474	197.51	14.2164	8.60367	0.150162	-227.273	0.300485
38.037	7.203	1	1	3	0	0	-1.68282	0.196851	1.42357	8.59806	-0.215167	17.2109	-1.68282	-16.8282	196.851	14.2357	8.59806	0.150064	-215.167	0.300387
38.047	7.213	1	1	3	0	0	-1.68088	0.196978	1.4255	8.59396	-0.230379	17.2068	-1.68088	-16.8088	196.978	14.255	8.59396	0.149993	-230.379	0.300315
38.058	7.224	1	1	3	0	0	-1.6786	0.196964	1.42778	8.60184	-0.21965	17.2147	-1.6786	-16.786	196.964	14.2778	8.60184	0.15013	-219.65	0.300453
38.069	7.235	1	1	3	0	0	-1.67661	0.196721	1.42977	8.59563	-0.21056	17.2085	-1.67661	-16.7661	196.721	14.2977	8.59563	0.150022	-210.56	0.300344
38.08	7.246	1	1	3	0	0	-1.67455	0.197426	1.43183	8.60088	-0.215456	17.2137	-1.67455	-16.7455	197.426	14.3183	8.60088	0.150114	-215.456	0.300436
38.09	7.256	1	1	3	0	0	-1.67273	0.196353	1.43365	8.5965	-0.217253	17.2093	-1.67273	-16.7273	196.353	14.3365	8.5965	0.150037	-217.253	0.30036
38.101	7.267	1	1	3	0	0	-1.67058	0.197008	1.43581	8.59926	-0.205376	17.2121	-1.67058	-16.7058	197.008	14.3581	8.59926	0.150085	-205.376	0.300408
38.111	7.277	1	1	3	0	0	-1.66832	0.197464	1.43807	8.60014	-0.22345	17.213	-1.66832	-16.6832	197.464	14.3807	8.60014	0.150101	-223.45	0.300423
38.122	7.288	1	1	3	0	0	-1.66657	0.196169	1.43981	8.59662	-0.216326	17.2095	-1.66657	-16.6657	196.169	14.3981	8.59662	0.150039	-216.326	0.300362
38.133	7.299	1	1	3	0	0	-1.66477	0.196316	1.44161	8.59818	-0.216724	17.211	-1.66477	-16.6477	196.316	14.4161	8.59818	0.150066	-216.724	0.300389
38.144	7.31	1	1	3	0	0	-1.66285	0.196615	1.44353	8.60059	-0.210462	17.2134	-1.66285	-16.6285	196.615	14.4353	8.60059	0.150109	-210.462	0.300431
38.154	7.32	1	1	3	0	0	-1.66098	0.19602	1.44541	8.59753	-0.21222	17.2104	-1.66098	-16.6098	196.02	14.4541	8.59753	0.150055	-212.22	0.300378
38.165	7.331	1	1	3	0	0	-1.65972	0.195976	1.44666	8.59794	-0.215689	17.2108	-1.65972	-16.5972	195.976	14.4666	8.59794	0.150062	-215.689	0.300385
38.175	7.341	1	1	3	0	0	-1.65757	0.196349	1.44882	8.59974	-0.23869	17.2126	-1.65757	-16.5757	196.349	14.4882	8.59974	0.150094	-238.69	0.300416
38.186	7.352	1	1	3	0	0	-1.65505	0.196429	1.45134	8.59785	-0.215064	17.2107	-1.65505	-16.5505	196.429	14.5134	8.59785	0.150061	-215.064	0.300383
38.197	7.363	1	1	3	0	0	-1.65336	0.196231	1.45302	8.59897	-0.225229	17.2118	-1.65336	-16.5336	196.231	14.5302	8.59897	0.15008	-225.229	0.300403
38.208	7.374	1	1	3	0	0	-1.65186	0.19619	1.45452	8.59655	-0.222267	17.2094	-1.65186	-16.5186	196.19	14.5452	8.59655	0.150038	-222.267	0.300361
38.218	7.384	1	1	3	0	0	-1.65011	0.195933	1.45628	8.60061	-0.234283	17.2134	-1.65011	-16.5011	195.933	14.5628	8.60061	0.150109	-234.283	0.300431
38.229	7.395	1	1	3	0	0	-1.64783	0.196259	1.45855	8.60046	-0.231592	17.2133	-1.64783	-16.4783	196.259	14.5855	8.60046	0.150106	-231.592	0.300429
38.239	7.405	1	1	3	0	0	-1.64682	0.195927	1.45956	8.59927	-0.233664	17.2121	-1.64682	-16.4682	195.927	14.5956	8.59927	0.150086	-233.664	0.300408
38.25	7.416	1	1	3	0	0	-1.64472	0.196036	1.46166	8.6001	-0.239749	17.2129	-1.64472	-16.4472	196.036	14.6166	8.6001	0.1501	-239.749	0.300422
38.261	7.427	1	1	3	0	0	-1.6425	0.196336	1.46389	8.597	-0.231879	17.2098	-1.6425	-16.425	196.336	14.6389	8.597	0.150046	-231.879	0.300368
38.272	7.438	1	1	3	0	0	-1.64069	0.196297	1.46569	8.59888	-0.221136	17.2117	-1.64069	-16.4069	196.297	14.6569	8.59888	0.150079	-221.136	0.300401
38.282	7.448	1	1	3	0	0	-1.63956	0.195715	1.46683	8.60209	-0.233385	17.2149	-1.63956	-16.3956	195.715	14.6683	8.60209	0.150135	-233.385	0.300457
38.293	7.459	1	1	3	0	0	-1.63774	0.195855	1.46865	8.59654	-0.226486	17.2094	-1.63774	-16.3774	195.855	14.6865	8.59654	0.150038	-226.486	0.30036
38.304	7.47	1	1	3	0	0	-1.63585	0.196396	1.47053	8.59898	-0.21177	17.2118	-1.63585	-16.3585	196.396	14.7053	8.59898	0.150081	-211.77	0.300403
38.315	7.481	1	1	3	0	0	-1.63391	0.196058	1.47247	8.60146	-0.20412	17.2143	-1.63391	-16.3391	196.058	14.7247	8.60146	0.150124	-204.12	0.300446
38.325	7.491	1	1	3	0	0	-1.63272	0.195724	1.47366	8.59517	-0.22738	17.208	-1.63272	-16.3272	195.724	14.7366	8.59517	0.150014	-227.38	0.300336
38.336	7.502	1	1	3	0	0	-1.63042	0.196294	1.47596	8.60064	-0.216617	17.2135	-1.63042	-16.3042	196.294	14.7596	8.60064	0.15011	-216.617	0.300432
38.346	7.512	1	1	3	0	0	-1.62885	0.196223	1.47754	8.5989	-0.238368	17.2117	-1.62885	-16.2885	196.223	14.7754	8.5989	0.150079	-238.368	0.300402
38.357	7.523	1	1	3	0	0	-1.62752	0.196011	1.47886	8.59784	-0.22673	17.2107	-1.62752	-16.2752	196.011	14.7886	8.59784	0.150061	-226.73	0.300383
38.368	7.534	1	1	3	0	0	-1.62562	0.195884	1.48077	8.5982	-0.219177	17.211	-1.62562	-16.2562	195.884	14.8077	8.5982	0.150067	-219.177	0.300389
38.379	7.545	1	1	3	0	0	-1.62366	0.19593	1.48272	8.60101	-0.214188	17.2138	-1.62366	-16.2366	195.93	14.8272	8.60101	0.150116	-214.188	0.300438
38.389	7.555	1	1	3	0	0	-1.62157	0.196487	1.48481	8.59899	-0.210264	17.2118	-1.62157	-16.2157	196.487	14.8481	8.59899	0.150081	-210.264	0.300403
38.4	7.566	1	1	3	0	0	-1.62009	0.195911	1.4863	8.59983	-0.197475	17.2127	-1.62009	-16.2009	195.911	14.863	8.59983	0.150095	-197.475	0.300418
38.41	7.576	1	1	3	0	0	-1.6182	0.19635	1.48819	8.59662	-0.231183	17.2095	-1.6182	-16.182	196.35	14.8819	8.59662	0.150039	-231.183	0.300362
38.421	7.587	1	1	3	0	0	-1.61658	0.19607	1.4898	8.59855	-0.225067	17.2114	-1.61658	-16.1658	196.07	14.898	8.59855	0.150073	-225.067	0.300395
38.432	7.598	1	1	3	0	0	-1.61458	0.195668	1.4918	8.59755	-0.220164	17.2104	-1.61458	-16.1458	195.668	14.918	8.59755	0.150056	-220.164	0.300378
38.443	7.609	1	1	3	0	0	-1.61274	0.195659	1.49365	8.59468	-0.206625	17.2075	-1.61274	-16.1274	195.659	14.9365	8.59468	0.150006	-206.625	0.300328
38.453	7.619	1	1	3	0	0	-1.61093	0.195762	1.49545	8.59942	-0.227042	17.2123	-1.61093	-16.1093	195.762	14.9545	8.59942	0.150088	-227.042	0.300411
38.464	7.63	1	1	3	0	0	-1.60883	0.195566	1.49755	8.59727	-0.226227	17.2101	-1.60883	-16.0883	195.566	14.9755	8.59727	0.150051	-226.227	0.300373
38.474	7.64	1	1	3	0	0	-1.60696	0.195646	1.49942	8.59884	-0.219657	17.2117	-1.60696	-16.0696	195.646	14.9942	8.59884	0.150078	-219.657	0.300401
38.485	7.651	1	1	3	0	0	-1.60548	0.19559	1.5009	8.59559	-0.22594	17.2084	-1.60548	-16.0548	195.59	15.009	8.59559	0.150021	-225.94	0.300344
38.496	7.662	1	1	3	0	0	-1.60293	0.195326	1.50345	8.59901	-0.223873	17.2119	-1.60293	-16.0293	195.326	15.0345	8.59901	0.150081	-223.873	0.300404
38.507	7.673	1	1	3	0	0	-1.60119	0.195568	1.50519	8.5953	-0.225013	17.2081	-1.60119	-16.0119	195.568	15.0519	8.5953	0.150016	-225.013	0.300339
38.517	7.683	1	1	3	0	0	-1.59933	0.195766	1.50705	8.59963	-0.239293	17.2125	-1.59933	-15.9933	195.766	15.0705	8.59963	0.150092	-239.293	0.300414
38.528	7.694	1	1	3	0	0	-1.59738	0.195308	1.50901	8.59742	-0.231967	17.2103	-1.59738	-15.9738	195.308	15.0901	8.59742	0.150053	-231.967	0.300376
38.538	7.704	1	1	3	0	0	-1.59567	0.195478	1.51071	8.59907	-0.248372	17.2119	-1.59567	-15.9567	195.478	15.1071	8.59907	0.150082	-248.372	0.300404
38.549	7.715	1	1	3	0	0	-1.59401	0.195498	1.51237	8.60081	-0.247586	17.2137	-1.59401	-15.9401	195.498	15.1237	8.60081	0.150113	-247.586	0.300435
38.56	7.726	1	1	3	0	0	-1.59234	0.195188	1.51405	8.59906	-0.238266	17.2119	-1.59234	-15.9234	195.188	15.1405	8.59906	0.150082	-238.266	0.300404
38.571	7.737	1	1	3	0	0	-1.59092	0.195271	1.51546	8.59785	-0.229221	17.2107	-1.59092	-15.9092	195.271	15.1546	8.59785	0.150061	-229.221	0.300383
38.581	7.747	1	1	3	0	0	-1.58954	0.195248	1.51684	8.601	-0.23859	17.2138	-1.58954	-15.8954	195.248	15.1684	8.601	0.150116	-238.59	0.300438
38.592	7.758	1	1	3	0	0	-1.58705	0.195483	1.51933	8.59712	-0.24729	17.21	-1.58705	-15.8705	195.483	15.1933	8.59712	0.150048	-247.29	0.300371
38.602	7.768	1	1	3	0	0	-1.58583	0.195259	1.52055	8.60032	-0.222221	17.2132	-1.58583	-15.8583	195.259	15.2055	8.60032	0.150104	-222.221	0.300426
38.613	7.779	1	1	3	0	0	-1.58356	0.195687	1.52282	8.59793	-0.236679	17.2108	-1.58356	-15.8356	195.687	15.2282	8.59793	0.150062	-236.679	0.300385
38.624	7.79	1	1	3	0	0	-1.58203	0.195382	1.52435	8.59638	-0.237669	17.2092	-1.58203	-15.8203	195.382	15.2435	8.59638	0.150035	-237.669	0.300358
38.635	7.801	1	1	3	0	0	-1.58071	0.195314	1.52567	8.5997	-0.247164	17.2125	-1.58071	-15.8071	195.314	15.2567	8.5997	0.150093	-247.164	0.300415
38.645	7.811	1	1	3	0	0	-1.57906	0.195312	1.52732	8.5967	-0.232318	17.2095	-1.57906	-15.7906	195.312	15.2732	8.5967	0.150041	-232.318	0.300363
38.656	7.822	1	1	3	0	0	-1.57685	0.195404	1.52954	8.59813	-0.241388	17.211	-1.57685	-15.7685	195.404	15.2954	8.59813	0.150066	-241.388	0.300388
38.666	7.832	1	1	3	0	0	-1.57544	0.19576	1.53094	8.59719	-0.22825	17.21	-1.57544	-15.7544	195.76	15.3094	8.59719	0.150049	-228.25	0.300372
38.677	7.843	1	1	3	0	0	-1.57392	0.195187	1.53246	8.59982	-0.238737	17.2127	-1.57392	-15.7392	195.187	15.3246	8.59982	0.150095	-238.737	0.300418
38.688	7.854	1	1	3	0	0	-1.57191	0.195727	1.53448	8.59741	-0.235531	17.2102	-1.57191	-15.7191	195.727	15.3448	8.59741	0.150053	-235.531	0.300375
38.699	7.865	1	1	3	0	0	-1.57027	0.195857	1.53611	8.5983	-0.241684	17.2111	-1.57027	-15.7027	195.857	15.3611	8.5983	0.150069	-241.684	0.300391
38.709	7.875	1	1	3	0	0	-1.56889	0.195314	1.53749	8.59657	-0.233142	17.2094	-1.56889	-15.6889	195.314	15.3749	8.59657	0.150038	-233.142	0.300361
38.72	7.886	1	1	3	0	0	-1.56722	0.195685	1.53917	8.59607	-0.231356	17.2089	-1.56722	-15.6722	195.685	15.3917	8.59607	0.15003	-231.356	0.300352
38.73	7.896	1	1	3	0	0	-1.56539	0.195891	1.54099	8.59892	-0.23388	17.2118	-1.56539	-15.6539	195.891	15.4099	8.59892	0.150079	-233.88	0.300402
38.741	7.907	1	1	3	0	0	-1.56367	0.195476	1.54271	8.59808	-0.224501	17.2109	-1.56367	-15.6367	195.476	15.4271	8.59808	0.150065	-224.501	0.300387
38.752	7.918	1	1	3	0	0	-1.56213	0.195776	1.54425	8.5958	-0.227268	17.2086	-1.56213	-15.6213	195.776	15.4425	8.5958	0.150025	-227.268	0.300348
38.763	7.929	1	1	3	0	0	-1.56063	0.195913	1.54575	8.5955	-0.215546	17.2083	-1.56063	-15.6063	195.913	15.4575	8.5955	0.15002	-215.546	0.300342
38.773	7.939	1	1	3	0	0	-1.55855	0.195746	1.54783	8.59827	-0.22608	17.2111	-1.55855	-15.5855	195.746	15.4783	8.59827	0.150068	-226.08	0.300391
38.784	7.95	1	1	3	0	0	-1.55715	0.195781	1.54924	8.59708	-0.225637	17.2099	-1.55715	-15.5715	195.781	15.4924	8.59708	0.150047	-225.637	0.30037
38.794	7.96	1	1	3	0	0	-1.55581	0.195842	1.55058	8.59701	-0.22918	17.2098	-1.55581	-15.5581	195.842	15.5058	8.59701	0.150046	-229.18	0.300368
38.805	7.971	1	1	3	0	0	-1.55382	0.195867	1.55256	8.59736	-0.23056	17.2102	-1.55382	-15.5382	195.867	15.5256	8.59736	0.150052	-230.56	0.300375
38.816	7.982	1	1	3	0	0	-1.55166	0.19624	1.55472	8.59833	-0.217739	17.2112	-1.55166	-15.5166	196.24	15.5472	8.59833	0.150069	-217.739	0.300392
38.827	7.993	1	1	3	0	0	-1.54999	0.196433	1.55639	8.60125	-0.21782	17.2141	-1.54999	-15.4999	196.433	15.5639	8.60125	0.15012	-217.82	0.300442
38.837	8.003	1	1	3	0	0	-1.54876	0.195799	1.55763	8.59788	-0.232003	17.2107	-1.54876	-15.4876	195.799	15.5763	8.59788	0.150061	-232.003	0.300384
38.848	8.014	1	1	3	0	0	-1.54671	0.196131	1.55967	8.59938	-0.214524	17.2122	-1.54671	-15.4671	196.131	15.5967	8.59938	0.150088	-214.524	0.30041
38.858	8.024	1	1	3	0	0	-1.54508	0.196377	1.5613	8.59814	-0.226013	17.211	-1.54508	-15.4508	196.377	15.613	8.59814	0.150066	-226.013	0.300388
38.869	8.035	1	1	3	0	0	-1.54316	0.19623	1.56322	8.59709	-0.2217	17.2099	-1.54316	-15.4316	196.23	15.6322	8.59709	0.150048	-221.7	0.30037
38.88	8.046	1	1	3	0	0	-1.54155	0.196281	1.56484	8.59902	-0.228417	17.2119	-1.54155	-15.4155	196.281	15.6484	8.59902	0.150081	-228.417	0.300404
38.891	8.057	1	1	3	0	0	-1.54016	0.196418	1.56622	8.59594	-0.224932	17.2088	-1.54016	-15.4016	196.418	15.6622	8.59594	0.150027	-224.932	0.30035
38.901	8.067	1	1	3	0	0	-1.53777	0.196596	1.56861	8.59612	-0.233577	17.209	-1.53777	-15.3777	196.596	15.6861	8.59612	0.150031	-233.577	0.300353
38.912	8.078	1	1	3	0	0	-1.53592	0.196825	1.57046	8.59747	-0.221433	17.2103	-1.53592	-15.3592	196.825	15.7046	8.59747	0.150054	-221.433	0.300377
38.922	8.088	1	1	3	0	0	-1.53489	0.196573	1.57149	8.59818	-0.225703	17.211	-1.53489	-15.3489	196.573	15.7149	8.59818	0.150067	-225.703	0.300389
38.933	8.099	1	1	3	0	0	-1.53292	0.196437	1.57346	8.59889	-0.234719	17.2117	-1.53292	-15.3292	196.437	15.7346	8.59889	0.150079	-234.719	0.300401
38.944	8.11	1	1	3	0	0	-1.53117	0.19662	1.57521	8.60294	-0.236845	17.2158	-1.53117	-15.3117	196.62	15.7521	8.60294	0.15015	-236.845	0.300472
38.955	8.121	1	1	3	0	0	-1.52941	0.196273	1.57698	8.59502	-0.226514	17.2079	-1.52941	-15.2941	196.273	15.7698	8.59502	0.150011	-226.514	0.300334
38.965	8.131	1	1	3	0	0	-1.52821	0.196445	1.57817	8.60283	-0.247632	17.2157	-1.52821	-15.2821	196.445	15.7817	8.60283	0.150148	-247.632	0.30047
38.976	8.142	1	1	3	0	0	-1.52609	0.196895	1.5803	8.59721	-0.238904	17.2101	-1.52609	-15.2609	196.895	15.803	8.59721	0.15005	-238.904	0.300372
38.986	8.152	1	1	3	0	0	-1.52454	0.196473	1.58184	8.60254	-0.24583	17.2154	-1.52454	-15.2454	196.473	15.8184	8.60254	0.150143	-245.83	0.300465
38.997	8.163	1	1	3	0	0	-1.52254	0.1966	1.58384	8.59847	-0.242031	17.2113	-1.52254	-15.2254	196.6	15.8384	8.59847	0.150072	-242.031	0.300394
39.008	8.174	1	1	3	0	0	-1.52091	0.196757	1.58548	8.59775	-0.240479	17.2106	-1.52091	-15.2091	196.757	15.8548	8.59775	0.150059	-240.479	0.300381
39.019	8.185	1	1	3	0	0	-1.51901	0.196496	1.58737	8.60155	-0.23384	17.2144	-1.51901	-15.1901	196.496	15.8737	8.60155	0.150125	-233.84	0.300448
39.029	8.195	1	1	3	0	0	-1.51722	0.196732	1.58917	8.59903	-0.23296	17.2119	-1.51722	-15.1722	196.732	15.8917	8.59903	0.150081	-232.96	0.300404
39.04	8.206	1	1	3	0	0	-1.51608	0.196708	1.59031	8.59735	-0.213939	17.2102	-1.51608	-15.1608	196.708	15.9031	8.59735	0.150052	-213.939	0.300374
39.05	8.216	1	1	3	0	0	-1.5142	0.196379	1.59218	8.59794	-0.259306	17.2108	-1.5142	-15.142	196.379	15.9218	8.59794	0.150062	-259.306	0.300385
39.061	8.227	1	1	3	0	0	-1.51216	0.196852	1.59422	8.59491	-0.240312	17.2078	-1.51216	-15.1216	196.852	15.9422	8.59491	0.15001	-240.312	0.300332
39.072	8.238	1	1	3	0	0	-1.51048	0.19692	1.5959	8.59882	-0.219642	17.2117	-1.51048	-15.1048	196.92	15.959	8.59882	0.150078	-219.642	0.3004
39.083	8.249	1	1	3	0	0	-1.50896	0.196657	1.59742	8.60077	-0.211526	17.2136	-1.50896	-15.0896	196.657	15.9742	8.60077	0.150112	-211.526	0.300434
39.089	8.255	1	1	3	0	0	-1.50776	0.196796	1.59863	8.59709	-0.263803	17.2099	-1.50776	-15.0776	196.796	15.9863	8.59709	0.150048	-263.803	0.30037
39.099	8.265	1	1	3	0	0	-1.50578	0.197029	1.6006	8.59712	-0.239856	17.21	-1.50578	-15.0578	197.029	16.006	8.59712	0.150048	-239.856	0.30037
39.11	8.276	1	1	3	0	0	-1.50409	0.196826	1.6023	8.599	-0.263727	17.2118	-1.50409	-15.0409	196.826	16.023	8.599	0.150081	-263.727	0.300403
39.121	8.287	1	1	3	0	0	-1.50236	0.196913	1.60403	8.59621	-0.257805	17.209	-1.50236	-15.0236	196.913	16.0403	8.59621	0.150032	-257.805	0.300354
39.132	8.298	1	1	3	0	0	-1.49999	0.197478	1.60639	8.59886	-0.249963	17.2117	-1.49999	-14.9999	197.478	16.0639	8.59886	0.150078	-249.963	0.300401
39.142	8.308	1	1	3	0	0	-1.49821	0.197042	1.60817	8.60232	-0.242608	17.2152	-1.49821	-14.9821	197.042	16.0817	8.60232	0.150139	-242.608	0.300461
39.153	8.319	1	1	3	0	0	-1.49627	0.197117	1.61012	8.59831	-0.238966	17.2112	-1.49627	-14.9627	197.117	16.1012	8.59831	0.150069	-238.966	0.300391
39.163	8.329	1	1	3	0	0	-1.49494	0.197152	1.61144	8.59602	-0.237936	17.2089	-1.49494	-14.9494	197.152	16.1144	8.59602	0.150029	-237.936	0.300351
39.174	8.34	1	1	3	0	0	-1.49329	0.196518	1.61309	8.60144	-0.245577	17.2143	-1.49329	-14.9329	196.518	16.1309	8.60144	0.150123	-245.577	0.300446
39.185	8.351	1	1	3	0	0	-1.49136	0.196807	1.61502	8.5957	-0.241952	17.2085	-1.49136	-14.9136	196.807	16.1502	8.5957	0.150023	-241.952	0.300346
39.196	8.362	1	1	3	0	0	-1.48916	0.196919	1.61722	8.59996	-0.233715	17.2128	-1.48916	-14.8916	196.919	16.1722	8.59996	0.150098	-233.715	0.30042
39.206	8.372	1	1	3	0	0	-1.4869	0.196881	1.61948	8.5988	-0.243855	17.2116	-1.4869	-14.869	196.881	16.1948	8.5988	0.150077	-243.855	0.3004
39.217	8.383	1	1	3	0	0	-1.4852	0.196904	1.62118	8.59787	-0.247147	17.2107	-1.4852	-14.852	196.904	16.2118	8.59787	0.150061	-247.147	0.300383
39.227	8.393	1	1	3	0	0	-1.48398	0.196768	1.62241	8.59904	-0.240548	17.2119	-1.48398	-14.8398	196.768	16.2241	8.59904	0.150082	-240.548	0.300404
39.238	8.404	1	1	3	0	0	-1.48176	0.196635	1.62462	8.59732	-0.232454	17.2102	-1.48176	-14.8176	196.635	16.2462	8.59732	0.150052	-232.454	0.300374
39.249	8.415	1	1	3	0	0	-1.47946	0.196906	1.62693	8.59678	-0.231254	17.2096	-1.47946	-14.7946	196.906	16.2693	8.59678	0.150042	-231.254	0.300365
39.26	8.426	1	1	3	0	0	-1.47746	0.196827	1.62892	8.59742	-0.226773	17.2103	-1.47746	-14.7746	196.827	16.2892	8.59742	0.150053	-226.773	0.300376
39.27	8.436	1	1	3	0	0	-1.47605	0.196169	1.63033	8.60116	-0.242081	17.214	-1.47605	-14.7605	196.169	16.3033	8.60116	0.150119	-242.081	0.300441
39.281	8.447	1	1	3	0	0	-1.47427	0.196526	1.63211	8.59672	-0.252867	17.2096	-1.47427	-14.7427	196.526	16.3211	8.59672	0.150041	-252.867	0.300363
39.291	8.457	1	1	3	0	0	-1.47181	0.196999	1.63457	8.59731	-0.204191	17.2101	-1.47181	-14.7181	196.999	16.3457	8.59731	0.150051	-204.191	0.300374
39.302	8.468	1	1	3	0	0	-1.47005	0.196558	1.63633	8.59829	-0.220597	17.2111	-1.47005	-14.7005	196.558	16.3633	8.59829	0.150069	-220.597	0.300391
39.313	8.479	1	1	3	0	0	-1.4684	0.196549	1.63798	8.59663	-0.231618	17.2095	-1.4684	-14.684	196.549	16.3798	8.59663	0.150039	-231.618	0.300362
39.324	8.49	1	1	3	0	0	-1.46682	0.196337	1.63957	8.59574	-0.24086	17.2086	-1.46682	-14.6682	196.337	16.3957	8.59574	0.150024	-240.86	0.300346
39.334	8.5	1	1	3	0	0	-1.46497	0.195998	1.64141	8.59648	-0.219557	17.2093	-1.46497	-14.6497	195.998	16.4141	8.59648	0.150037	-219.557	0.300359
39.345	8.511	1	1	3	0	0	-1.46291	0.196473	1.64348	8.59564	-0.222683	17.2085	-1.46291	-14.6291	196.473	16.4348	8.59564	0.150022	-222.683	0.300345
39.355	8.521	1	1	3	0	0	-1.46116	0.19659	1.64522	8.59981	-0.222652	17.2126	-1.46116	-14.6116	196.59	16.4522	8.59981	0.150095	-222.652	0.300417
39.366	8.532	1	1	3	0	0	-1.45961	0.195812	1.64677	8.59665	-0.229997	17.2095	-1.45961	-14.5961	195.812	16.4677	8.59665	0.15004	-229.997	0.300362
39.377	8.543	1	1	3	0	0	-1.45735	0.196452	1.64903	8.59528	-0.240922	17.2081	-1.45735	-14.5735	196.452	16.4903	8.59528	0.150016	-240.922	0.300338
39.388	8.554	1	1	3	0	0	-1.45556	0.195831	1.65082	8.59797	-0.23461	17.2108	-1.45556	-14.5556	195.831	16.5082	8.59797	0.150063	-234.61	0.300385
39.398	8.564	1	1	3	0	0	-1.4538	0.196083	1.65258	8.59719	-0.226907	17.21	-1.4538	-14.538	196.083	16.5258	8.59719	0.150049	-226.907	0.300372
39.409	8.575	1	1	3	0	0	-1.45217	0.196081	1.65421	8.59875	-0.222704	17.2116	-1.45217	-14.5217	196.081	16.5421	8.59875	0.150077	-222.704	0.300399
39.419	8.585	1	1	3	0	0	-1.45074	0.195555	1.65564	8.59669	-0.217284	17.2095	-1.45074	-14.5074	195.555	16.5564	8.59669	0.150041	-217.284	0.300363
39.43	8.596	1	1	3	0	0	-1.44876	0.195941	1.65762	8.59719	-0.218044	17.21	-1.44876	-14.4876	195.941	16.5762	8.59719	0.150049	-218.044	0.300372
39.441	8.607	1	1	3	0	0	-1.4465	0.196291	1.65988	8.59712	-0.227561	17.21	-1.4465	-14.465	196.291	16.5988	8.59712	0.150048	-227.561	0.30037
39.452	8.618	1	1	3	0	0	-1.44458	0.19585	1.66181	8.5989	-0.236571	17.2117	-1.44458	-14.4458	195.85	16.6181	8.5989	0.150079	-236.571	0.300402
39.462	8.628	1	1	3	0	0	-1.44283	0.196022	1.66355	8.59684	-0.213963	17.2097	-1.44283	-14.4283	196.022	16.6355	8.59684	0.150043	-213.963	0.300366
39.473	8.639	1	1	3	0	0	-1.44099	0.196299	1.6654	8.59458	-0.218578	17.2074	-1.44099	-14.4099	196.299	16.654	8.59458	0.150004	-218.578	0.300326
39.483	8.649	1	1	3	0	0	-1.43943	0.195598	1.66695	8.59967	-0.223534	17.2125	-1.43943	-14.3943	195.598	16.6695	8.59967	0.150092	-223.534	0.300415
39.494	8.66	1	1	3	0	0	-1.43759	0.195845	1.66879	8.59437	-0.218469	17.2072	-1.43759	-14.3759	195.845	16.6879	8.59437	0.15	-218.469	0.300322
39.505	8.671	1	1	3	0	0	-1.43598	0.196016	1.6704	8.59725	-0.225866	17.2101	-1.43598	-14.3598	196.016	16.704	8.59725	0.15005	-225.866	0.300373
39.516	8.682	1	1	3	0	0	-1.43431	0.195718	1.67207	8.59652	-0.220579	17.2094	-1.43431	-14.3431	195.718	16.7207	8.59652	0.150038	-220.579	0.30036
39.526	8.692	1	1	3	0	0	-1.43282	0.195613	1.67357	8.59719	-0.219985	17.21	-1.43282	-14.3282	195.613	16.7357	8.59719	0.150049	-219.985	0.300372
39.537	8.703	1	1	3	0	0	-1.43068	0.19623	1.6757	8.59863	-0.218447	17.2115	-1.43068	-14.3068	196.23	16.757	8.59863	0.150074	-218.447	0.300397
39.547	8.713	1	1	3	0	0	-1.42872	0.196008	1.67767	8.59408	-0.223788	17.2069	-1.42872	-14.2872	196.008	16.7767	8.59408	0.149995	-223.788	0.300317
39.558	8.724	1	1	3	0	0	-1.42695	0.196112	1.67943	8.59618	-0.214203	17.209	-1.42695	-14.2695	196.112	16.7943	8.59618	0.150032	-214.203	0.300354
39.569	8.735	1	1	3	0	0	-1.4256	0.195831	1.68078	8.5979	-0.222331	17.2107	-1.4256	-14.256	195.831	16.8078	8.5979	0.150062	-222.331	0.300384
39.58	8.746	1	1	3	0	0	-1.42394	0.195978	1.68244	8.59659	-0.218391	17.2094	-1.42394	-14.2394	195.978	16.8244	8.59659	0.150039	-218.391	0.300361
39.59	8.756	1	1	3	0	0	-1.42227	0.19604	1.68411	8.59852	-0.210805	17.2114	-1.42227	-14.2227	196.04	16.8411	8.59852	0.150073	-210.805	0.300395
39.601	8.767	1	1	3	0	0	-1.4199	0.196723	1.68648	8.60016	-0.222982	17.213	-1.4199	-14.199	196.723	16.8648	8.60016	0.150101	-222.982	0.300424
39.611	8.777	1	1	3	0	0	-1.41825	0.196192	1.68813	8.59588	-0.203518	17.2087	-1.41825	-14.1825	196.192	16.8813	8.59588	0.150026	-203.518	0.300349
39.622	8.788	1	1	3	0	0	-1.41712	0.195946	1.68926	8.59709	-0.210083	17.2099	-1.41712	-14.1712	195.946	16.8926	8.59709	0.150048	-210.083	0.30037
39.633	8.799	1	1	3	0	0	-1.41512	0.196201	1.69126	8.59793	-0.221087	17.2108	-1.41512	-14.1512	196.201	16.9126	8.59793	0.150062	-221.087	0.300385
39.644	8.81	1	1	3	0	0	-1.4135	0.195952	1.69288	8.59543	-0.231394	17.2083	-1.4135	-14.135	195.952	16.9288	8.59543	0.150019	-231.394	0.300341
39.654	8.82	1	1	3	0	0	-1.41136	0.196347	1.69503	8.59801	-0.225787	17.2108	-1.41136	-14.1136	196.347	16.9503	8.59801	0.150064	-225.787	0.300386
39.665	8.831	1	1	3	0	0	-1.4096	0.196332	1.69679	8.60149	-0.231569	17.2143	-1.4096	-14.096	196.332	16.9679	8.60149	0.150124	-231.569	0.300447
39.675	8.841	1	1	3	0	0	-1.4082	0.196049	1.69818	8.59878	-0.211359	17.2116	-1.4082	-14.082	196.049	16.9818	8.59878	0.150077	-211.359	0.300399
39.686	8.852	1	1	3	0	0	-1.40661	0.196067	1.69977	8.59484	-0.210741	17.2077	-1.40661	-14.0661	196.067	16.9977	8.59484	0.150008	-210.741	0.300331
39.697	8.863	1	1	3	0	0	-1.40449	0.196136	1.70189	8.5969	-0.219354	17.2097	-1.40449	-14.0449	196.136	17.0189	8.5969	0.150044	-219.354	0.300367
39.708	8.874	1	1	3	0	0	-1.40241	0.196207	1.70397	8.5961	-0.236874	17.2089	-1.40241	-14.0241	196.207	17.0397	8.5961	0.15003	-236.874	0.300353
39.718	8.884	1	1	3	0	0	-1.40058	0.196577	1.7058	8.59549	-0.202576	17.2083	-1.40058	-14.0058	196.577	17.058	8.59549	0.15002	-202.576	0.300342
39.729	8.895	1	1	3	0	0	-1.3991	0.195852	1.70728	8.59632	-0.223904	17.2092	-1.3991	-13.991	195.852	17.0728	8.59632	0.150034	-223.904	0.300357
39.739	8.905	1	1	3	0	0	-1.39791	0.195944	1.70847	8.59363	-0.209499	17.2065	-1.39791	-13.9791	195.944	17.0847	8.59363	0.149987	-209.499	0.30031
39.75	8.916	1	1	3	0	0	-1.39591	0.19636	1.71048	8.59455	-0.228896	17.2074	-1.39591	-13.9591	196.36	17.1048	8.59455	0.150003	-228.896	0.300326
39.761	8.927	1	1	3	0	0	-1.39413	0.196054	1.71226	8.60078	-0.22868	17.2136	-1.39413	-13.9413	196.054	17.1226	8.60078	0.150112	-228.68	0.300434
39.772	8.938	1	1	3	0	0	-1.39183	0.196456	1.71456	8.59483	-0.23963	17.2077	-1.39183	-13.9183	196.456	17.1456	8.59483	0.150008	-239.63	0.30033
39.782	8.948	1	1	3	0	0	-1.39053	0.196521	1.71585	8.59871	-0.207818	17.2116	-1.39053	-13.9053	196.521	17.1585	8.59871	0.150076	-207.818	0.300398
39.793	8.959	1	1	3	0	0	-1.38891	0.196308	1.71747	8.59826	-0.222897	17.2111	-1.38891	-13.8891	196.308	17.1747	8.59826	0.150068	-222.897	0.30039
39.803	8.969	1	1	3	0	0	-1.38707	0.196324	1.71931	8.59506	-0.212624	17.2079	-1.38707	-13.8707	196.324	17.1931	8.59506	0.150012	-212.624	0.300335
39.814	8.98	1	1	3	0	0	-1.3852	0.196863	1.72118	8.59718	-0.221189	17.21	-1.3852	-13.852	196.863	17.2118	8.59718	0.150049	-221.189	0.300371
39.825	8.991	1	1	3	0	0	-1.38351	0.195994	1.72287	8.59556	-0.23592	17.2084	-1.38351	-13.8351	195.994	17.2287	8.59556	0.150021	-235.92	0.300343
39.836	9.002	1	1	3	0	0	-1.38139	0.196706	1.725	8.59407	-0.234755	17.2069	-1.38139	-13.8139	196.706	17.25	8.59407	0.149995	-234.755	0.300317
39.846	9.012	1	1	3	0	0	-1.37996	0.196711	1.72642	8.5981	-0.237911	17.2109	-1.37996	-13.7996	196.711	17.2642	8.5981	0.150065	-237.911	0.300388
39.857	9.023	1	1	3	0	0	-1.37857	0.196228	1.72781	8.59522	-0.250992	17.2081	-1.37857	-13.7857	196.228	17.2781	8.59522	0.150015	-250.992	0.300337
39.868	9.034	1	1	3	0	0	-1.37606	0.19633	1.73032	8.59672	-0.237985	17.2096	-1.37606	-13.7606	196.33	17.3032	8.59672	0.150041	-237.985	0.300363
39.879	9.045	1	1	3	0	0	-1.37416	0.196509	1.73223	8.59439	-0.234919	17.2072	-1.37416	-13.7416	196.509	17.3223	8.59439	0.15	-234.919	0.300323
39.889	9.055	1	1	3	0	0	-1.37231	0.196144	1.73407	8.59721	-0.232697	17.2101	-1.37231	-13.7231	196.144	17.3407	8.59721	0.15005	-232.697	0.300372
39.9	9.066	1	1	3	0	0	-1.37032	0.196304	1.73606	8.59469	-0.234739	17.2075	-1.37032	-13.7032	196.304	17.3606	8.59469	0.150006	-234.739	0.300328
39.91	9.076	1	1	3	0	0	-1.36862	0.196355	1.73777	8.59665	-0.235801	17.2095	-1.36862	-13.6862	196.355	17.3777	8.59665	0.15004	-235.801	0.300362
39.921	9.087	1	1	3	0	0	-1.36709	0.195874	1.73929	8.59718	-0.247373	17.21	-1.36709	-13.6709	195.874	17.3929	8.59718	0.150049	-247.373	0.300371
39.932	9.098	1	1	3	0	0	-1.3653	0.195726	1.74109	8.59798	-0.232737	17.2108	-1.3653	-13.653	195.726	17.4109	8.59798	0.150063	-232.737	0.300385
39.943	9.109	1	1	3	0	0	-1.36329	0.195583	1.74309	8.59833	-0.231611	17.2112	-1.36329	-13.6329	195.583	17.4309	8.59833	0.150069	-231.611	0.300392
39.953	9.119	1	1	3	0	0	-1.36122	0.195727	1.74516	8.59613	-0.235273	17.209	-1.36122	-13.6122	195.727	17.4516	8.59613	0.150031	-235.273	0.300353
39.964	9.13	1	1	3	0	0	-1.3593	0.195862	1.74708	8.59581	-0.23876	17.2086	-1.3593	-13.593	195.862	17.4708	8.59581	0.150025	-238.76	0.300348
39.974	9.14	1	1	3	0	0	-1.35724	0.195746	1.74914	8.59635	-0.233689	17.2092	-1.35724	-13.5724	195.746	17.4914	8.59635	0.150035	-233.689	0.300357
39.985	9.151	1	1	3	0	0	-1.35545	0.195613	1.75094	8.5964	-0.226915	17.2092	-1.35545	-13.5545	195.613	17.5094	8.5964	0.150035	-226.915	0.300358
39.996	9.162	1	1	3	0	0	-1.35318	0.195697	1.7532	8.59748	-0.227834	17.2103	-1.35318	-13.5318	195.697	17.532	8.59748	0.150054	-227.834	0.300377
40.007	9.173	1	1	3	0	0	-1.35123	0.194954	1.75515	8.59526	-0.211456	17.2081	-1.35123	-13.5123	194.954	17.5515	8.59526	0.150016	-211.456	0.300338
40.017	9.183	1	1	3	0	0	-1.34952	0.194979	1.75687	8.59702	-0.228428	17.2099	-1.34952	-13.4952	194.979	17.5687	8.59702	0.150046	-228.428	0.300369
40.028	9.194	1	1	3	0	0	-1.34766	0.195243	1.75873	8.59715	-0.234705	17.21	-1.34766	-13.4766	195.243	17.5873	8.59715	0.150049	-234.705	0.300371
40.038	9.204	1	1	3	0	0	-1.34586	0.194668	1.76052	8.59602	-0.230161	17.2089	-1.34586	-13.4586	194.668	17.6052	8.59602	0.150029	-230.161	0.300351
40.049	9.215	1	1	3	0	0	-1.34341	0.194621	1.76297	8.59868	-0.238835	17.2115	-1.34341	-13.4341	194.621	17.6297	8.59868	0.150075	-238.835	0.300398
40.06	9.226	1	1	3	0	0	-1.34147	0.193929	1.76491	8.59447	-0.229428	17.2073	-1.34147	-13.4147	193.929	17.6491	8.59447	0.150002	-229.428	0.300324
40.071	9.237	1	1	3	0	0	-1.33906	0.193645	1.76733	8.59553	-0.231168	17.2084	-1.33906	-13.3906	193.645	17.6733	8.59553	0.15002	-231.168	0.300343
40.081	9.247	1	1	3	0	0	-1.33725	0.192964	1.76913	8.59546	-0.225256	17.2083	-1.33725	-13.3725	192.964	17.6913	8.59546	0.150019	-225.256	0.300341
40.092	9.258	1	1	3	0	0	-1.33444	0.193372	1.77195	8.59812	-0.23278	17.211	-1.33444	-13.3444	193.372	17.7195	8.59812	0.150065	-232.78	0.300388
40.102	9.268	1	1	3	0	0	-1.33261	0.192569	1.77377	8.59775	-0.236899	17.2106	-1.33261	-13.3261	192.569	17.7377	8.59775	0.150059	-236.899	0.300381
40.113	9.279	1	1	3	0	0	-1.33052	0.192526	1.77586	8.59738	-0.237905	17.2102	-1.33052	-13.3052	192.526	17.7586	8.59738	0.150053	-237.905	0.300375
40.124	9.29	1	1	3	0	0	-1.3286	0.192255	1.77779	8.59758	-0.232374	17.2104	-1.3286	-13.286	192.255	17.7779	8.59758	0.150056	-232.374	0.300379
40.135	9.301	1	1	3	0	0	-1.3263	0.191692	1.78008	8.59672	-0.226253	17.2096	-1.3263	-13.263	191.692	17.8008	8.59672	0.150041	-226.253	0.300363
40.145	9.311	1	1	3	0	0	-1.324	0.191607	1.78238	8.59813	-0.249317	17.211	-1.324	-13.24	191.607	17.8238	8.59813	0.150066	-249.317	0.300388
40.156	9.322	1	1	3	0	0	-1.32179	0.191643	1.78459	8.59631	-0.245527	17.2091	-1.32179	-13.2179	191.643	17.8459	8.59631	0.150034	-245.527	0.300356
40.166	9.332	1	1	3	0	0	-1.32003	0.1908	1.78635	8.59829	-0.237297	17.2111	-1.32003	-13.2003	190.8	17.8635	8.59829	0.150069	-237.297	0.300391
40.177	9.343	1	1	3	0	0	-1.31817	0.190483	1.78822	8.59846	-0.237553	17.2113	-1.31817	-13.1817	190.483	17.8822	8.59846	0.150071	-237.553	0.300394
40.188	9.354	1	1	3	0	0	-1.31545	0.190611	1.79093	8.59613	-0.236502	17.209	-1.31545	-13.1545	190.611	17.9093	8.59613	0.150031	-236.502	0.300353
40.199	9.365	1	1	3	0	0	-1.31332	0.190038	1.79306	8.59727	-0.231663	17.2101	-1.31332	-13.1332	190.038	17.9306	8.59727	0.150051	-231.663	0.300373
40.209	9.375	1	1	3	0	0	-1.31169	0.189819	1.7947	8.59627	-0.242717	17.2091	-1.31169	-13.1169	189.819	17.947	8.59627	0.150033	-242.717	0.300356
40.22	9.386	1	1	3	0	0	-1.30963	0.189715	1.79675	8.59615	-0.242194	17.209	-1.30963	-13.0963	189.715	17.9675	8.59615	0.150031	-242.194	0.300354
40.23	9.396	1	1	3	0	0	-1.30777	0.188801	1.79861	8.59923	-0.236016	17.2121	-1.30777	-13.0777	188.801	17.9861	8.59923	0.150085	-236.016	0.300407
40.241	9.407	1	1	3	0	0	-1.30577	0.188675	1.80061	8.59604	-0.237522	17.2089	-1.30577	-13.0577	188.675	18.0061	8.59604	0.150029	-237.522	0.300352
40.252	9.418	1	1	3	0	0	-1.30396	0.188088	1.80242	8.5952	-0.225994	17.208	-1.30396	-13.0396	188.088	18.0242	8.5952	0.150015	-225.994	0.300337
40.263	9.429	1	1	3	0	0	-1.30153	0.187696	1.80485	8.59504	-0.230158	17.2079	-1.30153	-13.0153	187.696	18.0485	8.59504	0.150012	-230.158	0.300334
40.273	9.439	1	1	3	0	0	-1.29987	0.187126	1.80652	8.59682	-0.224222	17.2097	-1.29987	-12.9987	187.126	18.0652	8.59682	0.150043	-224.222	0.300365
40.284	9.45	1	1	3	0	0	-1.29766	0.186456	1.80872	8.59553	-0.234288	17.2084	-1.29766	-12.9766	186.456	18.0872	8.59553	0.15002	-234.288	0.300343
40.294	9.46	1	1	3	0	0	-1.29564	0.186067	1.81074	8.59476	-0.225906	17.2076	-1.29564	-12.9564	186.067	18.1074	8.59476	0.150007	-225.906	0.300329
40.305	9.471	1	1	3	0	0	-1.29382	0.185723	1.81256	8.59718	-0.233662	17.21	-1.29382	-12.9382	185.723	18.1256	8.59718	0.150049	-233.662	0.300371
40.316	9.482	1	1	3	0	0	-1.29173	0.185008	1.81466	8.5988	-0.229873	17.2116	-1.29173	-12.9173	185.008	18.1466	8.5988	0.150077	-229.873	0.3004
40.327	9.493	1	1	3	0	0	-1.28946	0.184935	1.81692	8.59522	-0.225303	17.2081	-1.28946	-12.8946	184.935	18.1692	8.59522	0.150015	-225.303	0.300337
40.337	9.503	1	1	3	0	0	-1.28741	0.184558	1.81897	8.59587	-0.228785	17.2087	-1.28741	-12.8741	184.558	18.1897	8.59587	0.150026	-228.785	0.300349
40.348	9.514	1	1	3	0	0	-1.286	0.183585	1.82038	8.59716	-0.233458	17.21	-1.286	-12.86	183.585	18.2038	8.59716	0.150049	-233.458	0.300371
40.358	9.524	1	1	3	0	0	-1.28402	0.18356	1.82236	8.59478	-0.226688	17.2076	-1.28402	-12.8402	183.56	18.2236	8.59478	0.150007	-226.688	0.30033
40.369	9.535	1	1	3	0	0	-1.28162	0.182865	1.82476	8.59661	-0.228188	17.2095	-1.28162	-12.8162	182.865	18.2476	8.59661	0.150039	-228.188	0.300362
40.38	9.546	1	1	3	0	0	-1.27982	0.182106	1.82656	8.59751	-0.235334	17.2104	-1.27982	-12.7982	182.106	18.2656	8.59751	0.150055	-235.334	0.300377
40.391	9.557	1	1	3	0	0	-1.27787	0.181815	1.82851	8.59573	-0.226423	17.2086	-1.27787	-12.7787	181.815	18.2851	8.59573	0.150024	-226.423	0.300346
40.401	9.567	1	1	3	0	0	-1.27638	0.18148	1.83	8.59983	-0.240271	17.2127	-1.27638	-12.7638	181.48	18.3	8.59983	0.150095	-240.271	0.300418
40.412	9.578	1	1	3	0	0	-1.27415	0.18135	1.83223	8.59537	-0.235483	17.2082	-1.27415	-12.7415	181.35	18.3223	8.59537	0.150018	-235.483	0.30034
40.422	9.588	1	1	3	0	0	-1.27278	0.181194	1.83361	8.59453	-0.241083	17.2074	-1.27278	-12.7278	181.194	18.3361	8.59453	0.150003	-241.083	0.300325
40.433	9.599	1	1	3	0	0	-1.27149	0.180675	1.83489	8.59517	-0.237534	17.208	-1.27149	-12.7149	180.675	18.3489	8.59517	0.150014	-237.534	0.300336
40.444	9.61	1	1	3	0	0	-1.26965	0.180302	1.83673	8.5963	-0.244849	17.2091	-1.26965	-12.6965	180.302	18.3673	8.5963	0.150034	-244.849	0.300356
40.455	9.621	1	1	3	0	0	-1.26781	0.180193	1.83857	8.59532	-0.218168	17.2082	-1.26781	-12.6781	180.193	18.3857	8.59532	0.150017	-218.168	0.300339
40.465	9.631	1	1	3	0	0	-1.26669	0.180173	1.83969	8.59456	-0.251731	17.2074	-1.26669	-12.6669	180.173	18.3969	8.59456	0.150003	-251.731	0.300326
40.476	9.642	1	1	3	0	0	-1.26481	0.179389	1.84157	8.59643	-0.232762	17.2093	-1.26481	-12.6481	179.389	18.4157	8.59643	0.150036	-232.762	0.300358
40.486	9.652	1	1	3	0	0	-1.26332	0.179344	1.84307	8.59515	-0.232844	17.208	-1.26332	-12.6332	179.344	18.4307	8.59515	0.150014	-232.844	0.300336
40.497	9.663	1	1	3	0	0	-1.26153	0.179367	1.84485	8.59502	-0.222922	17.2079	-1.26153	-12.6153	179.367	18.4485	8.59502	0.150011	-222.922	0.300334
40.508	9.674	1	1	3	0	0	-1.25975	0.179108	1.84663	8.59464	-0.217947	17.2075	-1.25975	-12.5975	179.108	18.4663	8.59464	0.150005	-217.947	0.300327
40.519	9.685	1	1	3	0	0	-1.2584	0.178898	1.84798	8.59475	-0.206712	17.2076	-1.2584	-12.584	178.898	18.4798	8.59475	0.150007	-206.712	0.300329
40.529	9.695	1	1	3	0	0	-1.25687	0.179027	1.84951	8.5958	-0.245027	17.2086	-1.25687	-12.5687	179.027	18.4951	8.5958	0.150025	-245.027	0.300348
40.54	9.706	1	1	3	0	0	-1.25535	0.178452	1.85103	8.59625	-0.224373	17.2091	-1.25535	-12.5535	178.452	18.5103	8.59625	0.150033	-224.373	0.300355
40.55	9.716	1	1	3	0	0	-1.25425	0.178307	1.85213	8.59566	-0.245623	17.2085	-1.25425	-12.5425	178.307	18.5213	8.59566	0.150023	-245.623	0.300345
40.561	9.727	1	1	3	0	0	-1.25284	0.178277	1.85354	8.59623	-0.23648	17.2091	-1.25284	-12.5284	178.277	18.5354	8.59623	0.150033	-236.48	0.300355
40.572	9.738	1	1	3	0	0	-1.25132	0.177803	1.85506	8.59497	-0.224214	17.2078	-1.25132	-12.5132	177.803	18.5506	8.59497	0.15001	-224.214	0.300333
40.583	9.749	1	1	3	0	0	-1.24971	0.178192	1.85667	8.5975	-0.213529	17.2103	-1.24971	-12.4971	178.192	18.5667	8.5975	0.150055	-213.529	0.300377
40.593	9.759	1	1	3	0	0	-1.24808	0.178006	1.8583	8.59584	-0.233505	17.2087	-1.24808	-12.4808	178.006	18.583	8.59584	0.150026	-233.505	0.300348
40.604	9.77	1	1	3	0	0	-1.2466	0.177752	1.85979	8.59591	-0.219431	17.2088	-1.2466	-12.466	177.752	18.5979	8.59591	0.150027	-219.431	0.300349
40.614	9.78	1	1	3	0	0	-1.24513	0.17801	1.86125	8.59621	-0.247633	17.209	-1.24513	-12.4513	178.01	18.6125	8.59621	0.150032	-247.633	0.300354
40.625	9.791	1	1	3	0	0	-1.24327	0.177876	1.86311	8.59634	-0.229573	17.2092	-1.24327	-12.4327	177.876	18.6311	8.59634	0.150034	-229.573	0.300357
40.636	9.802	1	1	3	0	0	-1.24181	0.177888	1.86458	8.59539	-0.220973	17.2082	-1.24181	-12.4181	177.888	18.6458	8.59539	0.150018	-220.973	0.30034
40.647	9.813	1	1	3	0	0	-1.24061	0.177878	1.86577	8.59484	-0.198487	17.2077	-1.24061	-12.4061	177.878	18.6577	8.59484	0.150008	-198.487	0.300331
40.657	9.823	1	1	3	0	0	-1.23904	0.177533	1.86734	8.5955	-0.225156	17.2083	-1.23904	-12.3904	177.533	18.6734	8.5955	0.15002	-225.156	0.300342
40.668	9.834	1	1	3	0	0	-1.23733	0.177747	1.86906	8.59426	-0.213351	17.2071	-1.23733	-12.3733	177.747	18.6906	8.59426	0.149998	-213.351	0.300321
40.678	9.844	1	1	3	0	0	-1.23632	0.177794	1.87007	8.5949	-0.230775	17.2077	-1.23632	-12.3632	177.794	18.7007	8.5949	0.150009	-230.775	0.300332
40.689	9.855	1	1	3	0	0	-1.235	0.17735	1.87138	8.59421	-0.215529	17.207	-1.235	-12.35	177.35	18.7138	8.59421	0.149997	-215.529	0.30032
40.7	9.866	1	1	3	0	0	-1.23323	0.177742	1.87316	8.5963	-0.208713	17.2091	-1.23323	-12.3323	177.742	18.7316	8.5963	0.150034	-208.713	0.300356
40.711	9.877	1	1	3	0	0	-1.23177	0.177998	1.87461	8.5967	-0.203941	17.2095	-1.23177	-12.3177	177.998	18.7461	8.5967	0.150041	-203.941	0.300363
40.721	9.887	1	1	3	0	0	-1.23071	0.177621	1.87567	8.59437	-0.202585	17.2072	-1.23071	-12.3071	177.621	18.7567	8.59437	0.15	-202.585	0.300322
40.732	9.898	1	1	3	0	0	-1.22907	0.177913	1.87731	8.59864	-0.194006	17.2115	-1.22907	-12.2907	177.913	18.7731	8.59864	0.150075	-194.006	0.300397
40.743	9.909	1	1	3	0	0	-1.22724	0.178355	1.87914	8.59466	-0.197397	17.2075	-1.22724	-12.2724	178.355	18.7914	8.59466	0.150005	-197.397	0.300327
40.754	9.92	1	1	3	0	0	-1.22535	0.17787	1.88103	8.59467	-0.218115	17.2075	-1.22535	-12.2535	177.87	18.8103	8.59467	0.150005	-218.115	0.300328
40.764	9.93	1	1	3	0	0	-1.22394	0.178055	1.88245	8.59448	-0.192686	17.2073	-1.22394	-12.2394	178.055	18.8245	8.59448	0.150002	-192.686	0.300324
40.775	9.941	1	1	3	0	0	-1.22249	0.178214	1.88389	8.59522	-0.210319	17.2081	-1.22249	-12.2249	178.214	18.8389	8.59522	0.150015	-210.319	0.300337
40.785	9.951	1	1	3	0	0	-1.22081	0.178191	1.88558	8.59772	-0.203198	17.2106	-1.22081	-12.2081	178.191	18.8558	8.59772	0.150059	-203.198	0.300381
40.796	9.962	1	1	3	0	0	-1.21895	0.178532	1.88743	8.59408	-0.202761	17.2069	-1.21895	-12.1895	178.532	18.8743	8.59408	0.149995	-202.761	0.300317
40.807	9.973	1	1	3	0	0	-1.2172	0.178726	1.88918	8.59659	-0.216908	17.2094	-1.2172	-12.172	178.726	18.8918	8.59659	0.150039	-216.908	0.300361
40.818	9.984	1	1	3	0	0	-1.21541	0.17834	1.89097	8.59612	-0.228321	17.209	-1.21541	-12.1541	178.34	18.9097	8.59612	0.150031	-228.321	0.300353
40.828	9.994	1	1	3	0	0	-1.21396	0.178425	1.89242	8.59745	-0.214234	17.2103	-1.21396	-12.1396	178.425	18.9242	8.59745	0.150054	-214.234	0.300376
40.839	10.005	1	1	3	0	0	-1.21285	0.178403	1.89353	8.59479	-0.220229	17.2076	-1.21285	-12.1285	178.403	18.9353	8.59479	0.150007	-220.229	0.30033
40.849	10.015	1	1	3	0	0	-1.21103	0.178315	1.89536	8.59438	-0.220682	17.2072	-1.21103	-12.1103	178.315	18.9536	8.59438	0.15	-220.682	0.300323
40.86	10.026	1	1	3	0	0	-1.20912	0.178584	1.89726	8.59472	-0.23408	17.2076	-1.20912	-12.0912	178.584	18.9726	8.59472	0.150006	-234.08	0.300329
40.871	10.037	1	1	3	0	0	-1.20722	0.178704	1.89917	8.59433	-0.236041	17.2072	-1.20722	-12.0722	178.704	18.9917	8.59433	0.149999	-236.041	0.300322
40.882	10.048	1	1	3	0	0	-1.2055	0.178669	1.90088	8.5947	-0.230422	17.2075	-1.2055	-12.055	178.669	19.0088	8.5947	0.150006	-230.422	0.300328
40.892	10.058	1	1	3	0	0	-1.20373	0.178759	1.90265	8.59591	-0.225276	17.2088	-1.20373	-12.0373	178.759	19.0265	8.59591	0.150027	-225.276	0.300349
40.903	10.069	1	1	3	0	0	-1.20256	0.178262	1.90382	8.59704	-0.22492	17.2099	-1.20256	-12.0256	178.262	19.0382	8.59704	0.150047	-224.92	0.300369
40.913	10.079	1	1	3	0	0	-1.20054	0.178454	1.90585	8.59647	-0.223605	17.2093	-1.20054	-12.0054	178.454	19.0585	8.59647	0.150037	-223.605	0.300359
40.924	10.09	1	1	3	0	0	-1.19852	0.178838	1.90787	8.59617	-0.223511	17.209	-1.19852	-11.9852	178.838	19.0787	8.59617	0.150031	-223.511	0.300354
40.935	10.101	1	1	3	0	0	-1.19681	0.178656	1.90957	8.59524	-0.225779	17.2081	-1.19681	-11.9681	178.656	19.0957	8.59524	0.150015	-225.779	0.300338
40.946	10.112	1	1	3	0	0	-1.19491	0.178829	1.91147	8.59702	-0.228838	17.2099	-1.19491	-11.9491	178.829	19.1147	8.59702	0.150046	-228.838	0.300369
40.956	10.122	1	1	3	0	0	-1.19313	0.179053	1.91326	8.5946	-0.221198	17.2074	-1.19313	-11.9313	179.053	19.1326	8.5946	0.150004	-221.198	0.300326
40.967	10.133	1	1	3	0	0	-1.19149	0.178376	1.9149	8.59578	-0.225111	17.2086	-1.19149	-11.9149	178.376	19.149	8.59578	0.150025	-225.111	0.300347
40.977	10.143	1	1	3	0	0	-1.18955	0.17876	1.91683	8.59634	-0.21445	17.2092	-1.18955	-11.8955	178.76	19.1683	8.59634	0.150034	-214.45	0.300357
40.988	10.154	1	1	3	0	0	-1.18727	0.179062	1.91912	8.59422	-0.214233	17.2071	-1.18727	-11.8727	179.062	19.1912	8.59422	0.149997	-214.233	0.30032
40.999	10.165	1	1	3	0	0	-1.18559	0.178638	1.9208	8.59404	-0.216592	17.2069	-1.18559	-11.8559	178.638	19.208	8.59404	0.149994	-216.592	0.300317
41.01	10.176	1	1	3	0	0	-1.18324	0.178902	1.92315	8.59615	-0.225251	17.209	-1.18324	-11.8324	178.902	19.2315	8.59615	0.150031	-225.251	0.300354
41.02	10.186	1	1	3	0	0	-1.18196	0.178725	1.92442	8.59514	-0.215331	17.208	-1.18196	-11.8196	178.725	19.2442	8.59514	0.150014	-215.331	0.300336
41.031	10.197	1	1	3	0	0	-1.18009	0.178586	1.92629	8.59679	-0.223832	17.2096	-1.18009	-11.8009	178.586	19.2629	8.59679	0.150042	-223.832	0.300365
41.041	10.207	1	1	3	0	0	-1.17791	0.178723	1.92847	8.59425	-0.21478	17.2071	-1.17791	-11.7791	178.723	19.2847	8.59425	0.149998	-214.78	0.30032
41.052	10.218	1	1	3	0	0	-1.17578	0.179113	1.93061	8.59524	-0.224698	17.2081	-1.17578	-11.7578	179.113	19.3061	8.59524	0.150015	-224.698	0.300338
41.063	10.229	1	1	3	0	0	-1.17464	0.177632	1.93174	8.59448	-0.223575	17.2073	-1.17464	-11.7464	177.632	19.3174	8.59448	0.150002	-223.575	0.300324
41.074	10.24	1	1	3	0	0	-1.17223	0.177748	1.93415	8.59825	-0.228643	17.2111	-1.17223	-11.7223	177.748	19.3415	8.59825	0.150068	-228.643	0.30039
41.084	10.25	1	1	3	0	0	-1.17014	0.178011	1.93625	8.59644	-0.226497	17.2093	-1.17014	-11.7014	178.011	19.3625	8.59644	0.150036	-226.497	0.300359
41.095	10.261	1	1	3	0	0	-1.16819	0.177415	1.93819	8.5964	-0.228259	17.2092	-1.16819	-11.6819	177.415	19.3819	8.5964	0.150036	-228.259	0.300358
41.105	10.271	1	1	3	0	0	-1.16639	0.176928	1.93999	8.59462	-0.222608	17.2075	-1.16639	-11.6639	176.928	19.3999	8.59462	0.150004	-222.608	0.300327
41.116	10.282	1	1	3	0	0	-1.16348	0.176728	1.9429	8.59489	-0.228988	17.2077	-1.16348	-11.6348	176.728	19.429	8.59489	0.150009	-228.988	0.300331
41.127	10.293	1	1	3	0	0	-1.1612	0.176151	1.94519	8.59676	-0.224339	17.2096	-1.1612	-11.612	176.151	19.4519	8.59676	0.150042	-224.339	0.300364
41.138	10.304	1	1	3	0	0	-1.15825	0.17587	1.94814	8.59652	-0.227505	17.2094	-1.15825	-11.5825	175.87	19.4814	8.59652	0.150038	-227.505	0.30036
41.148	10.314	1	1	3	0	0	-1.15625	0.175368	1.95013	8.59631	-0.214945	17.2091	-1.15625	-11.5625	175.368	19.5013	8.59631	0.150034	-214.945	0.300356
41.159	10.325	1	1	3	0	0	-1.15368	0.174464	1.9527	8.59432	-0.210935	17.2072	-1.15368	-11.5368	174.464	19.527	8.59432	0.149999	-210.935	0.300321
41.169	10.335	1	1	3	0	0	-1.15123	0.174447	1.95515	8.59649	-0.228219	17.2093	-1.15123	-11.5123	174.447	19.5515	8.59649	0.150037	-228.219	0.300359
41.18	10.346	1	1	3	0	0	-1.14901	0.173581	1.95738	8.59757	-0.228325	17.2104	-1.14901	-11.4901	173.581	19.5738	8.59757	0.150056	-228.325	0.300378
41.191	10.357	1	1	3	0	0	-1.14666	0.173044	1.95973	8.59741	-0.216858	17.2102	-1.14666	-11.4666	173.044	19.5973	8.59741	0.150053	-216.858	0.300375
41.202	10.368	1	1	3	0	0	-1.14433	0.172347	1.96205	8.59468	-0.205239	17.2075	-1.14433	-11.4433	172.347	19.6205	8.59468	0.150006	-205.239	0.300328
41.212	10.378	1	1	3	0	0	-1.14145	0.171585	1.96493	8.59528	-0.219285	17.2081	-1.14145	-11.4145	171.585	19.6493	8.59528	0.150016	-219.285	0.300338
41.223	10.389	1	1	3	0	0	-1.13931	0.171111	1.96707	8.59779	-0.217404	17.2106	-1.13931	-11.3931	171.111	19.6707	8.59779	0.15006	-217.404	0.300382
41.233	10.399	1	1	3	0	0	-1.137	0.170704	1.96938	8.59418	-0.222999	17.207	-1.137	-11.37	170.704	19.6938	8.59418	0.149997	-222.999	0.300319
41.244	10.41	1	1	3	0	0	-1.13534	0.169219	1.97104	8.59608	-0.216412	17.2089	-1.13534	-11.3534	169.219	19.7104	8.59608	0.15003	-216.412	0.300352
41.255	10.421	1	1	3	0	0	-1.1326	0.169144	1.97378	8.59419	-0.21406	17.207	-1.1326	-11.326	169.144	19.7378	8.59419	0.149997	-214.06	0.300319
41.266	10.432	1	1	3	0	0	-1.1299	0.168598	1.97649	8.59424	-0.209056	17.2071	-1.1299	-11.299	168.598	19.7649	8.59424	0.149998	-209.056	0.30032
41.276	10.442	1	1	3	0	0	-1.12809	0.167561	1.97829	8.59438	-0.218756	17.2072	-1.12809	-11.2809	167.561	19.7829	8.59438	0.15	-218.756	0.300323
41.287	10.453	1	1	3	0	0	-1.12617	0.166996	1.98021	8.59788	-0.214429	17.2107	-1.12617	-11.2617	166.996	19.8021	8.59788	0.150061	-214.429	0.300384
41.297	10.463	1	1	3	0	0	-1.12371	0.166549	1.98267	8.59631	-0.221561	17.2091	-1.12371	-11.2371	166.549	19.8267	8.59631	0.150034	-221.561	0.300356
41.308	10.474	1	1	3	0	0	-1.12158	0.165419	1.9848	8.59468	-0.218547	17.2075	-1.12158	-11.2158	165.419	19.848	8.59468	0.150006	-218.547	0.300328
41.319	10.485	1	1	3	0	0	-1.11949	0.164614	1.9869	8.59444	-0.232849	17.2073	-1.11949	-11.1949	164.614	19.869	8.59444	0.150001	-232.849	0.300324
41.33	10.496	1	1	3	0	0	-1.11771	0.163682	1.98868	8.59565	-0.218804	17.2085	-1.11771	-11.1771	163.682	19.8868	8.59565	0.150022	-218.804	0.300345
41.34	10.506	1	1	3	0	0	-1.1156	0.162662	1.99078	8.59558	-0.225342	17.2084	-1.1156	-11.156	162.662	19.9078	8.59558	0.150021	-225.342	0.300344
41.351	10.517	1	1	3	0	0	-1.11151	0.16293	1.99487	8.59691	-0.229695	17.2098	-1.11151	-11.1151	162.93	19.9487	8.59691	0.150044	-229.695	0.300367
41.361	10.527	1	1	3	0	0	-1.10968	0.162214	1.9967	8.59521	-0.224989	17.2081	-1.10968	-11.0968	162.214	19.967	8.59521	0.150015	-224.989	0.300337
41.372	10.538	1	1	3	0	0	-1.10768	0.161083	1.9987	8.59537	-0.221043	17.2082	-1.10768	-11.0768	161.083	19.987	8.59537	0.150017	-221.043	0.30034
41.383	10.549	1	1	3	0	0	-1.10553	0.160399	2.00085	8.59632	-0.215937	17.2092	-1.10553	-11.0553	160.399	20.0085	8.59632	0.150034	-215.937	0.300357
41.394	10.56	1	1	3	0	0	-1.10331	0.159989	2.00307	8.59423	-0.206102	17.2071	-1.10331	-11.0331	159.989	20.0307	8.59423	0.149998	-206.102	0.30032
41.404	10.57	1	1	3	0	0	-1.1015	0.158768	2.00489	8.59571	-0.222129	17.2086	-1.1015	-11.015	158.768	20.0489	8.59571	0.150023	-222.129	0.300346
41.415	10.581	1	1	3	0	0	-1.10005	0.158038	2.00633	8.59575	-0.219115	17.2086	-1.10005	-11.0005	158.038	20.0633	8.59575	0.150024	-219.115	0.300347
41.425	10.591	1	1	3	0	0	-1.09806	0.157846	2.00833	8.59513	-0.212944	17.208	-1.09806	-10.9806	157.846	20.0833	8.59513	0.150013	-212.944	0.300336
41.436	10.602	1	1	3	0	0	-1.0958	0.156666	2.01058	8.59417	-0.210614	17.207	-1.0958	-10.958	156.666	20.1058	8.59417	0.149997	-210.614	0.300319
41.447	10.613	1	1	3	0	0	-1.09437	0.156157	2.01202	8.59484	-0.215843	17.2077	-1.09437	-10.9437	156.157	20.1202	8.59484	0.150008	-215.843	0.300331
41.458	10.624	1	1	3	0	0	-1.0924	0.155129	2.01399	8.59541	-0.213379	17.2082	-1.0924	-10.924	155.129	20.1399	8.59541	0.150018	-213.379	0.300341
41.468	10.634	1	1	3	0	0	-1.09068	0.154419	2.01571	8.59434	-0.213672	17.2072	-1.09068	-10.9068	154.419	20.1571	8.59434	0.15	-213.672	0.300322
41.479	10.645	1	1	3	0	0	-1.08869	0.154017	2.01769	8.59544	-0.210327	17.2083	-1.08869	-10.8869	154.017	20.1769	8.59544	0.150019	-210.327	0.300341
41.489	10.655	1	1	3	0	0	-1.08711	0.153168	2.01927	8.59403	-0.210223	17.2069	-1.08711	-10.8711	153.168	20.1927	8.59403	0.149994	-210.223	0.300317
41.5	10.666	1	1	3	0	0	-1.08546	0.152599	2.02093	8.59593	-0.217525	17.2088	-1.08546	-10.8546	152.599	20.2093	8.59593	0.150027	-217.525	0.30035
41.511	10.677	1	1	3	0	0	-1.08359	0.152257	2.0228	8.59435	-0.215691	17.2072	-1.08359	-10.8359	152.257	20.228	8.59435	0.15	-215.691	0.300322
41.522	10.688	1	1	3	0	0	-1.08205	0.151068	2.02433	8.59416	-0.210435	17.207	-1.08205	-10.8205	151.068	20.2433	8.59416	0.149996	-210.435	0.300319
41.532	10.698	1	1	3	0	0	-1.08046	0.150726	2.02593	8.59806	-0.206511	17.2109	-1.08046	-10.8046	150.726	20.2593	8.59806	0.150064	-206.511	0.300387
41.543	10.709	1	1	3	0	0	-1.07912	0.150198	2.02727	8.59558	-0.202499	17.2084	-1.07912	-10.7912	150.198	20.2727	8.59558	0.150021	-202.499	0.300344
41.553	10.719	1	1	3	0	0	-1.07691	0.149449	2.02947	8.5943	-0.212453	17.2071	-1.07691	-10.7691	149.449	20.2947	8.5943	0.149999	-212.453	0.300321
41.564	10.73	1	1	3	0	0	-1.07529	0.148984	2.03109	8.59697	-0.214797	17.2098	-1.07529	-10.7529	148.984	20.3109	8.59697	0.150045	-214.797	0.300368
41.575	10.741	1	1	3	0	0	-1.07319	0.148262	2.03319	8.59544	-0.209174	17.2083	-1.07319	-10.7319	148.262	20.3319	8.59544	0.150019	-209.174	0.300341
41.586	10.752	1	1	3	0	0	-1.0713	0.147154	2.03508	8.59581	-0.201636	17.2086	-1.0713	-10.713	147.154	20.3508	8.59581	0.150025	-201.636	0.300348
41.596	10.762	1	1	3	0	0	-1.06968	0.146693	2.0367	8.59434	-0.214912	17.2072	-1.06968	-10.6968	146.693	20.367	8.59434	0.15	-214.912	0.300322
41.607	10.773	1	1	3	0	0	-1.06746	0.146517	2.03892	8.59443	-0.213208	17.2073	-1.06746	-10.6746	146.517	20.3892	8.59443	0.150001	-213.208	0.300324
41.618	10.784	1	1	3	0	0	-1.06603	0.145201	2.04035	8.59616	-0.208595	17.209	-1.06603	-10.6603	145.201	20.4035	8.59616	0.150031	-208.595	0.300354
41.629	10.795	1	1	3	0	0	-1.06426	0.144741	2.04213	8.59434	-0.20111	17.2072	-1.06426	-10.6426	144.741	20.4213	8.59434	0.15	-201.11	0.300322
41.639	10.805	1	1	3	0	0	-1.06196	0.144609	2.04442	8.59628	-0.203053	17.2091	-1.06196	-10.6196	144.609	20.4442	8.59628	0.150033	-203.053	0.300356
41.65	10.816	1	1	3	0	0	-1.06056	0.143836	2.04582	8.59439	-0.203904	17.2072	-1.06056	-10.6056	143.836	20.4582	8.59439	0.15	-203.904	0.300323
41.66	10.826	1	1	3	0	0	-1.0591	0.143407	2.04729	8.59393	-0.195309	17.2068	-1.0591	-10.591	143.407	20.4729	8.59393	0.149992	-195.309	0.300315
41.671	10.837	1	1	3	0	0	-1.05738	0.143215	2.04901	8.59764	-0.202044	17.2105	-1.05738	-10.5738	143.215	20.4901	8.59764	0.150057	-202.044	0.30038
41.682	10.848	1	1	3	0	0	-1.05611	0.142122	2.05028	8.59454	-0.197095	17.2074	-1.05611	-10.5611	142.122	20.5028	8.59454	0.150003	-197.095	0.300325
41.693	10.859	1	1	3	0	0	-1.05445	0.142085	2.05194	8.59566	-0.199668	17.2085	-1.05445	-10.5445	142.085	20.5194	8.59566	0.150023	-199.668	0.300345
41.703	10.869	1	1	3	0	0	-1.05297	0.141968	2.05341	8.59426	-0.19488	17.2071	-1.05297	-10.5297	141.968	20.5341	8.59426	0.149998	-194.88	0.300321
41.714	10.88	1	1	3	0	0	-1.05149	0.140995	2.05489	8.59577	-0.20167	17.2086	-1.05149	-10.5149	140.995	20.5489	8.59577	0.150024	-201.67	0.300347
41.724	10.89	1	1	3	0	0	-1.05045	0.140943	2.05593	8.59439	-0.189903	17.2072	-1.05045	-10.5045	140.943	20.5593	8.59439	0.15	-189.903	0.300323
41.735	10.901	1	1	3	0	0	-1.04908	0.140661	2.05731	8.59503	-0.19277	17.2079	-1.04908	-10.4908	140.661	20.5731	8.59503	0.150012	-192.77	0.300334
41.746	10.912	1	1	3	0	0	-1.0477	0.13991	2.05869	8.59691	-0.20285	17.2098	-1.0477	-10.477	139.91	20.5869	8.59691	0.150044	-202.85	0.300367
41.757	10.923	1	1	3	0	0	-1.04614	0.140068	2.06024	8.59423	-0.213246	17.2071	-1.04614	-10.4614	140.068	20.6024	8.59423	0.149998	-213.246	0.30032
41.767	10.933	1	1	3	0	0	-1.04518	0.138972	2.0612	8.59438	-0.192825	17.2072	-1.04518	-10.4518	138.972	20.612	8.59438	0.15	-192.825	0.300323
41.778	10.944	1	1	3	0	0	-1.04388	0.138628	2.06251	8.59751	-0.201494	17.2104	-1.04388	-10.4388	138.628	20.6251	8.59751	0.150055	-201.494	0.300377
41.788	10.954	1	1	3	0	0	-1.04222	0.138715	2.06416	8.59491	-0.201607	17.2077	-1.04222	-10.4222	138.715	20.6416	8.59491	0.150009	-201.607	0.300332
41.799	10.965	1	1	3	0	0	-1.04048	0.138074	2.0659	8.59524	-0.200263	17.2081	-1.04048	-10.4048	138.074	20.659	8.59524	0.150015	-200.263	0.300338
41.81	10.976	1	1	3	0	0	-1.03894	0.138132	2.06744	8.59438	-0.204929	17.2072	-1.03894	-10.3894	138.132	20.6744	8.59438	0.15	-204.929	0.300323
41.821	10.987	1	1	3	0	0	-1.03754	0.137998	2.06884	8.59512	-0.214163	17.208	-1.03754	-10.3754	137.998	20.6884	8.59512	0.150013	-214.163	0.300336
41.831	10.997	1	1	3	0	0	-1.0359	0.137005	2.07048	8.59441	-0.194122	17.2073	-1.0359	-10.359	137.005	20.7048	8.59441	0.150001	-194.122	0.300323
41.842	11.008	1	1	3	0	0	-1.03444	0.13666	2.07194	8.59436	-0.207236	17.2072	-1.03444	-10.3444	136.66	20.7194	8.59436	0.15	-207.236	0.300322
41.852	11.018	1	1	3	0	0	-1.03308	0.136258	2.07331	8.59476	-0.200797	17.2076	-1.03308	-10.3308	136.258	20.7331	8.59476	0.150007	-200.797	0.300329
41.863	11.029	1	1	3	0	0	-1.031	0.135509	2.07538	8.59531	-0.203307	17.2082	-1.031	-10.31	135.509	20.7538	8.59531	0.150016	-203.307	0.300339
41.874	11.04	1	1	3	0	0	-1.02872	0.135743	2.07766	8.59436	-0.204802	17.2072	-1.02872	-10.2872	135.743	20.7766	8.59436	0.15	-204.802	0.300322
41.885	11.051	1	1	3	0	0	-1.02741	0.135608	2.07897	8.59436	-0.206826	17.2072	-1.02741	-10.2741	135.608	20.7897	8.59436	0.15	-206.826	0.300322
41.895	11.061	1	1	3	0	0	-1.02587	0.134699	2.08051	8.5951	-0.204693	17.2079	-1.02587	-10.2587	134.699	20.8051	8.5951	0.150013	-204.693	0.300335
41.906	11.072	1	1	3	0	0	-1.02388	0.134581	2.08251	8.59436	-0.207599	17.2072	-1.02388	-10.2388	134.581	20.8251	8.59436	0.15	-207.599	0.300322
41.916	11.082	1	1	3	0	0	-1.02233	0.134303	2.08405	8.59532	-0.197838	17.2082	-1.02233	-10.2233	134.303	20.8405	8.59532	0.150017	-197.838	0.300339
41.927	11.093	1	1	3	0	0	-1.02041	0.133749	2.08597	8.59446	-0.206159	17.2073	-1.02041	-10.2041	133.749	20.8597	8.59446	0.150002	-206.159	0.300324
41.938	11.104	1	1	3	0	0	-1.01915	0.133351	2.08723	8.59523	-0.20544	17.2081	-1.01915	-10.1915	133.351	20.8723	8.59523	0.150015	-205.44	0.300337
41.949	11.115	1	1	3	0	0	-1.01707	0.133369	2.08931	8.59435	-0.211639	17.2072	-1.01707	-10.1707	133.369	20.8931	8.59435	0.15	-211.639	0.300322
41.959	11.125	1	1	3	0	0	-1.01538	0.132079	2.091	8.59436	-0.208736	17.2072	-1.01538	-10.1538	132.079	20.91	8.59436	0.15	-208.736	0.300322
41.97	11.136	1	1	3	0	0	-1.01377	0.132182	2.09261	8.59498	-0.209802	17.2078	-1.01377	-10.1377	132.182	20.9261	8.59498	0.150011	-209.802	0.300333
41.98	11.146	1	1	3	0	0	-1.01158	0.131815	2.0948	8.59475	-0.203948	17.2076	-1.01158	-10.1158	131.815	20.948	8.59475	0.150007	-203.948	0.300329
41.991	11.157	1	1	3	0	0	-1.00929	0.131175	2.0971	8.59412	-0.211565	17.207	-1.00929	-10.0929	131.175	20.971	8.59412	0.149996	-211.565	0.300318
42.002	11.168	1	1	3	0	0	-1.00764	0.130812	2.09874	8.59436	-0.208208	17.2072	-1.00764	-10.0764	130.812	20.9874	8.59436	0.15	-208.208	0.300322
42.013	11.179	1	1	3	0	0	-1.0062	0.130179	2.10019	8.59434	-0.202881	17.2072	-1.0062	-10.062	130.179	21.0019	8.59434	0.15	-202.881	0.300322
42.023	11.189	1	1	3	0	0	-1.00415	0.129663	2.10223	8.59535	-0.201432	17.2082	-1.00415	-10.0415	129.663	21.0223	8.59535	0.150017	-201.432	0.300339
42.034	11.2	1	1	3	0	0	-1.00245	0.128676	2.10393	8.59462	-0.201447	17.2075	-1.00245	-10.0245	128.676	21.0393	8.59462	0.150004	-201.447	0.300327
42.044	11.21	1	1	3	0	0	-1.00109	0.128365	2.10529	8.59436	-0.203762	17.2072	-1.00109	-10.0109	128.365	21.0529	8.59436	0.15	-203.762	0.300322
42.055	11.221	1	1	3	0	0	-0.998513	0.127835	2.10787	8.59441	-0.201543	17.2073	-0.998513	-9.98513	127.835	21.0787	8.59441	0.150001	-201.543	0.300323
42.066	11.232	1	1	3	0	0	-0.996277	0.127102	2.11011	8.59436	-0.198196	17.2072	-0.996277	-9.96277	127.102	21.1011	8.59436	0.15	-198.196	0.300322
42.077	11.243	1	1	3	0	0	-0.993978	0.126066	2.1124	8.59436	-0.203183	17.2072	-0.993978	-9.93978	126.066	21.124	8.59436	0.15	-203.183	0.300322
42.087	11.253	1	1	3	0	0	-0.992	0.124951	2.11438	8.59441	-0.200209	17.2073	-0.992	-9.92	124.951	21.1438	8.59441	0.150001	-200.209	0.300323
42.098	11.264	1	1	3	0	0	-0.989569	0.123907	2.11681	8.59444	-0.198599	17.2073	-0.989569	-9.89569	123.907	21.1681	8.59444	0.150001	-198.599	0.300324
42.108	11.274	1	1	3	0	0	-0.986083	0.121642	2.1203	8.5944	-0.200863	17.2072	-0.986083	-9.86083	121.642	21.203	8.5944	0.150001	-200.863	0.300323
42.119	11.285	1	1	3	0	0	-0.981597	0.119888	2.12479	8.59434	-0.196813	17.2072	-0.981597	-9.81597	119.888	21.2479	8.59434	0.15	-196.813	0.300322
42.13	11.296	1	1	3	0	0	-0.97761	0.118506	2.12877	8.59436	-0.193546	17.2072	-0.97761	-9.7761	118.506	21.2877	8.59436	0.15	-193.546	0.300322
42.141	11.307	1	1	3	0	0	-0.973609	0.116258	2.13277	8.59532	-0.194597	17.2082	-0.973609	-9.73609	116.258	21.3277	8.59532	0.150017	-194.597	0.300339
42.151	11.317	1	1	3	0	0	-0.969764	0.114989	2.13662	8.59456	-0.193812	17.2074	-0.969764	-9.69764	114.989	21.3662	8.59456	0.150003	-193.812	0.300326
42.162	11.328	1	1	3	0	0	-0.965591	0.113458	2.14079	8.59435	-0.194569	17.2072	-0.965591	-9.65591	113.458	21.4079	8.59435	0.15	-194.569	0.300322
42.172	11.338	1	1	3	0	0	-0.962067	0.112061	2.14432	8.59436	-0.195126	17.2072	-0.962067	-9.62067	112.061	21.4432	8.59436	0.15	-195.126	0.300322
42.183	11.349	1	1	3	0	0	-0.960068	0.110365	2.14631	8.59436	-0.19356	17.2072	-0.960068	-9.60068	110.365	21.4631	8.59436	0.15	-193.56	0.300322
42.194	11.36	1	1	3	0	0	-0.9566	0.109837	2.14978	8.59436	-0.193015	17.2072	-0.9566	-9.566	109.837	21.4978	8.59436	0.15	-193.015	0.300322
42.205	11.371	1	1	3	0	0	-0.953876	0.10845	2.15251	8.59436	-0.186819	17.2072	-0.953876	-9.53876	108.45	21.5251	8.59436	0.15	-186.819	0.300322
42.215	11.381	1	1	3	0	0	-0.952249	0.10769	2.15413	8.59436	-0.192775	17.2072	-0.952249	-9.52249	107.69	21.5413	8.59436	0.15	-192.775	0.300322
42.226	11.392	1	1	3	0	0	-0.950878	0.106767	2.1555	8.59436	-0.185548	17.2072	-0.950878	-9.50878	106.767	21.555	8.59436	0.15	-185.548	0.300322
42.236	11.402	1	1	3	0	0	-0.949977	0.105232	2.15641	8.59485	-0.193763	17.2077	-0.949977	-9.49977	105.232	21.5641	8.59485	0.150008	-193.763	0.300331
42.247	11.413	1	1	3	0	0	-0.949002	0.104528	2.15738	8.59487	-0.186643	17.2077	-0.949002	-9.49002	104.528	21.5738	8.59487	0.150009	-186.643	0.300331
42.258	11.424	1	1	3	0	0	-0.94763	0.103932	2.15875	8.59436	-0.186821	17.2072	-0.94763	-9.4763	103.932	21.5875	8.59436	0.15	-186.821	0.300322
42.269	11.435	1	1	3	0	0	-0.946322	0.102946	2.16006	8.59436	-0.187972	17.2072	-0.946322	-9.46322	102.946	21.6006	8.59436	0.15	-187.972	0.300322
42.279	11.445	1	1	3	0	0	-0.945319	0.102593	2.16106	8.59436	-0.188856	17.2072	-0.945319	-9.45319	102.593	21.6106	8.59436	0.15	-188.856	0.300322
42.29	11.456	1	1	3	0	0	-0.94424	0.102106	2.16214	8.59436	-0.184813	17.2072	-0.94424	-9.4424	102.106	21.6214	8.59436	0.15	-184.813	0.300322
42.3	11.466	1	1	3	0	0	-0.943322	0.101091	2.16306	8.59436	-0.189541	17.2072	-0.943322	-9.43322	101.091	21.6306	8.59436	0.15	-189.541	0.300322
42.311	11.477	1	1	3	0	0	-0.942505	0.100655	2.16388	8.59436	-0.188912	17.2072	-0.942505	-9.42505	100.655	21.6388	8.59436	0.15	-188.912	0.300322
42.322	11.488	1	1	3	0	0	-0.94176	0.10006	2.16462	8.595	-0.188637	17.2078	-0.94176	-9.4176	100.06	21.6462	8.595	0.150011	-188.637	0.300333
42.333	11.499	1	1	3	0	0	-0.940567	0.099419	2.16582	8.59419	-0.188059	17.207	-0.940567	-9.40567	99.419	21.6582	8.59419	0.149997	-188.059	0.300319
42.343	11.509	1	1	3	0	0	-0.940196	0.0987764	2.16619	8.59436	-0.183283	17.2072	-0.940196	-9.40196	98.7764	21.6619	8.59436	0.15	-183.283	0.300322
42.354	11.52	1	1	3	0	0	-0.938831	0.0986995	2.16755	8.59439	-0.182615	17.2072	-0.938831	-9.38831	98.6995	21.6755	8.59439	0.15	-182.615	0.300323
42.364	11.53	1	1	3	0	0	-0.93798	0.098048	2.1684	8.59436	-0.189081	17.2072	-0.93798	-9.3798	98.048	21.684	8.59436	0.15	-189.081	0.300322
42.375	11.541	1	1	3	0	0	-0.937404	0.0973617	2.16898	8.59436	-0.185774	17.2072	-0.937404	-9.37404	97.3617	21.6898	8.59436	0.15	-185.774	0.300322
42.386	11.552	1	1	3	0	0	-0.936367	0.0970513	2.17002	8.59436	-0.187466	17.2072	-0.936367	-9.36367	97.0513	21.7002	8.59436	0.15	-187.466	0.300322
42.397	11.563	1	1	3	0	0	-0.934723	0.0968172	2.17166	8.59436	-0.184309	17.2072	-0.934723	-9.34723	96.8172	21.7166	8.59436	0.15	-184.309	0.300322
42.407	11.573	1	1	3	0	0	-0.933609	0.0966783	2.17277	8.59436	-0.183378	17.2072	-0.933609	-9.33609	96.6783	21.7277	8.59436	0.15	-183.378	0.300322
42.418	11.584	1	1	3	0	0	-0.932627	0.0958957	2.17376	8.59436	-0.183821	17.2072	-0.932627	-9.32627	95.8957	21.7376	8.59436	0.15	-183.821	0.300322
42.428	11.594	1	1	3	0	0	-0.931417	0.0957074	2.17497	8.5944	-0.1858	17.2072	-0.931417	-9.31417	95.7074	21.7497	8.5944	0.150001	-185.8	0.300323
42.439	11.605	1	1	3	0	0	-0.930429	0.0955841	2.17595	8.59436	-0.183495	17.2072	-0.930429	-9.30429	95.5841	21.7595	8.59436	0.15	-183.495	0.300322
42.45	11.616	1	1	3	0	0	-0.929044	0.0949983	2.17734	8.59436	-0.18247	17.2072	-0.929044	-9.29044	94.9983	21.7734	8.59436	0.15	-182.47	0.300322
42.461	11.627	1	1	3	0	0	-0.928174	0.0949276	2.17821	8.59436	-0.181525	17.2072	-0.928174	-9.28174	94.9276	21.7821	8.59436	0.15	-181.525	0.300322
42.471	11.637	1	1	3	0	0	-0.927198	0.0948473	2.17918	8.59436	-0.18687	17.2072	-0.927198	-9.27198	94.8473	21.7918	8.59436	0.15	-186.87	0.300322
42.482	11.648	1	1	3	0	0	-0.9258	0.0944899	2.18058	8.59436	-0.186203	17.2072	-0.9258	-9.258	94.4899	21.8058	8.59436	0.15	-186.203	0.300322
42.492	11.658	1	1	3	0	0	-0.924594	0.0946285	2.18179	8.59436	-0.179442	17.2072	-0.924594	-9.24594	94.6285	21.8179	8.59436	0.15	-179.442	0.300322
42.503	11.669	1	1	3	0	0	-0.923738	0.0946296	2.18264	8.59436	-0.180191	17.2072	-0.923738	-9.23738	94.6296	21.8264	8.59436	0.15	-180.191	0.300322
42.514	11.68	1	1	3	0	0	-0.922313	0.0942557	2.18407	8.59436	-0.186936	17.2072	-0.922313	-9.22313	94.2557	21.8407	8.59436	0.15	-186.936	0.300322
42.525	11.691	1	1	3	0	0	-0.921056	0.0941622	2.18533	8.59436	-0.18861	17.2072	-0.921056	-9.21056	94.1622	21.8533	8.59436	0.15	-188.61	0.300322
42.535	11.701	1	1	3	0	0	-0.920073	0.0943036	2.18631	8.59436	-0.183497	17.2072	-0.920073	-9.20073	94.3036	21.8631	8.59436	0.15	-183.497	0.300322
42.546	11.712	1	1	3	0	0	-0.918792	0.0941749	2.18759	8.59436	-0.182517	17.2072	-0.918792	-9.18792	94.1749	21.8759	8.59436	0.15	-182.517	0.300322
42.557	11.723	1	1	3	0	0	-0.917785	0.0939089	2.1886	8.59436	-0.189024	17.2072	-0.917785	-9.17785	93.9089	21.886	8.59436	0.15	-189.024	0.300322
42.568	11.734	1	1	3	0	0	-0.916615	0.0940083	2.18977	8.59436	-0.18519	17.2072	-0.916615	-9.16615	94.0083	21.8977	8.59436	0.15	-185.19	0.300322
42.578	11.744	1	1	3	0	0	-0.915322	0.0936713	2.19106	8.59436	-0.187253	17.2072	-0.915322	-9.15322	93.6713	21.9106	8.59436	0.15	-187.253	0.300322
42.589	11.755	1	1	3	0	0	-0.914347	0.0937258	2.19204	8.59486	-0.190589	17.2077	-0.914347	-9.14347	93.7258	21.9204	8.59486	0.150009	-190.589	0.300331
42.599	11.765	1	1	3	0	0	-0.913273	0.0937115	2.19311	8.59527	-0.180777	17.2081	-0.913273	-9.13273	93.7115	21.9311	8.59527	0.150016	-180.777	0.300338
42.61	11.776	1	1	3	0	0	-0.911398	0.093537	2.19498	8.59436	-0.185912	17.2072	-0.911398	-9.11398	93.537	21.9498	8.59436	0.15	-185.912	0.300322
42.621	11.787	1	1	3	0	0	-0.910148	0.0936762	2.19623	8.59436	-0.187904	17.2072	-0.910148	-9.10148	93.6762	21.9623	8.59436	0.15	-187.904	0.300322
42.632	11.798	1	1	3	0	0	-0.908762	0.0936185	2.19762	8.59436	-0.187668	17.2072	-0.908762	-9.08762	93.6185	21.9762	8.59436	0.15	-187.668	0.300322
42.642	11.808	1	1	3	0	0	-0.907359	0.0931443	2.19902	8.59436	-0.187877	17.2072	-0.907359	-9.07359	93.1443	21.9902	8.59436	0.15	-187.877	0.300322
42.653	11.819	1	1	3	0	0	-0.905414	0.0935973	2.20097	8.59436	-0.186969	17.2072	-0.905414	-9.05414	93.5973	22.0097	8.59436	0.15	-186.969	0.300322
42.663	11.829	1	1	3	0	0	-0.904397	0.0935693	2.20199	8.59436	-0.179894	17.2072	-0.904397	-9.04397	93.5693	22.0199	8.59436	0.15	-179.894	0.300322
42.674	11.84	1	1	3	0	0	-0.902577	0.0933665	2.20381	8.59436	-0.187558	17.2072	-0.902577	-9.02577	93.3665	22.0381	8.59436	0.15	-187.558	0.300322
42.685	11.851	1	1	3	0	0	-0.90106	0.093418	2.20532	8.59436	-0.185269	17.2072	-0.90106	-9.0106	93.418	22.0532	8.59436	0.15	-185.269	0.300322
42.696	11.862	1	1	3	0	0	-0.899712	0.0930787	2.20667	8.59436	-0.189506	17.2072	-0.899712	-8.99712	93.0787	22.0667	8.59436	0.15	-189.506	0.300322
42.706	11.872	1	1	3	0	0	-0.898473	0.0928569	2.20791	8.59436	-0.184121	17.2072	-0.898473	-8.98473	92.8569	22.0791	8.59436	0.15	-184.121	0.300322
42.717	11.883	1	1	3	0	0	-0.896641	0.0930662	2.20974	8.59436	-0.190007	17.2072	-0.896641	-8.96641	93.0662	22.0974	8.59436	0.15	-190.007	0.300322
42.727	11.893	1	1	3	0	0	-0.894978	0.0928329	2.2114	8.59436	-0.187301	17.2072	-0.894978	-8.94978	92.8329	22.114	8.59436	0.15	-187.301	0.300322
42.738	11.904	1	1	3	0	0	-0.893198	0.0927136	2.21318	8.59436	-0.192853	17.2072	-0.893198	-8.93198	92.7136	22.1318	8.59436	0.15	-192.853	0.300322
42.749	11.915	1	1	3	0	0	-0.891439	0.0928919	2.21494	8.59436	-0.185149	17.2072	-0.891439	-8.91439	92.8919	22.1494	8.59436	0.15	-185.149	0.300322
42.76	11.926	1	1	3	0	0	-0.889978	0.0923423	2.2164	8.59436	-0.186947	17.2072	-0.889978	-8.89978	92.3423	22.164	8.59436	0.15	-186.947	0.300322
42.77	11.936	1	1	3	0	0	-0.888115	0.0925377	2.21827	8.59436	-0.18285	17.2072	-0.888115	-8.88115	92.5377	22.1827	8.59436	0.15	-182.85	0.300322
42.781	11.947	1	1	3	0	0	-0.886369	0.0927942	2.22001	8.59436	-0.190088	17.2072	-0.886369	-8.86369	92.7942	22.2001	8.59436	0.15	-190.088	0.300322
42.791	11.957	1	1	3	0	0	-0.88461	0.0923246	2.22177	8.59436	-0.182658	17.2072	-0.88461	-8.8461	92.3246	22.2177	8.59436	0.15	-182.658	0.300322
42.802	11.968	1	1	3	0	0	-0.882779	0.0925128	2.2236	8.59372	-0.187916	17.2066	-0.882779	-8.82779	92.5128	22.236	8.59372	0.149989	-187.916	0.300311
42.813	11.979	1	1	3	0	0	-0.880959	0.0925212	2.22542	8.59436	-0.184455	17.2072	-0.880959	-8.80959	92.5212	22.2542	8.59436	0.15	-184.455	0.300322
42.824	11.99	1	1	3	0	0	-0.879275	0.0917674	2.22711	8.59422	-0.18599	17.2071	-0.879275	-8.79275	91.7674	22.2711	8.59422	0.149997	-185.99	0.30032
42.834	12	1	1	3	0	0	-0.877262	0.0918134	2.22912	8.59436	-0.190987	17.2072	-0.877262	-8.77262	91.8134	22.2912	8.59436	0.15	-190.987	0.300322
42.845	12.011	1	1	3	0	0	-0.875404	0.0918549	2.23098	8.59436	-0.191966	17.2072	-0.875404	-8.75404	91.8549	22.3098	8.59436	0.15	-191.966	0.300322
42.855	12.021	1	1	3	0	0	-0.873498	0.0915144	2.23288	8.59436	-0.188545	17.2072	-0.873498	-8.73498	91.5144	22.3288	8.59436	0.15	-188.545	0.300322
42.866	12.032	1	1	3	0	0	-0.871454	0.0914121	2.23493	8.59436	-0.188998	17.2072	-0.871454	-8.71454	91.4121	22.3493	8.59436	0.15	-188.998	0.300322
42.877	12.043	1	1	3	0	0	-0.869459	0.0913859	2.23692	8.59436	-0.181554	17.2072	-0.869459	-8.69459	91.3859	22.3692	8.59436	0.15	-181.554	0.300322
42.888	12.054	1	1	3	0	0	-0.867757	0.0906264	2.23863	8.59436	-0.184455	17.2072	-0.867757	-8.67757	90.6264	22.3863	8.59436	0.15	-184.455	0.300322
42.898	12.064	1	1	3	0	0	-0.865609	0.0907642	2.24077	8.59436	-0.187294	17.2072	-0.865609	-8.65609	90.7642	22.4077	8.59436	0.15	-187.294	0.300322
42.909	12.075	1	1	3	0	0	-0.863879	0.090671	2.2425	8.59454	-0.190799	17.2074	-0.863879	-8.63879	90.671	22.425	8.59454	0.150003	-190.799	0.300326
42.919	12.085	1	1	3	0	0	-0.862593	0.0897262	2.24379	8.59436	-0.18721	17.2072	-0.862593	-8.62593	89.7262	22.4379	8.59436	0.15	-187.21	0.300322
42.93	12.096	1	1	3	0	0	-0.860495	0.0898673	2.24589	8.59436	-0.188726	17.2072	-0.860495	-8.60495	89.8673	22.4589	8.59436	0.15	-188.726	0.300322
42.941	12.107	1	1	3	0	0	-0.858061	0.0898732	2.24832	8.59436	-0.182243	17.2072	-0.858061	-8.58061	89.8732	22.4832	8.59436	0.15	-182.243	0.300322
42.952	12.118	1	1	3	0	0	-0.855775	0.0893917	2.25061	8.59436	-0.184493	17.2072	-0.855775	-8.55775	89.3917	22.5061	8.59436	0.15	-184.493	0.300322
42.962	12.128	1	1	3	0	0	-0.854098	0.0890814	2.25228	8.59436	-0.191279	17.2072	-0.854098	-8.54098	89.0814	22.5228	8.59436	0.15	-191.279	0.300322
42.973	12.139	1	1	3	0	0	-0.851844	0.0889283	2.25454	8.59436	-0.189665	17.2072	-0.851844	-8.51844	88.9283	22.5454	8.59436	0.15	-189.665	0.300322
42.983	12.149	1	1	3	0	0	-0.849922	0.0882878	2.25646	8.59436	-0.190898	17.2072	-0.849922	-8.49922	88.2878	22.5646	8.59436	0.15	-190.898	0.300322
42.994	12.16	1	1	3	0	0	-0.847745	0.0878698	2.25864	8.59436	-0.191222	17.2072	-0.847745	-8.47745	87.8698	22.5864	8.59436	0.15	-191.222	0.300322
43.005	12.171	1	1	3	0	0	-0.845981	0.0873133	2.2604	8.59433	-0.190128	17.2072	-0.845981	-8.45981	87.3133	22.604	8.59433	0.149999	-190.128	0.300322
43.016	12.182	1	1	3	0	0	-0.842908	0.0872097	2.26347	8.59436	-0.187227	17.2072	-0.842908	-8.42908	87.2097	22.6347	8.59436	0.15	-187.227	0.300322
43.026	12.192	1	1	3	0	0	-0.840767	0.0869644	2.26562	8.59436	-0.187444	17.2072	-0.840767	-8.40767	86.9644	22.6562	8.59436	0.15	-187.444	0.300322
43.037	12.203	1	1	3	0	0	-0.839072	0.0860723	2.26731	8.59436	-0.188642	17.2072	-0.839072	-8.39072	86.0723	22.6731	8.59436	0.15	-188.642	0.300322
43.047	12.213	1	1	3	0	0	-0.836769	0.0858091	2.26961	8.59436	-0.186535	17.2072	-0.836769	-8.36769	85.8091	22.6961	8.59436	0.15	-186.535	0.300322
43.058	12.224	1	1	3	0	0	-0.83442	0.085259	2.27196	8.59436	-0.185026	17.2072	-0.83442	-8.3442	85.259	22.7196	8.59436	0.15	-185.026	0.300322
43.069	12.235	1	1	3	0	0	-0.832922	0.0842396	2.27346	8.59436	-0.185202	17.2072	-0.832922	-8.32922	84.2396	22.7346	8.59436	0.15	-185.202	0.300322
43.08	12.246	1	1	3	0	0	-0.830544	0.0840991	2.27584	8.59434	-0.185582	17.2072	-0.830544	-8.30544	84.0991	22.7584	8.59434	0.15	-185.582	0.300322
43.09	12.256	1	1	3	0	0	-0.828821	0.0837446	2.27756	8.59436	-0.187012	17.2072	-0.828821	-8.28821	83.7446	22.7756	8.59436	0.15	-187.012	0.300322
43.101	12.267	1	1	3	0	0	-0.826668	0.0829866	2.27971	8.59436	-0.187295	17.2072	-0.826668	-8.26668	82.9866	22.7971	8.59436	0.15	-187.295	0.300322
43.111	12.277	1	1	3	0	0	-0.824681	0.082936	2.2817	8.59436	-0.180589	17.2072	-0.824681	-8.24681	82.936	22.817	8.59436	0.15	-180.589	0.300322
43.122	12.288	1	1	3	0	0	-0.822944	0.0825157	2.28344	8.59436	-0.183454	17.2072	-0.822944	-8.22944	82.5157	22.8344	8.59436	0.15	-183.454	0.300322
43.133	12.299	1	1	3	0	0	-0.820939	0.0817817	2.28544	8.59436	-0.184275	17.2072	-0.820939	-8.20939	81.7817	22.8544	8.59436	0.15	-184.275	0.300322
43.144	12.31	1	1	3	0	0	-0.819534	0.0815342	2.28685	8.59436	-0.181717	17.2072	-0.819534	-8.19534	81.5342	22.8685	8.59436	0.15	-181.717	0.300322
43.154	12.32	1	1	3	0	0	-0.817465	0.0814944	2.28892	8.59436	-0.182902	17.2072	-0.817465	-8.17465	81.4944	22.8892	8.59436	0.15	-182.902	0.300322
43.165	12.331	1	1	3	0	0	-0.815782	0.0807484	2.2906	8.59452	-0.181506	17.2074	-0.815782	-8.15782	80.7484	22.906	8.59452	0.150003	-181.506	0.300325
43.175	12.341	1	1	3	0	0	-0.81366	0.0806599	2.29272	8.59436	-0.18477	17.2072	-0.81366	-8.1366	80.6599	22.9272	8.59436	0.15	-184.77	0.300322
43.186	12.352	1	1	3	0	0	-0.811823	0.0804253	2.29456	8.59436	-0.182099	17.2072	-0.811823	-8.11823	80.4253	22.9456	8.59436	0.15	-182.099	0.300322
43.197	12.363	1	1	3	0	0	-0.810111	0.0796548	2.29627	8.59431	-0.180529	17.2072	-0.810111	-8.10111	79.6548	22.9627	8.59431	0.149999	-180.529	0.300321
43.208	12.374	1	1	3	0	0	-0.808322	0.0793579	2.29806	8.59436	-0.176255	17.2072	-0.808322	-8.08322	79.3579	22.9806	8.59436	0.15	-176.255	0.300322
43.218	12.384	1	1	3	0	0	-0.80689	0.079221	2.29949	8.59436	-0.178774	17.2072	-0.80689	-8.0689	79.221	22.9949	8.59436	0.15	-178.774	0.300322
43.229	12.395	1	1	3	0	0	-0.804781	0.0787163	2.3016	8.59436	-0.179077	17.2072	-0.804781	-8.04781	78.7163	23.016	8.59436	0.15	-179.077	0.300322
43.239	12.405	1	1	3	0	0	-0.803514	0.0781797	2.30287	8.59436	-0.181603	17.2072	-0.803514	-8.03514	78.1797	23.0287	8.59436	0.15	-181.603	0.300322
43.25	12.416	1	1	3	0	0	-0.801929	0.0778411	2.30445	8.59436	-0.180823	17.2072	-0.801929	-8.01929	77.8411	23.0445	8.59436	0.15	-180.823	0.300322
43.261	12.427	1	1	3	0	0	-0.79985	0.0776209	2.30653	8.59436	-0.184229	17.2072	-0.79985	-7.9985	77.6209	23.0653	8.59436	0.15	-184.229	0.300322
43.272	12.438	1	1	3	0	0	-0.798152	0.0774245	2.30823	8.59436	-0.180387	17.2072	-0.798152	-7.98152	77.4245	23.0823	8.59436	0.15	-180.387	0.300322
43.282	12.448	1	1	3	0	0	-0.797402	0.076828	2.30898	8.59436	-0.182812	17.2072	-0.797402	-7.97402	76.828	23.0898	8.59436	0.15	-182.812	0.300322
43.293	12.459	1	1	3	0	0	-0.795471	0.0765292	2.31091	8.59436	-0.181635	17.2072	-0.795471	-7.95471	76.5292	23.1091	8.59436	0.15	-181.635	0.300322
43.303	12.469	1	1	3	0	0	-0.793792	0.0766396	2.31259	8.59451	-0.17832	17.2073	-0.793792	-7.93792	76.6396	23.1259	8.59451	0.150002	-178.32	0.300325
43.314	12.48	1	1	3	0	0	-0.791185	0.0767635	2.3152	8.59436	-0.179608	17.2072	-0.791185	-7.91185	76.7635	23.152	8.59436	0.15	-179.608	0.300322
43.325	12.491	1	1	3	0	0	-0.790356	0.076002	2.31603	8.59436	-0.183228	17.2072	-0.790356	-7.90356	76.002	23.1603	8.59436	0.15	-183.228	0.300322
43.336	12.502	1	1	3	0	0	-0.788546	0.0759144	2.31784	8.59436	-0.180803	17.2072	-0.788546	-7.88546	75.9144	23.1784	8.59436	0.15	-180.803	0.300322
43.346	12.512	1	1	3	0	0	-0.786997	0.0757369	2.31939	8.59436	-0.180502	17.2072	-0.786997	-7.86997	75.7369	23.1939	8.59436	0.15	-180.502	0.300322
43.357	12.523	1	1	3	0	0	-0.785278	0.0754489	2.3211	8.59436	-0.177501	17.2072	-0.785278	-7.85278	75.4489	23.211	8.59436	0.15	-177.501	0.300322
43.367	12.533	1	1	3	0	0	-0.784111	0.0754098	2.32227	8.59431	-0.182129	17.2072	-0.784111	-7.84111	75.4098	23.2227	8.59431	0.149999	-182.129	0.300321
43.378	12.544	1	1	3	0	0	-0.782602	0.0747562	2.32378	8.59436	-0.179537	17.2072	-0.782602	-7.82602	74.7562	23.2378	8.59436	0.15	-179.537	0.300322
43.389	12.555	1	1	3	0	0	-0.781115	0.0749676	2.32527	8.59439	-0.181084	17.2072	-0.781115	-7.81115	74.9676	23.2527	8.59439	0.15	-181.084	0.300323
43.4	12.566	1	1	3	0	0	-0.779871	0.0746767	2.32651	8.5937	-0.178095	17.2065	-0.779871	-7.79871	74.6767	23.2651	8.5937	0.149988	-178.095	0.300311
43.41	12.576	1	1	3	0	0	-0.778082	0.0742405	2.3283	8.59436	-0.179623	17.2072	-0.778082	-7.78082	74.2405	23.283	8.59436	0.15	-179.623	0.300322
43.421	12.587	1	1	3	0	0	-0.776623	0.0743901	2.32976	8.59436	-0.175526	17.2072	-0.776623	-7.76623	74.3901	23.2976	8.59436	0.15	-175.526	0.300322
43.432	12.598	1	1	3	0	0	-0.774921	0.0746263	2.33146	8.59437	-0.174066	17.2072	-0.774921	-7.74921	74.6263	23.3146	8.59437	0.15	-174.066	0.300322
43.443	12.609	1	1	3	0	0	-0.773656	0.0738664	2.33273	8.59436	-0.173894	17.2072	-0.773656	-7.73656	73.8664	23.3273	8.59436	0.15	-173.894	0.300322
43.453	12.619	1	1	3	0	0	-0.772333	0.0741373	2.33405	8.59436	-0.186384	17.2072	-0.772333	-7.72333	74.1373	23.3405	8.59436	0.15	-186.384	0.300322
43.464	12.63	1	1	3	0	0	-0.770746	0.0741048	2.33564	8.59436	-0.1796	17.2072	-0.770746	-7.70746	74.1048	23.3564	8.59436	0.15	-179.6	0.300322
43.474	12.64	1	1	3	0	0	-0.768922	0.0738514	2.33746	8.59436	-0.186686	17.2072	-0.768922	-7.68922	73.8514	23.3746	8.59436	0.15	-186.686	0.300322
43.485	12.651	1	1	3	0	0	-0.767336	0.0741772	2.33905	8.59437	-0.177654	17.2072	-0.767336	-7.67336	74.1772	23.3905	8.59437	0.15	-177.654	0.300322
43.496	12.662	1	1	3	0	0	-0.765959	0.0740427	2.34042	8.59436	-0.178223	17.2072	-0.765959	-7.65959	74.0427	23.4042	8.59436	0.15	-178.223	0.300322
43.507	12.673	1	1	3	0	0	-0.76471	0.0736249	2.34167	8.59432	-0.17319	17.2072	-0.76471	-7.6471	73.6249	23.4167	8.59432	0.149999	-173.19	0.300322
43.517	12.683	1	1	3	0	0	-0.762795	0.0737868	2.34359	8.59436	-0.181984	17.2072	-0.762795	-7.62795	73.7868	23.4359	8.59436	0.15	-181.984	0.300322
43.528	12.694	1	1	3	0	0	-0.761222	0.0740028	2.34516	8.59363	-0.175688	17.2065	-0.761222	-7.61222	74.0028	23.4516	8.59363	0.149987	-175.688	0.30031
43.538	12.704	1	1	3	0	0	-0.759438	0.0736881	2.34694	8.59436	-0.18428	17.2072	-0.759438	-7.59438	73.6881	23.4694	8.59436	0.15	-184.28	0.300322
43.549	12.715	1	1	3	0	0	-0.757973	0.0738594	2.34841	8.5945	-0.180437	17.2073	-0.757973	-7.57973	73.8594	23.4841	8.5945	0.150002	-180.437	0.300325
43.56	12.726	1	1	3	0	0	-0.75648	0.0738449	2.3499	8.59436	-0.180093	17.2072	-0.75648	-7.5648	73.8449	23.499	8.59436	0.15	-180.093	0.300322
43.571	12.737	1	1	3	0	0	-0.754705	0.0736635	2.35168	8.59247	-0.179745	17.2053	-0.754705	-7.54705	73.6635	23.5168	8.59247	0.149967	-179.745	0.300289
43.581	12.747	1	1	3	0	0	-0.753193	0.0738846	2.35319	8.59436	-0.178802	17.2072	-0.753193	-7.53193	73.8846	23.5319	8.59436	0.15	-178.802	0.300322
43.592	12.758	1	1	3	0	0	-0.751554	0.0738142	2.35483	8.59436	-0.180672	17.2072	-0.751554	-7.51554	73.8142	23.5483	8.59436	0.15	-180.672	0.300322
43.602	12.768	1	1	3	0	0	-0.74962	0.0736755	2.35676	8.59436	-0.177994	17.2072	-0.74962	-7.4962	73.6755	23.5676	8.59436	0.15	-177.994	0.300322
43.613	12.779	1	1	3	0	0	-0.747862	0.0738834	2.35852	8.59431	-0.181981	17.2072	-0.747862	-7.47862	73.8834	23.5852	8.59431	0.149999	-181.981	0.300321
43.624	12.79	1	1	3	0	0	-0.746398	0.073891	2.35998	8.59434	-0.180788	17.2072	-0.746398	-7.46398	73.891	23.5998	8.59434	0.15	-180.788	0.300322
43.635	12.801	1	1	3	0	0	-0.744323	0.0737845	2.36206	8.59321	-0.184755	17.206	-0.744323	-7.44323	73.7845	23.6206	8.59321	0.14998	-184.755	0.300302
43.645	12.811	1	1	3	0	0	-0.743055	0.0739161	2.36333	8.59439	-0.17776	17.2072	-0.743055	-7.43055	73.9161	23.6333	8.59439	0.15	-177.76	0.300323
43.656	12.822	1	1	3	0	0	-0.741729	0.0735082	2.36465	8.59436	-0.17511	17.2072	-0.741729	-7.41729	73.5082	23.6465	8.59436	0.15	-175.11	0.300322
43.666	12.832	1	1	3	0	0	-0.740445	0.0734033	2.36594	8.59346	-0.174962	17.2063	-0.740445	-7.40445	73.4033	23.6594	8.59346	0.149984	-174.962	0.300307
43.677	12.843	1	1	3	0	0	-0.738696	0.0737467	2.36769	8.59419	-0.178715	17.207	-0.738696	-7.38696	73.7467	23.6769	8.59419	0.149997	-178.715	0.300319
43.688	12.854	1	1	3	0	0	-0.737233	0.0732232	2.36915	8.59434	-0.18253	17.2072	-0.737233	-7.37233	73.2232	23.6915	8.59434	0.15	-182.53	0.300322
43.699	12.865	1	1	3	0	0	-0.735699	0.0736879	2.37068	8.59436	-0.189392	17.2072	-0.735699	-7.35699	73.6879	23.7068	8.59436	0.15	-189.392	0.300322
43.709	12.875	1	1	3	0	0	-0.733979	0.0738157	2.3724	8.59436	-0.175878	17.2072	-0.733979	-7.33979	73.8157	23.724	8.59436	0.15	-175.878	0.300322
43.72	12.886	1	1	3	0	0	-0.732276	0.073536	2.37411	8.59446	-0.176935	17.2073	-0.732276	-7.32276	73.536	23.7411	8.59446	0.150002	-176.935	0.300324
43.73	12.896	1	1	3	0	0	-0.730575	0.0738848	2.37581	8.59436	-0.180096	17.2072	-0.730575	-7.30575	73.8848	23.7581	8.59436	0.15	-180.096	0.300322
43.741	12.907	1	1	3	0	0	-0.728769	0.0740481	2.37761	8.5945	-0.182697	17.2073	-0.728769	-7.28769	74.0481	23.7761	8.5945	0.150002	-182.697	0.300325
43.752	12.918	1	1	3	0	0	-0.727133	0.0736606	2.37925	8.59433	-0.174701	17.2072	-0.727133	-7.27133	73.6606	23.7925	8.59433	0.149999	-174.701	0.300322
43.763	12.929	1	1	3	0	0	-0.725656	0.0739553	2.38073	8.59436	-0.176098	17.2072	-0.725656	-7.25656	73.9553	23.8073	8.59436	0.15	-176.098	0.300322
43.773	12.939	1	1	3	0	0	-0.7239	0.0740252	2.38248	8.59436	-0.178127	17.2072	-0.7239	-7.239	74.0252	23.8248	8.59436	0.15	-178.127	0.300322
43.784	12.95	1	1	3	0	0	-0.72186	0.0739828	2.38452	8.59298	-0.177609	17.2058	-0.72186	-7.2186	73.9828	23.8452	8.59298	0.149976	-177.609	0.300298
43.794	12.96	1	1	3	0	0	-0.719938	0.0742422	2.38644	8.59335	-0.170655	17.2062	-0.719938	-7.19938	74.2422	23.8644	8.59335	0.149982	-170.655	0.300305
43.805	12.971	1	1	3	0	0	-0.718503	0.0743148	2.38788	8.59436	-0.174261	17.2072	-0.718503	-7.18503	74.3148	23.8788	8.59436	0.15	-174.261	0.300322
43.816	12.982	1	1	3	0	0	-0.716462	0.0740594	2.38992	8.59436	-0.177434	17.2072	-0.716462	-7.16462	74.0594	23.8992	8.59436	0.15	-177.434	0.300322
43.827	12.993	1	1	3	0	0	-0.714981	0.0739672	2.3914	8.59436	-0.179845	17.2072	-0.714981	-7.14981	73.9672	23.914	8.59436	0.15	-179.845	0.300322
43.837	13.003	1	1	3	0	0	-0.712732	0.074504	2.39365	8.59451	-0.17273	17.2073	-0.712732	-7.12732	74.504	23.9365	8.59451	0.150002	-172.73	0.300325
43.848	13.014	1	1	3	0	0	-0.711091	0.0741552	2.39529	8.59436	-0.177741	17.2072	-0.711091	-7.11091	74.1552	23.9529	8.59436	0.15	-177.741	0.300322
43.858	13.024	1	1	3	0	0	-0.709479	0.0741817	2.3969	8.59434	-0.175312	17.2072	-0.709479	-7.09479	74.1817	23.969	8.59434	0.15	-175.312	0.300322
43.869	13.035	1	1	3	0	0	-0.707487	0.0745858	2.3989	8.59433	-0.178206	17.2072	-0.707487	-7.07487	74.5858	23.989	8.59433	0.149999	-178.206	0.300322
43.88	13.046	1	1	3	0	0	-0.705687	0.0742153	2.4007	8.59436	-0.177457	17.2072	-0.705687	-7.05687	74.2153	24.007	8.59436	0.15	-177.457	0.300322
43.891	13.057	1	1	3	0	0	-0.704066	0.0742879	2.40232	8.59436	-0.183498	17.2072	-0.704066	-7.04066	74.2879	24.0232	8.59436	0.15	-183.498	0.300322
43.901	13.067	1	1	3	0	0	-0.701915	0.0747089	2.40447	8.59334	-0.178698	17.2062	-0.701915	-7.01915	74.7089	24.0447	8.59334	0.149982	-178.698	0.300304
43.912	13.078	1	1	3	0	0	-0.699867	0.0744145	2.40652	8.59436	-0.18158	17.2072	-0.699867	-6.99867	74.4145	24.0652	8.59436	0.15	-181.58	0.300322
43.922	13.088	1	1	3	0	0	-0.698913	0.0741699	2.40747	8.59436	-0.17754	17.2072	-0.698913	-6.98913	74.1699	24.0747	8.59436	0.15	-177.54	0.300322
43.933	13.099	1	1	3	0	0	-0.696863	0.0745388	2.40952	8.59436	-0.174547	17.2072	-0.696863	-6.96863	74.5388	24.0952	8.59436	0.15	-174.547	0.300322
43.944	13.11	1	1	3	0	0	-0.694674	0.0743207	2.41171	8.59466	-0.18294	17.2075	-0.694674	-6.94674	74.3207	24.1171	8.59466	0.150005	-182.94	0.300327
43.955	13.121	1	1	3	0	0	-0.692586	0.0745519	2.4138	8.59436	-0.184147	17.2072	-0.692586	-6.92586	74.5519	24.138	8.59436	0.15	-184.147	0.300322
43.965	13.131	1	1	3	0	0	-0.691353	0.0741351	2.41503	8.59436	-0.179099	17.2072	-0.691353	-6.91353	74.1351	24.1503	8.59436	0.15	-179.099	0.300322
43.976	13.142	1	1	3	0	0	-0.689586	0.0740784	2.4168	8.59268	-0.18287	17.2055	-0.689586	-6.89586	74.0784	24.168	8.59268	0.14997	-182.87	0.300293
43.986	13.152	1	1	3	0	0	-0.687959	0.0744024	2.41842	8.59385	-0.181472	17.2067	-0.687959	-6.87959	74.4024	24.1842	8.59385	0.149991	-181.472	0.300313
43.997	13.163	1	1	3	0	0	-0.686073	0.0741386	2.42031	8.59434	-0.18813	17.2072	-0.686073	-6.86073	74.1386	24.2031	8.59434	0.15	-188.13	0.300322
44.008	13.174	1	1	3	0	0	-0.684674	0.074036	2.42171	8.59367	-0.18169	17.2065	-0.684674	-6.84674	74.036	24.2171	8.59367	0.149988	-181.69	0.30031
44.019	13.185	1	1	3	0	0	-0.682428	0.0743025	2.42395	8.59428	-0.17714	17.2071	-0.682428	-6.82428	74.3025	24.2395	8.59428	0.149998	-177.14	0.300321
44.029	13.195	1	1	3	0	0	-0.680919	0.0741275	2.42546	8.59432	-0.178387	17.2072	-0.680919	-6.80919	74.1275	24.2546	8.59432	0.149999	-178.387	0.300322
44.04	13.206	1	1	3	0	0	-0.678891	0.0744074	2.42749	8.59201	-0.179364	17.2048	-0.678891	-6.78891	74.4074	24.2749	8.59201	0.149959	-179.364	0.300281
44.05	13.216	1	1	3	0	0	-0.677061	0.0745273	2.42932	8.59438	-0.180077	17.2072	-0.677061	-6.77061	74.5273	24.2932	8.59438	0.15	-180.077	0.300323
44.061	13.227	1	1	3	0	0	-0.675511	0.0741681	2.43087	8.59426	-0.180231	17.2071	-0.675511	-6.75511	74.1681	24.3087	8.59426	0.149998	-180.231	0.300321
44.072	13.238	1	1	3	0	0	-0.673657	0.0744064	2.43273	8.59433	-0.181414	17.2072	-0.673657	-6.73657	74.4064	24.3273	8.59433	0.149999	-181.414	0.300322
44.083	13.249	1	1	3	0	0	-0.672731	0.0743252	2.43365	8.59358	-0.177966	17.2064	-0.672731	-6.72731	74.3252	24.3365	8.59358	0.149986	-177.966	0.300309
44.093	13.259	1	1	3	0	0	-0.670978	0.0741572	2.4354	8.59279	-0.189342	17.2056	-0.670978	-6.70978	74.1572	24.354	8.59279	0.149973	-189.342	0.300295
44.104	13.27	1	1	3	0	0	-0.669581	0.0743055	2.4368	8.59439	-0.180658	17.2072	-0.669581	-6.69581	74.3055	24.368	8.59439	0.15	-180.658	0.300323
44.114	13.28	1	1	3	0	0	-0.667144	0.0747854	2.43924	8.59344	-0.187888	17.2063	-0.667144	-6.67144	74.7854	24.3924	8.59344	0.149984	-187.888	0.300306
44.125	13.291	1	1	3	0	0	-0.665247	0.074507	2.44114	8.59237	-0.183526	17.2052	-0.665247	-6.65247	74.507	24.4114	8.59237	0.149965	-183.526	0.300288
44.136	13.302	1	1	3	0	0	-0.663555	0.0747642	2.44283	8.59431	-0.184287	17.2072	-0.663555	-6.63555	74.7642	24.4283	8.59431	0.149999	-184.287	0.300321
44.147	13.313	1	1	3	0	0	-0.661565	0.0750855	2.44482	8.59394	-0.172892	17.2068	-0.661565	-6.61565	75.0855	24.4482	8.59394	0.149992	-172.892	0.300315
44.157	13.323	1	1	3	0	0	-0.660129	0.0747105	2.44625	8.59434	-0.186114	17.2072	-0.660129	-6.60129	74.7105	24.4625	8.59434	0.15	-186.114	0.300322
44.168	13.334	1	1	3	0	0	-0.658658	0.0747111	2.44772	8.59449	-0.180069	17.2073	-0.658658	-6.58658	74.7111	24.4772	8.59449	0.150002	-180.069	0.300324
44.178	13.344	1	1	3	0	0	-0.657016	0.0749926	2.44937	8.59268	-0.184803	17.2055	-0.657016	-6.57016	74.9926	24.4937	8.59268	0.149971	-184.803	0.300293
44.189	13.355	1	1	3	0	0	-0.655294	0.0748266	2.45109	8.59436	-0.17874	17.2072	-0.655294	-6.55294	74.8266	24.5109	8.59436	0.15	-178.74	0.300322
44.2	13.366	1	1	3	0	0	-0.653521	0.0747931	2.45286	8.59456	-0.17949	17.2074	-0.653521	-6.53521	74.7931	24.5286	8.59456	0.150003	-179.49	0.300326
44.211	13.377	1	1	3	0	0	-0.651363	0.0753661	2.45502	8.59451	-0.17112	17.2073	-0.651363	-6.51363	75.3661	24.5502	8.59451	0.150002	-171.12	0.300325
44.221	13.387	1	1	3	0	0	-0.649466	0.0750005	2.45692	8.59332	-0.179861	17.2062	-0.649466	-6.49466	75.0005	24.5692	8.59332	0.149982	-179.861	0.300304
44.232	13.398	1	1	3	0	0	-0.647239	0.075296	2.45914	8.59436	-0.171276	17.2072	-0.647239	-6.47239	75.296	24.5914	8.59436	0.15	-171.276	0.300322
44.242	13.408	1	1	3	0	0	-0.645573	0.0754465	2.46081	8.59434	-0.185445	17.2072	-0.645573	-6.45573	75.4465	24.6081	8.59434	0.15	-185.445	0.300322
44.253	13.419	1	1	3	0	0	-0.643797	0.0750258	2.46258	8.59428	-0.175818	17.2071	-0.643797	-6.43797	75.0258	24.6258	8.59428	0.149998	-175.818	0.300321
44.264	13.43	1	1	3	0	0	-0.641637	0.0752202	2.46475	8.59436	-0.176412	17.2072	-0.641637	-6.41637	75.2202	24.6475	8.59436	0.15	-176.412	0.300322
44.275	13.441	1	1	3	0	0	-0.639829	0.074883	2.46655	8.59436	-0.169456	17.2072	-0.639829	-6.39829	74.883	24.6655	8.59436	0.15	-169.456	0.300322
44.285	13.451	1	1	3	0	0	-0.637537	0.0747878	2.46885	8.5935	-0.171316	17.2063	-0.637537	-6.37537	74.7878	24.6885	8.5935	0.149985	-171.316	0.300307
44.296	13.462	1	1	3	0	0	-0.635639	0.0746158	2.47074	8.59436	-0.172508	17.2072	-0.635639	-6.35639	74.6158	24.7074	8.59436	0.15	-172.508	0.300322
44.307	13.473	1	1	3	0	0	-0.63405	0.0738122	2.47233	8.5937	-0.181353	17.2065	-0.63405	-6.3405	73.8122	24.7233	8.5937	0.149988	-181.353	0.300311
44.318	13.484	1	1	3	0	0	-0.631387	0.0742064	2.475	8.59463	-0.184892	17.2075	-0.631387	-6.31387	74.2064	24.75	8.59463	0.150005	-184.892	0.300327
44.328	13.494	1	1	3	0	0	-0.629682	0.0743543	2.4767	8.5938	-0.186806	17.2066	-0.629682	-6.29682	74.3543	24.767	8.5938	0.14999	-186.806	0.300313
44.339	13.505	1	1	3	0	0	-0.627899	0.0738438	2.47848	8.59437	-0.183605	17.2072	-0.627899	-6.27899	73.8438	24.7848	8.59437	0.15	-183.605	0.300322
44.349	13.515	1	1	3	0	0	-0.626048	0.0739464	2.48033	8.59436	-0.184333	17.2072	-0.626048	-6.26048	73.9464	24.8033	8.59436	0.15	-184.333	0.300322
44.36	13.526	1	1	3	0	0	-0.623841	0.0740845	2.48254	8.59436	-0.180415	17.2072	-0.623841	-6.23841	74.0845	24.8254	8.59436	0.15	-180.415	0.300322
44.371	13.537	1	1	3	0	0	-0.622089	0.0733836	2.48429	8.59436	-0.172876	17.2072	-0.622089	-6.22089	73.3836	24.8429	8.59436	0.15	-172.876	0.300322
44.382	13.548	1	1	3	0	0	-0.620046	0.0736033	2.48634	8.59432	-0.173188	17.2072	-0.620046	-6.20046	73.6033	24.8634	8.59432	0.149999	-173.188	0.300322
44.392	13.558	1	1	3	0	0	-0.618172	0.0737511	2.48821	8.59436	-0.181304	17.2072	-0.618172	-6.18172	73.7511	24.8821	8.59436	0.15	-181.304	0.300322
44.403	13.569	1	1	3	0	0	-0.616548	0.0730737	2.48983	8.59452	-0.174102	17.2074	-0.616548	-6.16548	73.0737	24.8983	8.59452	0.150003	-174.102	0.300325
44.413	13.579	1	1	3	0	0	-0.614813	0.0733414	2.49157	8.59436	-0.18237	17.2072	-0.614813	-6.14813	73.3414	24.9157	8.59436	0.15	-182.37	0.300322
44.424	13.59	1	1	3	0	0	-0.612713	0.0735518	2.49367	8.59343	-0.173271	17.2063	-0.612713	-6.12713	73.5518	24.9367	8.59343	0.149984	-173.271	0.300306
44.435	13.601	1	1	3	0	0	-0.610618	0.0733166	2.49576	8.5944	-0.180665	17.2072	-0.610618	-6.10618	73.3166	24.9576	8.5944	0.150001	-180.665	0.300323
44.446	13.612	1	1	3	0	0	-0.6089	0.073216	2.49748	8.59329	-0.177835	17.2061	-0.6089	-6.089	73.216	24.9748	8.59329	0.149981	-177.835	0.300304
44.456	13.622	1	1	3	0	0	-0.607099	0.0734318	2.49928	8.5928	-0.176732	17.2056	-0.607099	-6.07099	73.4318	24.9928	8.5928	0.149973	-176.732	0.300295
44.467	13.633	1	1	3	0	0	-0.605396	0.0731932	2.50099	8.59432	-0.172132	17.2072	-0.605396	-6.05396	73.1932	25.0099	8.59432	0.149999	-172.132	0.300321
44.477	13.643	1	1	3	0	0	-0.603507	0.0735177	2.50288	8.59334	-0.180648	17.2062	-0.603507	-6.03507	73.5177	25.0288	8.59334	0.149982	-180.648	0.300304
44.488	13.654	1	1	3	0	0	-0.601538	0.0738025	2.50484	8.59473	-0.176596	17.2076	-0.601538	-6.01538	73.8025	25.0484	8.59473	0.150006	-176.596	0.300329
44.499	13.665	1	1	3	0	0	-0.600235	0.0730688	2.50615	8.59405	-0.189404	17.2069	-0.600235	-6.00235	73.0688	25.0615	8.59405	0.149994	-189.404	0.300317
44.51	13.676	1	1	3	0	0	-0.598232	0.0732665	2.50815	8.59387	-0.185969	17.2067	-0.598232	-5.98232	73.2665	25.0815	8.59387	0.149991	-185.969	0.300314
44.52	13.686	1	1	3	0	0	-0.597102	0.0732563	2.50928	8.59474	-0.181518	17.2076	-0.597102	-5.97102	73.2563	25.0928	8.59474	0.150006	-181.518	0.300329
44.531	13.697	1	1	3	0	0	-0.595576	0.0726698	2.51081	8.59436	-0.188599	17.2072	-0.595576	-5.95576	72.6698	25.1081	8.59436	0.15	-188.599	0.300322
44.541	13.707	1	1	3	0	0	-0.594013	0.073246	2.51237	8.59441	-0.175872	17.2073	-0.594013	-5.94013	73.246	25.1237	8.59441	0.150001	-175.872	0.300323
44.552	13.718	1	1	3	0	0	-0.592975	0.0731103	2.51341	8.59445	-0.181468	17.2073	-0.592975	-5.92975	73.1103	25.1341	8.59445	0.150001	-181.468	0.300324
44.563	13.729	1	1	3	0	0	-0.591358	0.0727821	2.51502	8.59405	-0.189687	17.2069	-0.591358	-5.91358	72.7821	25.1502	8.59405	0.149994	-189.687	0.300317
44.574	13.74	1	1	3	0	0	-0.589562	0.0729893	2.51682	8.59359	-0.186441	17.2064	-0.589562	-5.89562	72.9893	25.1682	8.59359	0.149987	-186.441	0.300309
44.584	13.75	1	1	3	0	0	-0.588318	0.073009	2.51806	8.5937	-0.184704	17.2065	-0.588318	-5.88318	73.009	25.1806	8.5937	0.149988	-184.704	0.300311
44.595	13.761	1	1	3	0	0	-0.585502	0.0733319	2.52088	8.59142	-0.182835	17.2043	-0.585502	-5.85502	73.3319	25.2088	8.59142	0.149948	-182.835	0.300271
44.605	13.771	1	1	3	0	0	-0.584485	0.0733971	2.5219	8.59309	-0.180454	17.2059	-0.584485	-5.84485	73.3971	25.219	8.59309	0.149978	-180.454	0.3003
44.616	13.782	1	1	3	0	0	-0.582559	0.0731555	2.52382	8.59328	-0.185465	17.2061	-0.582559	-5.82559	73.1555	25.2382	8.59328	0.149981	-185.465	0.300304
44.627	13.793	1	1	3	0	0	-0.581203	0.073151	2.52518	8.59274	-0.184874	17.2056	-0.581203	-5.81203	73.151	25.2518	8.59274	0.149972	-184.874	0.300294
44.638	13.804	1	1	3	0	0	-0.579418	0.0734815	2.52696	8.59434	-0.186682	17.2072	-0.579418	-5.79418	73.4815	25.2696	8.59434	0.15	-186.682	0.300322
44.648	13.814	1	1	3	0	0	-0.577894	0.0732494	2.52849	8.59353	-0.189176	17.2064	-0.577894	-5.77894	73.2494	25.2849	8.59353	0.149985	-189.176	0.300308
44.659	13.825	1	1	3	0	0	-0.576341	0.0735027	2.53004	8.5934	-0.186671	17.2062	-0.576341	-5.76341	73.5027	25.3004	8.5934	0.149983	-186.671	0.300305
44.669	13.835	1	1	3	0	0	-0.57445	0.0738841	2.53193	8.59459	-0.189923	17.2074	-0.57445	-5.7445	73.8841	25.3193	8.59459	0.150004	-189.923	0.300326
44.68	13.846	1	1	3	0	0	-0.57259	0.0735459	2.53379	8.59501	-0.197496	17.2079	-0.57259	-5.7259	73.5459	25.3379	8.59501	0.150011	-197.496	0.300334
44.691	13.857	1	1	3	0	0	-0.571116	0.0737842	2.53527	8.59417	-0.18354	17.207	-0.571116	-5.71116	73.7842	25.3527	8.59417	0.149997	-183.54	0.300319
44.702	13.868	1	1	3	0	0	-0.569306	0.0740106	2.53708	8.59437	-0.179609	17.2072	-0.569306	-5.69306	74.0106	25.3708	8.59437	0.15	-179.609	0.300322
44.712	13.878	1	1	3	0	0	-0.567509	0.0736911	2.53887	8.59349	-0.178335	17.2063	-0.567509	-5.67509	73.6911	25.3887	8.59349	0.149985	-178.335	0.300307
44.723	13.889	1	1	3	0	0	-0.566144	0.0738545	2.54024	8.59431	-0.174441	17.2071	-0.566144	-5.66144	73.8545	25.4024	8.59431	0.149999	-174.441	0.300321
44.733	13.899	1	1	3	0	0	-0.564872	0.0739716	2.54151	8.59426	-0.185282	17.2071	-0.564872	-5.64872	73.9716	25.4151	8.59426	0.149998	-185.282	0.300321
44.744	13.91	1	1	3	0	0	-0.562921	0.0738226	2.54346	8.59331	-0.183353	17.2062	-0.562921	-5.62921	73.8226	25.4346	8.59331	0.149982	-183.353	0.300304
44.755	13.921	1	1	3	0	0	-0.560847	0.0741929	2.54554	8.59344	-0.177674	17.2063	-0.560847	-5.60847	74.1929	25.4554	8.59344	0.149984	-177.674	0.300306
44.766	13.932	1	1	3	0	0	-0.55966	0.0740718	2.54672	8.59431	-0.178375	17.2071	-0.55966	-5.5966	74.0718	25.4672	8.59431	0.149999	-178.375	0.300321
44.776	13.942	1	1	3	0	0	-0.557904	0.0738207	2.54848	8.59343	-0.173524	17.2063	-0.557904	-5.57904	73.8207	25.4848	8.59343	0.149984	-173.524	0.300306
44.787	13.953	1	1	3	0	0	-0.556136	0.0743097	2.55025	8.59428	-0.174731	17.2071	-0.556136	-5.56136	74.3097	25.5025	8.59428	0.149998	-174.731	0.300321
44.797	13.963	1	1	3	0	0	-0.554364	0.0743862	2.55202	8.5926	-0.178606	17.2054	-0.554364	-5.54364	74.3862	25.5202	8.5926	0.149969	-178.606	0.300292
44.808	13.974	1	1	3	0	0	-0.552402	0.0743219	2.55398	8.59431	-0.179788	17.2072	-0.552402	-5.52402	74.3219	25.5398	8.59431	0.149999	-179.788	0.300321
44.819	13.985	1	1	3	0	0	-0.550075	0.0746545	2.55631	8.59437	-0.172523	17.2072	-0.550075	-5.50075	74.6545	25.5631	8.59437	0.15	-172.523	0.300322
44.83	13.996	1	1	3	0	0	-0.548382	0.0746397	2.558	8.59443	-0.174458	17.2073	-0.548382	-5.48382	74.6397	25.58	8.59443	0.150001	-174.458	0.300323
44.84	14.006	1	1	3	0	0	-0.547141	0.0741347	2.55924	8.59436	-0.175043	17.2072	-0.547141	-5.47141	74.1347	25.5924	8.59436	0.15	-175.043	0.300322
44.851	14.017	1	1	3	0	0	-0.54501	0.0745806	2.56137	8.59287	-0.178175	17.2057	-0.54501	-5.4501	74.5806	25.6137	8.59287	0.149974	-178.175	0.300296
44.861	14.027	1	1	3	0	0	-0.543231	0.0744994	2.56315	8.593	-0.176715	17.2058	-0.543231	-5.43231	74.4994	25.6315	8.593	0.149976	-176.715	0.300298
44.872	14.038	1	1	3	0	0	-0.541474	0.0744117	2.56491	8.59432	-0.179287	17.2072	-0.541474	-5.41474	74.4117	25.6491	8.59432	0.149999	-179.287	0.300321
44.883	14.049	1	1	3	0	0	-0.539773	0.0746618	2.56661	8.59431	-0.176828	17.2072	-0.539773	-5.39773	74.6618	25.6661	8.59431	0.149999	-176.828	0.300321
44.894	14.06	1	1	3	0	0	-0.537601	0.0742979	2.56878	8.59022	-0.180272	17.2031	-0.537601	-5.37601	74.2979	25.6878	8.59022	0.149928	-180.272	0.30025
44.904	14.07	1	1	3	0	0	-0.535831	0.0744354	2.57055	8.59379	-0.18383	17.2066	-0.535831	-5.35831	74.4354	25.7055	8.59379	0.14999	-183.83	0.300312
44.915	14.081	1	1	3	0	0	-0.533525	0.0748896	2.57286	8.59238	-0.193274	17.2052	-0.533525	-5.33525	74.8896	25.7286	8.59238	0.149965	-193.274	0.300288
44.925	14.091	1	1	3	0	0	-0.53218	0.0740922	2.5742	8.59293	-0.173215	17.2058	-0.53218	-5.3218	74.0922	25.742	8.59293	0.149975	-173.215	0.300297
44.936	14.102	1	1	3	0	0	-0.530108	0.0743542	2.57627	8.58973	-0.186084	17.2026	-0.530108	-5.30108	74.3542	25.7627	8.58973	0.149919	-186.084	0.300242
44.947	14.113	1	1	3	0	0	-0.527744	0.0745559	2.57864	8.59366	-0.18959	17.2065	-0.527744	-5.27744	74.5559	25.7864	8.59366	0.149988	-189.59	0.30031
44.958	14.124	1	1	3	0	0	-0.526097	0.0738594	2.58029	8.59433	-0.191175	17.2072	-0.526097	-5.26097	73.8594	25.8029	8.59433	0.149999	-191.175	0.300322
44.968	14.134	1	1	3	0	0	-0.524074	0.0743248	2.58231	8.59447	-0.185092	17.2073	-0.524074	-5.24074	74.3248	25.8231	8.59447	0.150002	-185.092	0.300324
44.979	14.145	1	1	3	0	0	-0.522411	0.0740828	2.58397	8.59329	-0.188005	17.2061	-0.522411	-5.22411	74.0828	25.8397	8.59329	0.149981	-188.005	0.300304
44.989	14.155	1	1	3	0	0	-0.520782	0.0736478	2.5856	8.59436	-0.182067	17.2072	-0.520782	-5.20782	73.6478	25.856	8.59436	0.15	-182.067	0.300322
45	14.166	1	1	3	0	0	-0.518627	0.0738979	2.58776	8.59252	-0.182298	17.2054	-0.518627	-5.18627	73.8979	25.8776	8.59252	0.149968	-182.298	0.30029
45.011	14.177	1	1	3	0	0	-0.516624	0.0738496	2.58976	8.5943	-0.179479	17.2071	-0.516624	-5.16624	73.8496	25.8976	8.5943	0.149999	-179.479	0.300321
45.022	14.188	1	1	3	0	0	-0.51498	0.0732471	2.5914	8.5944	-0.180248	17.2072	-0.51498	-5.1498	73.2471	25.914	8.5944	0.150001	-180.248	0.300323
45.032	14.198	1	1	3	0	0	-0.512865	0.0735278	2.59352	8.59431	-0.177953	17.2072	-0.512865	-5.12865	73.5278	25.9352	8.59431	0.149999	-177.953	0.300321
45.043	14.209	1	1	3	0	0	-0.511342	0.0735126	2.59504	8.59268	-0.182101	17.2055	-0.511342	-5.11342	73.5126	25.9504	8.59268	0.149971	-182.101	0.300293
45.053	14.219	1	1	3	0	0	-0.509426	0.0728581	2.59696	8.59436	-0.175593	17.2072	-0.509426	-5.09426	72.8581	25.9696	8.59436	0.15	-175.593	0.300322
45.064	14.23	1	1	3	0	0	-0.507658	0.0731651	2.59872	8.59299	-0.18056	17.2058	-0.507658	-5.07658	73.1651	25.9872	8.59299	0.149976	-180.56	0.300298
45.075	14.241	1	1	3	0	0	-0.505324	0.0734024	2.60106	8.59281	-0.177504	17.2056	-0.505324	-5.05324	73.4024	26.0106	8.59281	0.149973	-177.504	0.300295
45.086	14.252	1	1	3	0	0	-0.503509	0.0727776	2.60287	8.59433	-0.184876	17.2072	-0.503509	-5.03509	72.7776	26.0287	8.59433	0.149999	-184.876	0.300322
45.096	14.262	1	1	3	0	0	-0.501888	0.072714	2.60449	8.59309	-0.174361	17.2059	-0.501888	-5.01888	72.714	26.0449	8.59309	0.149978	-174.361	0.3003
45.107	14.273	1	1	3	0	0	-0.499739	0.0726184	2.60664	8.59436	-0.185165	17.2072	-0.499739	-4.99739	72.6184	26.0664	8.59436	0.15	-185.165	0.300322
45.117	14.283	1	1	3	0	0	-0.497422	0.0720602	2.60896	8.59448	-0.177937	17.2073	-0.497422	-4.97422	72.0602	26.0896	8.59448	0.150002	-177.937	0.300324
45.128	14.294	1	1	3	0	0	-0.495282	0.072247	2.6111	8.59421	-0.184399	17.207	-0.495282	-4.95282	72.247	26.111	8.59421	0.149997	-184.399	0.30032
45.139	14.305	1	1	3	0	0	-0.493406	0.0720562	2.61298	8.59484	-0.184594	17.2077	-0.493406	-4.93406	72.0562	26.1298	8.59484	0.150008	-184.594	0.300331
45.15	14.316	1	1	3	0	0	-0.491517	0.0718727	2.61487	8.5924	-0.183722	17.2052	-0.491517	-4.91517	71.8727	26.1487	8.5924	0.149966	-183.722	0.300288
45.16	14.326	1	1	3	0	0	-0.489404	0.071663	2.61698	8.59187	-0.184969	17.2047	-0.489404	-4.89404	71.663	26.1698	8.59187	0.149956	-184.969	0.300279
45.171	14.337	1	1	3	0	0	-0.487091	0.0715928	2.61929	8.59438	-0.186962	17.2072	-0.487091	-4.87091	71.5928	26.1929	8.59438	0.15	-186.962	0.300323
45.181	14.347	1	1	3	0	0	-0.485541	0.0715501	2.62084	8.59433	-0.179502	17.2072	-0.485541	-4.85541	71.5501	26.2084	8.59433	0.149999	-179.502	0.300322
45.192	14.358	1	1	3	0	0	-0.483652	0.0716955	2.62273	8.59165	-0.178002	17.2045	-0.483652	-4.83652	71.6955	26.2273	8.59165	0.149953	-178.002	0.300275
45.203	14.369	1	1	3	0	0	-0.482216	0.0710571	2.62417	8.59422	-0.177523	17.2071	-0.482216	-4.82216	71.0571	26.2417	8.59422	0.149997	-177.523	0.30032
45.214	14.38	1	1	3	0	0	-0.480439	0.0712283	2.62594	8.59434	-0.172607	17.2072	-0.480439	-4.80439	71.2283	26.2594	8.59434	0.15	-172.607	0.300322
45.224	14.39	1	1	3	0	0	-0.478886	0.0713278	2.6275	8.59428	-0.178954	17.2071	-0.478886	-4.78886	71.3278	26.275	8.59428	0.149998	-178.954	0.300321
45.235	14.401	1	1	3	0	0	-0.476774	0.0708467	2.62961	8.5931	-0.172134	17.2059	-0.476774	-4.76774	70.8467	26.2961	8.5931	0.149978	-172.134	0.3003
45.246	14.412	1	1	3	0	0	-0.475597	0.0708493	2.63078	8.59327	-0.172442	17.2061	-0.475597	-4.75597	70.8493	26.3078	8.59327	0.149981	-172.442	0.300303
45.257	14.423	1	1	3	0	0	-0.474175	0.0712458	2.63221	8.59436	-0.171862	17.2072	-0.474175	-4.74175	71.2458	26.3221	8.59436	0.15	-171.862	0.300322
45.267	14.433	1	1	3	0	0	-0.472328	0.0708994	2.63405	8.59309	-0.179071	17.2059	-0.472328	-4.72328	70.8994	26.3405	8.59309	0.149978	-179.071	0.3003
45.278	14.444	1	1	3	0	0	-0.470717	0.071005	2.63567	8.59379	-0.172006	17.2066	-0.470717	-4.70717	71.005	26.3567	8.59379	0.14999	-172.006	0.300312
45.288	14.454	1	1	3	0	0	-0.469084	0.0713404	2.6373	8.59438	-0.169489	17.2072	-0.469084	-4.69084	71.3404	26.373	8.59438	0.15	-169.489	0.300323
45.299	14.465	1	1	3	0	0	-0.467147	0.0706291	2.63924	8.59415	-0.165431	17.207	-0.467147	-4.67147	70.6291	26.3924	8.59415	0.149996	-165.431	0.300318
45.31	14.476	1	1	3	0	0	-0.465761	0.0704876	2.64062	8.59478	-0.177738	17.2076	-0.465761	-4.65761	70.4876	26.4062	8.59478	0.150007	-177.738	0.30033
45.321	14.487	1	1	3	0	0	-0.463955	0.0709445	2.64243	8.59325	-0.180161	17.2061	-0.463955	-4.63955	70.9445	26.4243	8.59325	0.14998	-180.161	0.300303
45.331	14.497	1	1	3	0	0	-0.462079	0.0707584	2.6443	8.59309	-0.165004	17.2059	-0.462079	-4.62079	70.7584	26.443	8.59309	0.149978	-165.004	0.3003
45.342	14.508	1	1	3	0	0	-0.460684	0.070645	2.6457	8.59248	-0.167545	17.2053	-0.460684	-4.60684	70.645	26.457	8.59248	0.149967	-167.545	0.300289
45.352	14.518	1	1	3	0	0	-0.458665	0.0709274	2.64772	8.59437	-0.163568	17.2072	-0.458665	-4.58665	70.9274	26.4772	8.59437	0.15	-163.568	0.300322
45.363	14.529	1	1	3	0	0	-0.457118	0.0705425	2.64926	8.58909	-0.167848	17.2019	-0.457118	-4.57118	70.5425	26.4926	8.58909	0.149908	-167.848	0.30023
45.374	14.54	1	1	3	0	0	-0.455504	0.0706201	2.65088	8.59434	-0.184367	17.2072	-0.455504	-4.55504	70.6201	26.5088	8.59434	0.15	-184.367	0.300322
45.385	14.551	1	1	3	0	0	-0.454091	0.0708321	2.65229	8.59431	-0.181959	17.2072	-0.454091	-4.54091	70.8321	26.5229	8.59431	0.149999	-181.959	0.300321
45.395	14.561	1	1	3	0	0	-0.452078	0.0704944	2.6543	8.59436	-0.171758	17.2072	-0.452078	-4.52078	70.4944	26.543	8.59436	0.15	-171.758	0.300322
45.406	14.572	1	1	3	0	0	-0.45034	0.0707624	2.65604	8.59337	-0.176415	17.2062	-0.45034	-4.5034	70.7624	26.5604	8.59337	0.149983	-176.415	0.300305
45.416	14.582	1	1	3	0	0	-0.448674	0.0707259	2.65771	8.59238	-0.17569	17.2052	-0.448674	-4.48674	70.7259	26.5771	8.59238	0.149965	-175.69	0.300288
45.427	14.593	1	1	3	0	0	-0.44708	0.0703106	2.6593	8.59416	-0.175488	17.207	-0.44708	-4.4708	70.3106	26.593	8.59416	0.149996	-175.488	0.300319
45.438	14.604	1	1	3	0	0	-0.445141	0.0705252	2.66124	8.59329	-0.18012	17.2061	-0.445141	-4.45141	70.5252	26.6124	8.59329	0.149981	-180.12	0.300304
45.449	14.615	1	1	3	0	0	-0.443235	0.070448	2.66315	8.59222	-0.174524	17.2051	-0.443235	-4.43235	70.448	26.6315	8.59222	0.149962	-174.524	0.300285
45.459	14.625	1	1	3	0	0	-0.441826	0.0702016	2.66456	8.59343	-0.184699	17.2063	-0.441826	-4.41826	70.2016	26.6456	8.59343	0.149984	-184.699	0.300306
45.47	14.636	1	1	3	0	0	-0.440032	0.0703092	2.66635	8.59436	-0.182307	17.2072	-0.440032	-4.40032	70.3092	26.6635	8.59436	0.15	-182.307	0.300322
45.48	14.646	1	1	3	0	0	-0.438659	0.0699921	2.66772	8.59469	-0.180006	17.2075	-0.438659	-4.38659	69.9921	26.6772	8.59469	0.150006	-180.006	0.300328
45.491	14.657	1	1	3	0	0	-0.436581	0.0701538	2.6698	8.59481	-0.178419	17.2076	-0.436581	-4.36581	70.1538	26.698	8.59481	0.150008	-178.419	0.30033
45.502	14.668	1	1	3	0	0	-0.435126	0.0702358	2.67126	8.59407	-0.176867	17.2069	-0.435126	-4.35126	70.2358	26.7126	8.59407	0.149995	-176.867	0.300317
45.513	14.679	1	1	3	0	0	-0.433022	0.0697558	2.67336	8.59283	-0.167902	17.2057	-0.433022	-4.33022	69.7558	26.7336	8.59283	0.149973	-167.902	0.300296
45.523	14.689	1	1	3	0	0	-0.431251	0.0698053	2.67513	8.59429	-0.172942	17.2071	-0.431251	-4.31251	69.8053	26.7513	8.59429	0.149999	-172.942	0.300321
45.534	14.7	1	1	3	0	0	-0.429091	0.0701112	2.67729	8.59412	-0.170791	17.207	-0.429091	-4.29091	70.1112	26.7729	8.59412	0.149996	-170.791	0.300318
45.544	14.71	1	1	3	0	0	-0.427694	0.0695749	2.67869	8.59298	-0.171963	17.2058	-0.427694	-4.27694	69.5749	26.7869	8.59298	0.149976	-171.963	0.300298
45.555	14.721	1	1	3	0	0	-0.42563	0.0699911	2.68075	8.59282	-0.177746	17.2057	-0.42563	-4.2563	69.9911	26.8075	8.59282	0.149973	-177.746	0.300295
45.566	14.732	1	1	3	0	0	-0.423524	0.0701534	2.68286	8.59288	-0.18341	17.2057	-0.423524	-4.23524	70.1534	26.8286	8.59288	0.149974	-183.41	0.300296
45.577	14.743	1	1	3	0	0	-0.421941	0.0695698	2.68444	8.59343	-0.18021	17.2063	-0.421941	-4.21941	69.5698	26.8444	8.59343	0.149984	-180.21	0.300306
45.587	14.753	1	1	3	0	0	-0.420045	0.0697863	2.68634	8.59434	-0.179571	17.2072	-0.420045	-4.20045	69.7863	26.8634	8.59434	0.15	-179.571	0.300322
45.598	14.764	1	1	3	0	0	-0.418226	0.0698521	2.68816	8.59293	-0.18205	17.2058	-0.418226	-4.18226	69.8521	26.8816	8.59293	0.149975	-182.05	0.300297
45.608	14.774	1	1	3	0	0	-0.416627	0.0692188	2.68976	8.59399	-0.179183	17.2068	-0.416627	-4.16627	69.2188	26.8976	8.59399	0.149993	-179.183	0.300316
45.619	14.785	1	1	3	0	0	-0.414913	0.0691395	2.69147	8.59454	-0.179366	17.2074	-0.414913	-4.14913	69.1395	26.9147	8.59454	0.150003	-179.366	0.300325
45.63	14.796	1	1	3	0	0	-0.413065	0.0692844	2.69332	8.59279	-0.177761	17.2056	-0.413065	-4.13065	69.2844	26.9332	8.59279	0.149973	-177.761	0.300295
45.641	14.807	1	1	3	0	0	-0.410396	0.0692965	2.69599	8.59373	-0.176447	17.2066	-0.410396	-4.10396	69.2965	26.9599	8.59373	0.149989	-176.447	0.300311
45.651	14.817	1	1	3	0	0	-0.408592	0.0691873	2.69779	8.59255	-0.17618	17.2054	-0.408592	-4.08592	69.1873	26.9779	8.59255	0.149968	-176.18	0.300291
45.662	14.828	1	1	3	0	0	-0.407513	0.0688299	2.69887	8.59387	-0.175964	17.2067	-0.407513	-4.07513	68.8299	26.9887	8.59387	0.149991	-175.964	0.300314
45.672	14.838	1	1	3	0	0	-0.405623	0.0686083	2.70076	8.59448	-0.171443	17.2073	-0.405623	-4.05623	68.6083	27.0076	8.59448	0.150002	-171.443	0.300324
45.683	14.849	1	1	3	0	0	-0.403651	0.0687868	2.70273	8.59304	-0.168725	17.2059	-0.403651	-4.03651	68.7868	27.0273	8.59304	0.149977	-168.725	0.300299
45.694	14.86	1	1	3	0	0	-0.401731	0.0689944	2.70465	8.59364	-0.169769	17.2065	-0.401731	-4.01731	68.9944	27.0465	8.59364	0.149987	-169.769	0.30031
45.705	14.871	1	1	3	0	0	-0.400271	0.068409	2.70611	8.59433	-0.175772	17.2072	-0.400271	-4.00271	68.409	27.0611	8.59433	0.149999	-175.772	0.300322
45.715	14.881	1	1	3	0	0	-0.398202	0.0686305	2.70818	8.59316	-0.167246	17.206	-0.398202	-3.98202	68.6305	27.0818	8.59316	0.149979	-167.246	0.300301
45.726	14.892	1	1	3	0	0	-0.396444	0.0686776	2.70994	8.5925	-0.168833	17.2053	-0.396444	-3.96444	68.6776	27.0994	8.5925	0.149967	-168.833	0.30029
45.736	14.902	1	1	3	0	0	-0.394797	0.0683333	2.71159	8.59119	-0.176289	17.204	-0.394797	-3.94797	68.3333	27.1159	8.59119	0.149944	-176.289	0.300267
45.747	14.913	1	1	3	0	0	-0.392737	0.0686968	2.71365	8.59151	-0.173165	17.2043	-0.392737	-3.92737	68.6968	27.1365	8.59151	0.14995	-173.165	0.300272
45.758	14.924	1	1	3	0	0	-0.390888	0.068124	2.71549	8.59435	-0.168524	17.2072	-0.390888	-3.90888	68.124	27.1549	8.59435	0.15	-168.524	0.300322
45.769	14.935	1	1	3	0	0	-0.388705	0.068354	2.71768	8.59379	-0.171465	17.2066	-0.388705	-3.88705	68.354	27.1768	8.59379	0.14999	-171.465	0.300312
45.779	14.945	1	1	3	0	0	-0.386863	0.0684291	2.71952	8.59217	-0.184195	17.205	-0.386863	-3.86863	68.4291	27.1952	8.59217	0.149962	-184.195	0.300284
45.79	14.956	1	1	3	0	0	-0.385031	0.068168	2.72135	8.59435	-0.181035	17.2072	-0.385031	-3.85031	68.168	27.2135	8.59435	0.15	-181.035	0.300322
45.8	14.966	1	1	3	0	0	-0.3835	0.0682403	2.72288	8.59371	-0.175586	17.2065	-0.3835	-3.835	68.2403	27.2288	8.59371	0.149988	-175.586	0.300311
45.811	14.977	1	1	3	0	0	-0.381683	0.0681633	2.7247	8.59282	-0.172936	17.2057	-0.381683	-3.81683	68.1633	27.247	8.59282	0.149973	-172.936	0.300295
45.822	14.988	1	1	3	0	0	-0.380111	0.0678593	2.72627	8.59176	-0.174818	17.2046	-0.380111	-3.80111	67.8593	27.2627	8.59176	0.149954	-174.818	0.300277
45.833	14.999	1	1	3	0	0	-0.378297	0.0681191	2.72809	8.59336	-0.172947	17.2062	-0.378297	-3.78297	68.1191	27.2809	8.59336	0.149982	-172.947	0.300305
45.843	15.009	1	1	3	0	0	-0.377021	0.0680085	2.72936	8.59349	-0.168032	17.2063	-0.377021	-3.77021	68.0085	27.2936	8.59349	0.149985	-168.032	0.300307
45.854	15.02	1	1	3	0	0	-0.374858	0.0677147	2.73152	8.59302	-0.165877	17.2059	-0.374858	-3.74858	67.7147	27.3152	8.59302	0.149976	-165.877	0.300299
45.864	15.03	1	1	3	0	0	-0.373404	0.0679079	2.73298	8.59206	-0.178671	17.2049	-0.373404	-3.73404	67.9079	27.3298	8.59206	0.14996	-178.671	0.300282
45.875	15.041	1	1	3	0	0	-0.371385	0.0682376	2.735	8.59301	-0.179541	17.2059	-0.371385	-3.71385	68.2376	27.35	8.59301	0.149976	-179.541	0.300299
45.886	15.052	1	1	3	0	0	-0.369897	0.0678921	2.73649	8.59341	-0.175952	17.2063	-0.369897	-3.69897	67.8921	27.3649	8.59341	0.149983	-175.952	0.300306
45.897	15.063	1	1	3	0	0	-0.368374	0.0680327	2.73801	8.59393	-0.176945	17.2068	-0.368374	-3.68374	68.0327	27.3801	8.59393	0.149992	-176.945	0.300315
45.907	15.073	1	1	3	0	0	-0.366994	0.0682587	2.73939	8.59208	-0.170439	17.2049	-0.366994	-3.66994	68.2587	27.3939	8.59208	0.14996	-170.439	0.300283
45.918	15.084	1	1	3	0	0	-0.36557	0.0678979	2.74081	8.59213	-0.175305	17.205	-0.36557	-3.6557	67.8979	27.4081	8.59213	0.149961	-175.305	0.300283
45.928	15.094	1	1	3	0	0	-0.363966	0.0678312	2.74242	8.59436	-0.173489	17.2072	-0.363966	-3.63966	67.8312	27.4242	8.59436	0.15	-173.489	0.300322
45.939	15.105	1	1	3	0	0	-0.362352	0.0682933	2.74403	8.59354	-0.175916	17.2064	-0.362352	-3.62352	68.2933	27.4403	8.59354	0.149986	-175.916	0.300308
45.95	15.116	1	1	3	0	0	-0.360639	0.06827	2.74574	8.59437	-0.166514	17.2072	-0.360639	-3.60639	68.27	27.4574	8.59437	0.15	-166.514	0.300322
45.961	15.127	1	1	3	0	0	-0.35922	0.0683577	2.74716	8.59274	-0.167437	17.2056	-0.35922	-3.5922	68.3577	27.4716	8.59274	0.149972	-167.437	0.300294
45.971	15.137	1	1	3	0	0	-0.357424	0.0688226	2.74896	8.59352	-0.176378	17.2064	-0.357424	-3.57424	68.8226	27.4896	8.59352	0.149985	-176.378	0.300308
45.982	15.148	1	1	3	0	0	-0.355876	0.0683087	2.75051	8.59433	-0.172894	17.2072	-0.355876	-3.55876	68.3087	27.5051	8.59433	0.149999	-172.894	0.300322
45.992	15.158	1	1	3	0	0	-0.354378	0.0685252	2.752	8.58943	-0.176584	17.2023	-0.354378	-3.54378	68.5252	27.52	8.58943	0.149914	-176.584	0.300236
46.003	15.169	1	1	3	0	0	-0.352748	0.0689523	2.75363	8.59186	-0.181494	17.2047	-0.352748	-3.52748	68.9523	27.5363	8.59186	0.149956	-181.494	0.300279
46.014	15.18	1	1	3	0	0	-0.35102	0.0689081	2.75536	8.59429	-0.179149	17.2071	-0.35102	-3.5102	68.9081	27.5536	8.59429	0.149999	-179.149	0.300321
46.025	15.191	1	1	3	0	0	-0.348945	0.0693453	2.75744	8.59186	-0.180462	17.2047	-0.348945	-3.48945	69.3453	27.5744	8.59186	0.149956	-180.462	0.300279
46.035	15.201	1	1	3	0	0	-0.347331	0.0691278	2.75905	8.59315	-0.171778	17.206	-0.347331	-3.47331	69.1278	27.5905	8.59315	0.149979	-171.778	0.300301
46.046	15.212	1	1	3	0	0	-0.345948	0.0690154	2.76043	8.59372	-0.170948	17.2066	-0.345948	-3.45948	69.0154	27.6043	8.59372	0.149989	-170.948	0.300311
46.056	15.222	1	1	3	0	0	-0.344589	0.0690774	2.76179	8.59436	-0.17719	17.2072	-0.344589	-3.44589	69.0774	27.6179	8.59436	0.15	-177.19	0.300322
46.067	15.233	1	1	3	0	0	-0.342655	0.0691881	2.76373	8.59428	-0.17395	17.2071	-0.342655	-3.42655	69.1881	27.6373	8.59428	0.149998	-173.95	0.300321
46.078	15.244	1	1	3	0	0	-0.340875	0.069302	2.76551	8.59181	-0.175664	17.2047	-0.340875	-3.40875	69.302	27.6551	8.59181	0.149955	-175.664	0.300278
46.089	15.255	1	1	3	0	0	-0.339491	0.06955	2.76689	8.59443	-0.182424	17.2073	-0.339491	-3.39491	69.55	27.6689	8.59443	0.150001	-182.424	0.300323
46.099	15.265	1	1	3	0	0	-0.337723	0.0693802	2.76866	8.59465	-0.181068	17.2075	-0.337723	-3.37723	69.3802	27.6866	8.59465	0.150005	-181.068	0.300327
46.11	15.276	1	1	3	0	0	-0.335667	0.0699769	2.77072	8.59434	-0.17662	17.2072	-0.335667	-3.35667	69.9769	27.7072	8.59434	0.15	-176.62	0.300322
46.121	15.287	1	1	3	0	0	-0.333836	0.0701842	2.77255	8.59248	-0.177235	17.2053	-0.333836	-3.33836	70.1842	27.7255	8.59248	0.149967	-177.235	0.300289
46.132	15.298	1	1	3	0	0	-0.33211	0.0699068	2.77427	8.59189	-0.180763	17.2047	-0.33211	-3.3211	69.9068	27.7427	8.59189	0.149957	-180.763	0.300279
46.142	15.308	1	1	3	0	0	-0.330425	0.0699159	2.77596	8.59395	-0.191078	17.2068	-0.330425	-3.30425	69.9159	27.7596	8.59395	0.149993	-191.078	0.300315
46.153	15.319	1	1	3	0	0	-0.328535	0.0703511	2.77785	8.59261	-0.187813	17.2054	-0.328535	-3.28535	70.3511	27.7785	8.59261	0.149969	-187.813	0.300292
46.163	15.329	1	1	3	0	0	-0.326742	0.0702081	2.77964	8.59293	-0.179236	17.2058	-0.326742	-3.26742	70.2081	27.7964	8.59293	0.149975	-179.236	0.300297
46.174	15.34	1	1	3	0	0	-0.324845	0.070356	2.78154	8.59357	-0.186771	17.2064	-0.324845	-3.24845	70.356	27.8154	8.59357	0.149986	-186.771	0.300308
46.185	15.351	1	1	3	0	0	-0.322765	0.0707331	2.78362	8.59408	-0.181946	17.2069	-0.322765	-3.22765	70.7331	27.8362	8.59408	0.149995	-181.946	0.300317
46.196	15.362	1	1	3	0	0	-0.321464	0.0701653	2.78492	8.59351	-0.176223	17.2063	-0.321464	-3.21464	70.1653	27.8492	8.59351	0.149985	-176.223	0.300307
46.206	15.372	1	1	3	0	0	-0.319866	0.0703673	2.78652	8.59362	-0.184249	17.2065	-0.319866	-3.19866	70.3673	27.8652	8.59362	0.149987	-184.249	0.300309
46.217	15.383	1	1	3	0	0	-0.317481	0.0707209	2.7889	8.59241	-0.177776	17.2052	-0.317481	-3.17481	70.7209	27.889	8.59241	0.149966	-177.776	0.300288
46.227	15.393	1	1	3	0	0	-0.316076	0.070357	2.79031	8.593	-0.188349	17.2058	-0.316076	-3.16076	70.357	27.9031	8.593	0.149976	-188.349	0.300298
46.238	15.404	1	1	3	0	0	-0.313739	0.0707836	2.79264	8.59416	-0.179031	17.207	-0.313739	-3.13739	70.7836	27.9264	8.59416	0.149996	-179.031	0.300319
46.249	15.415	1	1	3	0	0	-0.312009	0.0709223	2.79437	8.59406	-0.178869	17.2069	-0.312009	-3.12009	70.9223	27.9437	8.59406	0.149995	-178.869	0.300317
46.26	15.426	1	1	3	0	0	-0.310625	0.0703224	2.79576	8.59446	-0.173487	17.2073	-0.310625	-3.10625	70.3224	27.9576	8.59446	0.150002	-173.487	0.300324
46.27	15.436	1	1	3	0	0	-0.30895	0.070842	2.79743	8.59406	-0.184193	17.2069	-0.30895	-3.0895	70.842	27.9743	8.59406	0.149995	-184.193	0.300317
46.281	15.447	1	1	3	0	0	-0.306776	0.0709769	2.79961	8.59375	-0.169411	17.2066	-0.306776	-3.06776	70.9769	27.9961	8.59375	0.149989	-169.411	0.300312
46.291	15.457	1	1	3	0	0	-0.305173	0.0705128	2.80121	8.59466	-0.182343	17.2075	-0.305173	-3.05173	70.5128	28.0121	8.59466	0.150005	-182.343	0.300327
46.302	15.468	1	1	3	0	0	-0.303527	0.0708876	2.80286	8.59452	-0.173898	17.2074	-0.303527	-3.03527	70.8876	28.0286	8.59452	0.150003	-173.898	0.300325
46.313	15.479	1	1	3	0	0	-0.30109	0.0711303	2.80529	8.59285	-0.173881	17.2057	-0.30109	-3.0109	71.1303	28.0529	8.59285	0.149974	-173.881	0.300296
46.324	15.49	1	1	3	0	0	-0.299603	0.0709188	2.80678	8.5944	-0.172649	17.2072	-0.299603	-2.99603	70.9188	28.0678	8.5944	0.150001	-172.649	0.300323
46.334	15.5	1	1	3	0	0	-0.297826	0.0712039	2.80856	8.5937	-0.181935	17.2065	-0.297826	-2.97826	71.2039	28.0856	8.5937	0.149988	-181.935	0.300311
46.345	15.511	1	1	3	0	0	-0.295709	0.0708722	2.81067	8.59196	-0.172917	17.2048	-0.295709	-2.95709	70.8722	28.1067	8.59196	0.149958	-172.917	0.30028
46.355	15.521	1	1	3	0	0	-0.29398	0.0713069	2.8124	8.59188	-0.177032	17.2047	-0.29398	-2.9398	71.3069	28.124	8.59188	0.149957	-177.032	0.300279
46.366	15.532	1	1	3	0	0	-0.292528	0.0712984	2.81385	8.59081	-0.17999	17.2036	-0.292528	-2.92528	71.2984	28.1385	8.59081	0.149938	-179.99	0.30026
46.377	15.543	1	1	3	0	0	-0.291162	0.0706667	2.81522	8.59225	-0.185143	17.2051	-0.291162	-2.91162	70.6667	28.1522	8.59225	0.149963	-185.143	0.300286
46.388	15.554	1	1	3	0	0	-0.289183	0.0711851	2.8172	8.59445	-0.183836	17.2073	-0.289183	-2.89183	71.1851	28.172	8.59445	0.150001	-183.836	0.300324
46.398	15.564	1	1	3	0	0	-0.287145	0.071544	2.81924	8.59185	-0.181143	17.2047	-0.287145	-2.87145	71.544	28.1924	8.59185	0.149956	-181.143	0.300278
46.409	15.575	1	1	3	0	0	-0.285489	0.071187	2.82089	8.59348	-0.175029	17.2063	-0.285489	-2.85489	71.187	28.2089	8.59348	0.149984	-175.029	0.300307
46.419	15.585	1	1	3	0	0	-0.283743	0.0712678	2.82264	8.59466	-0.186458	17.2075	-0.283743	-2.83743	71.2678	28.2264	8.59466	0.150005	-186.458	0.300327
46.43	15.596	1	1	3	0	0	-0.281906	0.0714904	2.82448	8.59301	-0.182852	17.2058	-0.281906	-2.81906	71.4904	28.2448	8.59301	0.149976	-182.852	0.300299
46.441	15.607	1	1	3	0	0	-0.279835	0.0712875	2.82655	8.59152	-0.172055	17.2044	-0.279835	-2.79835	71.2875	28.2655	8.59152	0.14995	-172.055	0.300273
46.452	15.618	1	1	3	0	0	-0.278137	0.0715576	2.82825	8.59358	-0.156808	17.2064	-0.278137	-2.78137	71.5576	28.2825	8.59358	0.149986	-156.808	0.300309
46.462	15.628	1	1	3	0	0	-0.276233	0.0718347	2.83015	8.59123	-0.173501	17.2041	-0.276233	-2.76233	71.8347	28.3015	8.59123	0.149945	-173.501	0.300268
46.473	15.639	1	1	3	0	0	-0.274561	0.0714998	2.83182	8.59359	-0.16679	17.2064	-0.274561	-2.74561	71.4998	28.3182	8.59359	0.149986	-166.79	0.300309
46.483	15.649	1	1	3	0	0	-0.273098	0.0716468	2.83328	8.59397	-0.188961	17.2068	-0.273098	-2.73098	71.6468	28.3328	8.59397	0.149993	-188.961	0.300316
46.494	15.66	1	1	3	0	0	-0.271138	0.0717857	2.83524	8.59168	-0.171512	17.2045	-0.271138	-2.71138	71.7857	28.3524	8.59168	0.149953	-171.512	0.300275
46.505	15.671	1	1	3	0	0	-0.269343	0.0713264	2.83704	8.5906	-0.161592	17.2034	-0.269343	-2.69343	71.3264	28.3704	8.5906	0.149934	-161.592	0.300257
46.516	15.682	1	1	3	0	0	-0.267545	0.0716598	2.83884	8.59375	-0.163108	17.2066	-0.267545	-2.67545	71.6598	28.3884	8.59375	0.149989	-163.108	0.300312
46.526	15.692	1	1	3	0	0	-0.266099	0.0716629	2.84028	8.5933	-0.178114	17.2061	-0.266099	-2.66099	71.6629	28.4028	8.5933	0.149981	-178.114	0.300304
46.537	15.703	1	1	3	0	0	-0.264026	0.0717373	2.84236	8.59434	-0.177107	17.2072	-0.264026	-2.64026	71.7373	28.4236	8.59434	0.15	-177.107	0.300322
46.547	15.713	1	1	3	0	0	-0.262627	0.0717201	2.84376	8.59328	-0.175454	17.2061	-0.262627	-2.62627	71.7201	28.4376	8.59328	0.149981	-175.454	0.300304
46.558	15.724	1	1	3	0	0	-0.26124	0.0719775	2.84514	8.59175	-0.170136	17.2046	-0.26124	-2.6124	71.9775	28.4514	8.59175	0.149954	-170.136	0.300277
46.569	15.735	1	1	3	0	0	-0.258906	0.0720298	2.84748	8.59279	-0.176967	17.2056	-0.258906	-2.58906	72.0298	28.4748	8.59279	0.149973	-176.967	0.300295
46.58	15.746	1	1	3	0	0	-0.257474	0.0718141	2.84891	8.59075	-0.176717	17.2036	-0.257474	-2.57474	71.8141	28.4891	8.59075	0.149937	-176.717	0.300259
46.59	15.756	1	1	3	0	0	-0.255688	0.0720079	2.85069	8.59368	-0.181715	17.2065	-0.255688	-2.55688	72.0079	28.5069	8.59368	0.149988	-181.715	0.30031
46.601	15.767	1	1	3	0	0	-0.25386	0.0719416	2.85252	8.59387	-0.18092	17.2067	-0.25386	-2.5386	71.9416	28.5252	8.59387	0.149991	-180.92	0.300314
46.611	15.777	1	1	3	0	0	-0.251891	0.0723324	2.85449	8.59451	-0.180614	17.2073	-0.251891	-2.51891	72.3324	28.5449	8.59451	0.150002	-180.614	0.300325
46.622	15.788	1	1	3	0	0	-0.250053	0.0720039	2.85633	8.59235	-0.180147	17.2052	-0.250053	-2.50053	72.0039	28.5633	8.59235	0.149965	-180.147	0.300287
46.633	15.799	1	1	3	0	0	-0.248217	0.0721345	2.85817	8.59261	-0.188326	17.2054	-0.248217	-2.48217	72.1345	28.5817	8.59261	0.149969	-188.326	0.300292
46.644	15.81	1	1	3	0	0	-0.246627	0.0722537	2.85976	8.59207	-0.184309	17.2049	-0.246627	-2.46627	72.2537	28.5976	8.59207	0.14996	-184.309	0.300282
46.654	15.82	1	1	3	0	0	-0.244514	0.0720922	2.86187	8.59333	-0.17049	17.2062	-0.244514	-2.44514	72.0922	28.6187	8.59333	0.149982	-170.49	0.300304
46.665	15.831	1	1	3	0	0	-0.242722	0.0721954	2.86366	8.59388	-0.176988	17.2067	-0.242722	-2.42722	72.1954	28.6366	8.59388	0.149991	-176.988	0.300314
46.675	15.841	1	1	3	0	0	-0.240765	0.0725179	2.86562	8.59293	-0.175647	17.2058	-0.240765	-2.40765	72.5179	28.6562	8.59293	0.149975	-175.647	0.300297
46.686	15.852	1	1	3	0	0	-0.23907	0.0719755	2.86731	8.59429	-0.184259	17.2071	-0.23907	-2.3907	71.9755	28.6731	8.59429	0.149999	-184.259	0.300321
46.697	15.863	1	1	3	0	0	-0.237071	0.0722164	2.86931	8.59386	-0.178647	17.2067	-0.237071	-2.37071	72.2164	28.6931	8.59386	0.149991	-178.647	0.300314
46.708	15.874	1	1	3	0	0	-0.235219	0.0720622	2.87116	8.59248	-0.178213	17.2053	-0.235219	-2.35219	72.0622	28.7116	8.59248	0.149967	-178.213	0.300289
46.718	15.884	1	1	3	0	0	-0.23344	0.071886	2.87294	8.59252	-0.173003	17.2054	-0.23344	-2.3344	71.886	28.7294	8.59252	0.149968	-173.003	0.30029
46.729	15.895	1	1	3	0	0	-0.231702	0.072074	2.87468	8.59264	-0.184427	17.2055	-0.231702	-2.31702	72.074	28.7468	8.59264	0.14997	-184.427	0.300292
46.739	15.905	1	1	3	0	0	-0.230132	0.0722081	2.87625	8.59308	-0.172075	17.2059	-0.230132	-2.30132	72.2081	28.7625	8.59308	0.149978	-172.075	0.3003
46.75	15.916	1	1	3	0	0	-0.228213	0.0717024	2.87817	8.59285	-0.17969	17.2057	-0.228213	-2.28213	71.7024	28.7817	8.59285	0.149974	-179.69	0.300296
46.761	15.927	1	1	3	0	0	-0.226423	0.0718386	2.87996	8.5945	-0.179193	17.2073	-0.226423	-2.26423	71.8386	28.7996	8.5945	0.150002	-179.193	0.300325
46.772	15.938	1	1	3	0	0	-0.224252	0.0719996	2.88213	8.59259	-0.183328	17.2054	-0.224252	-2.24252	71.9996	28.8213	8.59259	0.149969	-183.328	0.300291
46.782	15.948	1	1	3	0	0	-0.222643	0.0715061	2.88374	8.59227	-0.185224	17.2051	-0.222643	-2.22643	71.5061	28.8374	8.59227	0.149963	-185.224	0.300286
46.793	15.959	1	1	3	0	0	-0.220696	0.071342	2.88569	8.59332	-0.194675	17.2062	-0.220696	-2.20696	71.342	28.8569	8.59332	0.149982	-194.675	0.300304
46.803	15.969	1	1	3	0	0	-0.218888	0.0715097	2.88749	8.59161	-0.166925	17.2045	-0.218888	-2.18888	71.5097	28.8749	8.59161	0.149952	-166.925	0.300274
46.814	15.98	1	1	3	0	0	-0.216394	0.0714451	2.88999	8.59446	-0.183178	17.2073	-0.216394	-2.16394	71.4451	28.8999	8.59446	0.150002	-183.178	0.300324
46.825	15.991	1	1	3	0	0	-0.214868	0.0712268	2.89151	8.5908	-0.180454	17.2036	-0.214868	-2.14868	71.2268	28.9151	8.5908	0.149938	-180.454	0.30026
46.836	16.002	1	1	3	0	0	-0.211975	0.0717172	2.89441	8.59434	-0.187033	17.2072	-0.211975	-2.11975	71.7172	28.9441	8.59434	0.15	-187.033	0.300322
46.846	16.012	1	1	3	0	0	-0.210036	0.07101	2.89635	8.59441	-0.186963	17.2073	-0.210036	-2.10036	71.01	28.9635	8.59441	0.150001	-186.963	0.300323
46.857	16.023	1	1	3	0	0	-0.208314	0.0709275	2.89807	8.59362	-0.184829	17.2065	-0.208314	-2.08314	70.9275	28.9807	8.59362	0.149987	-184.829	0.300309
46.867	16.033	1	1	3	0	0	-0.207061	0.0708102	2.89932	8.59328	-0.186962	17.2061	-0.207061	-2.07061	70.8102	28.9932	8.59328	0.149981	-186.962	0.300303
46.878	16.044	1	1	3	0	0	-0.204593	0.0708343	2.90179	8.59307	-0.19464	17.2059	-0.204593	-2.04593	70.8343	29.0179	8.59307	0.149977	-194.64	0.3003
46.889	16.055	1	1	3	0	0	-0.202644	0.0707399	2.90374	8.59282	-0.191098	17.2057	-0.202644	-2.02644	70.7399	29.0374	8.59282	0.149973	-191.098	0.300295
46.9	16.066	1	1	3	0	0	-0.200973	0.069871	2.90541	8.59186	-0.183229	17.2047	-0.200973	-2.00973	69.871	29.0541	8.59186	0.149956	-183.229	0.300279
46.91	16.076	1	1	3	0	0	-0.199437	0.0699346	2.90695	8.59211	-0.178832	17.205	-0.199437	-1.99437	69.9346	29.0695	8.59211	0.149961	-178.832	0.300283
46.921	16.087	1	1	3	0	0	-0.197381	0.0699308	2.909	8.59399	-0.177393	17.2068	-0.197381	-1.97381	69.9308	29.09	8.59399	0.149993	-177.393	0.300316
46.931	16.097	1	1	3	0	0	-0.195799	0.0695321	2.91058	8.59453	-0.182689	17.2074	-0.195799	-1.95799	69.5321	29.1058	8.59453	0.150003	-182.689	0.300325
46.942	16.108	1	1	3	0	0	-0.193482	0.0697821	2.9129	8.5935	-0.177552	17.2063	-0.193482	-1.93482	69.7821	29.129	8.5935	0.149985	-177.552	0.300307
46.953	16.119	1	1	3	0	0	-0.191056	0.0698656	2.91533	8.59425	-0.167195	17.2071	-0.191056	-1.91056	69.8656	29.1533	8.59425	0.149998	-167.195	0.30032
46.964	16.13	1	1	3	0	0	-0.18966	0.069212	2.91672	8.59431	-0.166798	17.2072	-0.18966	-1.8966	69.212	29.1672	8.59431	0.149999	-166.798	0.300321
46.974	16.14	1	1	3	0	0	-0.188286	0.0691624	2.9181	8.58991	-0.166297	17.2028	-0.188286	-1.88286	69.1624	29.181	8.58991	0.149922	-166.297	0.300245
46.985	16.151	1	1	3	0	0	-0.186422	0.0694656	2.91996	8.5924	-0.173273	17.2052	-0.186422	-1.86422	69.4656	29.1996	8.5924	0.149966	-173.273	0.300288
46.996	16.162	1	1	3	0	0	-0.184482	0.0690769	2.9219	8.59188	-0.165264	17.2047	-0.184482	-1.84482	69.0769	29.219	8.59188	0.149957	-165.264	0.300279
47.007	16.173	1	1	3	0	0	-0.183029	0.0692513	2.92335	8.59434	-0.166576	17.2072	-0.183029	-1.83029	69.2513	29.2335	8.59434	0.15	-166.576	0.300322
47.017	16.183	1	1	3	0	0	-0.181054	0.0696991	2.92533	8.59259	-0.169442	17.2054	-0.181054	-1.81054	69.6991	29.2533	8.59259	0.149969	-169.442	0.300291
47.028	16.194	1	1	3	0	0	-0.178967	0.0693014	2.92742	8.59341	-0.172639	17.2062	-0.178967	-1.78967	69.3014	29.2742	8.59341	0.149983	-172.639	0.300306
47.038	16.204	1	1	3	0	0	-0.177695	0.0695688	2.92869	8.59335	-0.170662	17.2062	-0.177695	-1.77695	69.5688	29.2869	8.59335	0.149982	-170.662	0.300305
47.049	16.215	1	1	3	0	0	-0.17594	0.0694475	2.93044	8.59428	-0.171741	17.2071	-0.17594	-1.7594	69.4475	29.3044	8.59428	0.149998	-171.741	0.300321
47.06	16.226	1	1	3	0	0	-0.173919	0.0694162	2.93246	8.59452	-0.169445	17.2074	-0.173919	-1.73919	69.4162	29.3246	8.59452	0.150003	-169.445	0.300325
47.071	16.237	1	1	3	0	0	-0.17215	0.0692062	2.93423	8.58968	-0.169212	17.2025	-0.17215	-1.7215	69.2062	29.3423	8.58968	0.149918	-169.212	0.300241
47.081	16.247	1	1	3	0	0	-0.170686	0.0692213	2.9357	8.5941	-0.165967	17.2069	-0.170686	-1.70686	69.2213	29.357	8.5941	0.149995	-165.967	0.300318
47.092	16.258	1	1	3	0	0	-0.168794	0.0691796	2.93759	8.59336	-0.172186	17.2062	-0.168794	-1.68794	69.1796	29.3759	8.59336	0.149982	-172.186	0.300305
47.102	16.268	1	1	3	0	0	-0.167507	0.0691875	2.93888	8.59444	-0.174368	17.2073	-0.167507	-1.67507	69.1875	29.3888	8.59444	0.150001	-174.368	0.300324
47.113	16.279	1	1	3	0	0	-0.165806	0.0693458	2.94058	8.59217	-0.178831	17.205	-0.165806	-1.65806	69.3458	29.4058	8.59217	0.149962	-178.831	0.300284
47.124	16.29	1	1	3	0	0	-0.164343	0.0690957	2.94204	8.59294	-0.183143	17.2058	-0.164343	-1.64343	69.0957	29.4204	8.59294	0.149975	-183.143	0.300298
47.135	16.301	1	1	3	0	0	-0.162024	0.0695792	2.94436	8.59306	-0.177801	17.2059	-0.162024	-1.62024	69.5792	29.4436	8.59306	0.149977	-177.801	0.3003
47.145	16.311	1	1	3	0	0	-0.160518	0.0693671	2.94586	8.59465	-0.176312	17.2075	-0.160518	-1.60518	69.3671	29.4586	8.59465	0.150005	-176.312	0.300327
47.156	16.322	1	1	3	0	0	-0.159067	0.0691936	2.94732	8.59463	-0.179941	17.2075	-0.159067	-1.59067	69.1936	29.4732	8.59463	0.150005	-179.941	0.300327
47.166	16.332	1	1	3	0	0	-0.15786	0.0690399	2.94852	8.59314	-0.175903	17.206	-0.15786	-1.5786	69.0399	29.4852	8.59314	0.149979	-175.903	0.300301
47.177	16.343	1	1	3	0	0	-0.156042	0.0692191	2.95034	8.59353	-0.168435	17.2064	-0.156042	-1.56042	69.2191	29.5034	8.59353	0.149985	-168.435	0.300308
47.188	16.354	1	1	3	0	0	-0.15413	0.0690593	2.95225	8.59423	-0.172559	17.2071	-0.15413	-1.5413	69.0593	29.5225	8.59423	0.149998	-172.559	0.30032
47.199	16.365	1	1	3	0	0	-0.152145	0.0691979	2.95424	8.59181	-0.179089	17.2046	-0.152145	-1.52145	69.1979	29.5424	8.59181	0.149955	-179.089	0.300278
47.209	16.375	1	1	3	0	0	-0.150828	0.069017	2.95555	8.59195	-0.185399	17.2048	-0.150828	-1.50828	69.017	29.5555	8.59195	0.149958	-185.399	0.30028
47.22	16.386	1	1	3	0	0	-0.14899	0.0692276	2.95739	8.59043	-0.18795	17.2033	-0.14899	-1.4899	69.2276	29.5739	8.59043	0.149931	-187.95	0.300254
47.23	16.396	1	1	3	0	0	-0.147332	0.0694576	2.95905	8.59227	-0.170299	17.2051	-0.147332	-1.47332	69.4576	29.5905	8.59227	0.149963	-170.299	0.300286
47.241	16.407	1	1	3	0	0	-0.145409	0.0691121	2.96097	8.59124	-0.175668	17.2041	-0.145409	-1.45409	69.1121	29.6097	8.59124	0.149945	-175.668	0.300268
47.252	16.418	1	1	3	0	0	-0.143625	0.0694477	2.96276	8.59408	-0.186636	17.2069	-0.143625	-1.43625	69.4477	29.6276	8.59408	0.149995	-186.636	0.300317
47.263	16.429	1	1	3	0	0	-0.141828	0.0696206	2.96455	8.59108	-0.185686	17.2039	-0.141828	-1.41828	69.6206	29.6455	8.59108	0.149943	-185.686	0.300265
47.273	16.439	1	1	3	0	0	-0.140012	0.0694081	2.96637	8.591	-0.185227	17.2038	-0.140012	-1.40012	69.4081	29.6637	8.591	0.149941	-185.227	0.300264
47.284	16.45	1	1	3	0	0	-0.138764	0.0694042	2.96762	8.59351	-0.184147	17.2063	-0.138764	-1.38764	69.4042	29.6762	8.59351	0.149985	-184.147	0.300307
47.294	16.46	1	1	3	0	0	-0.136794	0.0696695	2.96959	8.59297	-0.187771	17.2058	-0.136794	-1.36794	69.6695	29.6959	8.59297	0.149976	-187.771	0.300298
47.305	16.471	1	1	3	0	0	-0.135269	0.0692684	2.97111	8.59189	-0.184638	17.2047	-0.135269	-1.35269	69.2684	29.7111	8.59189	0.149957	-184.638	0.300279
47.316	16.482	1	1	3	0	0	-0.133305	0.0696354	2.97308	8.59152	-0.189237	17.2044	-0.133305	-1.33305	69.6354	29.7308	8.59152	0.14995	-189.237	0.300273
47.327	16.493	1	1	3	0	0	-0.131565	0.0697796	2.97482	8.59439	-0.18083	17.2072	-0.131565	-1.31565	69.7796	29.7482	8.59439	0.15	-180.83	0.300323
47.337	16.503	1	1	3	0	0	-0.129926	0.0693732	2.97646	8.58936	-0.183125	17.2022	-0.129926	-1.29926	69.3732	29.7646	8.58936	0.149913	-183.125	0.300235
47.348	16.514	1	1	3	0	0	-0.128168	0.0696271	2.97821	8.5945	-0.178425	17.2073	-0.128168	-1.28168	69.6271	29.7821	8.5945	0.150002	-178.425	0.300325
47.358	16.524	1	1	3	0	0	-0.126141	0.0699683	2.98024	8.59283	-0.189646	17.2057	-0.126141	-1.26141	69.9683	29.8024	8.59283	0.149973	-189.646	0.300296
47.369	16.535	1	1	3	0	0	-0.124265	0.0698526	2.98212	8.59294	-0.189653	17.2058	-0.124265	-1.24265	69.8526	29.8212	8.59294	0.149975	-189.653	0.300298
47.38	16.546	1	1	3	0	0	-0.122366	0.0699949	2.98402	8.59305	-0.178407	17.2059	-0.122366	-1.22366	69.9949	29.8402	8.59305	0.149977	-178.407	0.300299
47.391	16.557	1	1	3	0	0	-0.12095	0.0697563	2.98543	8.59261	-0.162814	17.2054	-0.12095	-1.2095	69.7563	29.8543	8.59261	0.149969	-162.814	0.300292
47.401	16.567	1	1	3	0	0	-0.119275	0.0694555	2.98711	8.5922	-0.16989	17.205	-0.119275	-1.19275	69.4555	29.8711	8.5922	0.149962	-169.89	0.300285
47.412	16.578	1	1	3	0	0	-0.117593	0.0696973	2.98879	8.59435	-0.166872	17.2072	-0.117593	-1.17593	69.6973	29.8879	8.59435	0.15	-166.872	0.300322
47.422	16.588	1	1	3	0	0	-0.116046	0.0700641	2.99034	8.5931	-0.183756	17.2059	-0.116046	-1.16046	70.0641	29.9034	8.5931	0.149978	-183.756	0.3003
47.433	16.599	1	1	3	0	0	-0.113703	0.0700363	2.99268	8.59387	-0.176172	17.2067	-0.113703	-1.13703	70.0363	29.9268	8.59387	0.149991	-176.172	0.300314
47.444	16.61	1	1	3	0	0	-0.112354	0.0697975	2.99403	8.59138	-0.176862	17.2042	-0.112354	-1.12354	69.7975	29.9403	8.59138	0.149948	-176.862	0.30027
47.455	16.621	1	1	3	0	0	-0.109946	0.0700936	2.99644	8.59434	-0.176643	17.2072	-0.109946	-1.09946	70.0936	29.9644	8.59434	0.15	-176.643	0.300322
47.465	16.631	1	1	3	0	0	-0.108774	0.0698073	2.99761	8.59339	-0.175916	17.2062	-0.108774	-1.08774	69.8073	29.9761	8.59339	0.149983	-175.916	0.300305
47.476	16.642	1	1	3	0	0	-0.106598	0.0702165	2.99978	8.59262	-0.179589	17.2055	-0.106598	-1.06598	70.2165	29.9978	8.59262	0.14997	-179.589	0.300292
47.486	16.652	1	1	3	0	0	-0.105024	0.070244	3.00136	8.59261	-0.19601	17.2054	-0.105024	-1.05024	70.244	30.0136	8.59261	0.149969	-196.01	0.300292
47.497	16.663	1	1	3	0	0	-0.102855	0.070172	3.00353	8.58919	-0.184628	17.202	-0.102855	-1.02855	70.172	30.0353	8.58919	0.14991	-184.628	0.300232
47.508	16.674	1	1	3	0	0	-0.10092	0.0704636	3.00546	8.59033	-0.18698	17.2032	-0.10092	-1.0092	70.4636	30.0546	8.59033	0.149929	-186.98	0.300252
47.519	16.685	1	1	3	0	0	-0.0990687	0.0699648	3.00731	8.58954	-0.174756	17.2024	-0.0990687	-0.990687	69.9648	30.0731	8.58954	0.149916	-174.756	0.300238
47.529	16.695	1	1	3	0	0	-0.0976663	0.0701396	3.00872	8.59465	-0.195488	17.2075	-0.0976663	-0.976663	70.1396	30.0872	8.59465	0.150005	-195.488	0.300327
47.54	16.706	1	1	3	0	0	-0.0965101	0.0702387	3.00987	8.59364	-0.188512	17.2065	-0.0965101	-0.965101	70.2387	30.0987	8.59364	0.149987	-188.512	0.30031
47.55	16.716	1	1	3	0	0	-0.0945355	0.0701647	3.01185	8.59049	-0.18728	17.2033	-0.0945355	-0.945355	70.1647	30.1185	8.59049	0.149932	-187.28	0.300255
47.561	16.727	1	1	3	0	0	-0.0927092	0.0702473	3.01367	8.59379	-0.193017	17.2066	-0.0927092	-0.927092	70.2473	30.1367	8.59379	0.14999	-193.017	0.300312
47.572	16.738	1	1	3	0	0	-0.0909851	0.0704894	3.0154	8.5945	-0.183596	17.2073	-0.0909851	-0.909851	70.4894	30.154	8.5945	0.150002	-183.596	0.300325
47.583	16.749	1	1	3	0	0	-0.0893592	0.0699792	3.01702	8.59417	-0.17804	17.207	-0.0893592	-0.893592	69.9792	30.1702	8.59417	0.149997	-178.04	0.300319
47.593	16.759	1	1	3	0	0	-0.0873595	0.0705726	3.01902	8.59193	-0.177444	17.2048	-0.0873595	-0.873595	70.5726	30.1902	8.59193	0.149957	-177.444	0.30028
47.604	16.77	1	1	3	0	0	-0.0856584	0.0705997	3.02072	8.59066	-0.170277	17.2035	-0.0856584	-0.856584	70.5997	30.2072	8.59066	0.149935	-170.277	0.300258
47.614	16.78	1	1	3	0	0	-0.0835884	0.0705279	3.02279	8.59433	-0.193611	17.2072	-0.0835884	-0.835884	70.5279	30.2279	8.59433	0.149999	-193.611	0.300322
47.625	16.791	1	1	3	0	0	-0.0824388	0.0704083	3.02394	8.59147	-0.190866	17.2043	-0.0824388	-0.824388	70.4083	30.2394	8.59147	0.14995	-190.866	0.300272
47.636	16.802	1	1	3	0	0	-0.0807146	0.0705952	3.02567	8.59203	-0.184119	17.2049	-0.0807146	-0.807146	70.5952	30.2567	8.59203	0.149959	-184.119	0.300282
47.647	16.813	1	1	3	0	0	-0.0785635	0.0703853	3.02782	8.59437	-0.171461	17.2072	-0.0785635	-0.785635	70.3853	30.2782	8.59437	0.15	-171.461	0.300322
47.657	16.823	1	1	3	0	0	-0.0767882	0.0707496	3.02959	8.59458	-0.179186	17.2074	-0.0767882	-0.767882	70.7496	30.2959	8.59458	0.150004	-179.186	0.300326
47.668	16.834	1	1	3	0	0	-0.0746191	0.0709716	3.03176	8.59116	-0.178629	17.204	-0.0746191	-0.746191	70.9716	30.3176	8.59116	0.149944	-178.629	0.300266
47.678	16.844	1	1	3	0	0	-0.072856	0.0707916	3.03353	8.59345	-0.171658	17.2063	-0.072856	-0.72856	70.7916	30.3353	8.59345	0.149984	-171.658	0.300307
47.689	16.855	1	1	3	0	0	-0.0712694	0.0710561	3.03511	8.59174	-0.171674	17.2046	-0.0712694	-0.712694	71.0561	30.3511	8.59174	0.149954	-171.674	0.300277
47.7	16.866	1	1	3	0	0	-0.0695917	0.0710368	3.03679	8.59333	-0.169281	17.2062	-0.0695917	-0.695917	71.0368	30.3679	8.59333	0.149982	-169.281	0.300304
47.711	16.877	1	1	3	0	0	-0.0675814	0.0707142	3.0388	8.5929	-0.176947	17.2057	-0.0675814	-0.675814	70.7142	30.388	8.5929	0.149974	-176.947	0.300297
47.721	16.887	1	1	3	0	0	-0.0657897	0.0711372	3.04059	8.59333	-0.17421	17.2062	-0.0657897	-0.657897	71.1372	30.4059	8.59333	0.149982	-174.21	0.300304
47.732	16.898	1	1	3	0	0	-0.0638232	0.071241	3.04256	8.59152	-0.174906	17.2044	-0.0638232	-0.638232	71.241	30.4256	8.59152	0.14995	-174.906	0.300273
47.742	16.908	1	1	3	0	0	-0.0626658	0.0707384	3.04372	8.59172	-0.170813	17.2046	-0.0626658	-0.626658	70.7384	30.4372	8.59172	0.149954	-170.813	0.300276
47.753	16.919	1	1	3	0	0	-0.060715	0.071249	3.04567	8.5935	-0.17599	17.2063	-0.060715	-0.60715	71.249	30.4567	8.5935	0.149985	-175.99	0.300307
47.764	16.93	1	1	3	0	0	-0.0585664	0.0711177	3.04782	8.59398	-0.186235	17.2068	-0.0585664	-0.585664	71.1177	30.4782	8.59398	0.149993	-186.235	0.300316
47.775	16.941	1	1	3	0	0	-0.0563512	0.0713947	3.05003	8.59146	-0.188011	17.2043	-0.0563512	-0.563512	71.3947	30.5003	8.59146	0.149949	-188.011	0.300272
47.785	16.951	1	1	3	0	0	-0.0550407	0.0712351	3.05134	8.59356	-0.185722	17.2064	-0.0550407	-0.550407	71.2351	30.5134	8.59356	0.149986	-185.722	0.300308
47.796	16.962	1	1	3	0	0	-0.0535052	0.0708138	3.05288	8.593	-0.188239	17.2058	-0.0535052	-0.535052	70.8138	30.5288	8.593	0.149976	-188.239	0.300298
47.806	16.972	1	1	3	0	0	-0.0515965	0.0711099	3.05479	8.59158	-0.161393	17.2044	-0.0515965	-0.515965	71.1099	30.5479	8.59158	0.149951	-161.393	0.300274
47.817	16.983	1	1	3	0	0	-0.0498205	0.0713796	3.05656	8.59337	-0.170213	17.2062	-0.0498205	-0.498205	71.3796	30.5656	8.59337	0.149983	-170.213	0.300305
47.828	16.994	1	1	3	0	0	-0.0481147	0.0710955	3.05827	8.59238	-0.178914	17.2052	-0.0481147	-0.481147	71.0955	30.5827	8.59238	0.149965	-178.914	0.300288
47.839	17.005	1	1	3	0	0	-0.0460232	0.0712555	3.06036	8.59366	-0.185297	17.2065	-0.0460232	-0.460232	71.2555	30.6036	8.59366	0.149988	-185.297	0.30031
47.849	17.015	1	1	3	0	0	-0.0446085	0.0714965	3.06177	8.5927	-0.180884	17.2055	-0.0446085	-0.446085	71.4965	30.6177	8.5927	0.149971	-180.884	0.300293
47.86	17.026	1	1	3	0	0	-0.0426236	0.0712524	3.06376	8.59202	-0.179732	17.2049	-0.0426236	-0.426236	71.2524	30.6376	8.59202	0.149959	-179.732	0.300281
47.87	17.036	1	1	3	0	0	-0.0409661	0.0713317	3.06542	8.59269	-0.183207	17.2055	-0.0409661	-0.409661	71.3317	30.6542	8.59269	0.149971	-183.207	0.300293
47.881	17.047	1	1	3	0	0	-0.0388032	0.0715965	3.06758	8.59215	-0.189687	17.205	-0.0388032	-0.388032	71.5965	30.6758	8.59215	0.149961	-189.687	0.300284
47.892	17.058	1	1	3	0	0	-0.0371516	0.0714498	3.06923	8.5939	-0.185884	17.2067	-0.0371516	-0.371516	71.4498	30.6923	8.5939	0.149992	-185.884	0.300314
47.903	17.069	1	1	3	0	0	-0.0350063	0.0716835	3.07138	8.58952	-0.185855	17.2024	-0.0350063	-0.350063	71.6835	30.7138	8.58952	0.149915	-185.855	0.300238
47.913	17.079	1	1	3	0	0	-0.0335711	0.0717909	3.07281	8.5924	-0.176371	17.2052	-0.0335711	-0.335711	71.7909	30.7281	8.5924	0.149966	-176.371	0.300288
47.924	17.09	1	1	3	0	0	-0.0319721	0.0714105	3.07441	8.59409	-0.181518	17.2069	-0.0319721	-0.319721	71.4105	30.7441	8.59409	0.149995	-181.518	0.300318
47.935	17.101	1	1	3	0	0	-0.02957	0.0719198	3.07681	8.59288	-0.179517	17.2057	-0.02957	-0.2957	71.9198	30.7681	8.59288	0.149974	-179.517	0.300296
47.946	17.112	1	1	3	0	0	-0.0280883	0.0722365	3.07829	8.59433	-0.178545	17.2072	-0.0280883	-0.280883	72.2365	30.7829	8.59433	0.149999	-178.545	0.300322
47.956	17.122	1	1	3	0	0	-0.0264223	0.0719222	3.07996	8.59255	-0.183172	17.2054	-0.0264223	-0.264223	71.9222	30.7996	8.59255	0.149968	-183.172	0.300291
47.967	17.133	1	1	3	0	0	-0.024425	0.0721932	3.08196	8.59338	-0.193461	17.2062	-0.024425	-0.24425	72.1932	30.8196	8.59338	0.149983	-193.461	0.300305
47.977	17.143	1	1	3	0	0	-0.0226672	0.072421	3.08372	8.59483	-0.18422	17.2077	-0.0226672	-0.226672	72.421	30.8372	8.59483	0.150008	-184.22	0.30033
47.988	17.154	1	1	3	0	0	-0.0213494	0.071825	3.08503	8.59112	-0.193064	17.204	-0.0213494	-0.213494	71.825	30.8503	8.59112	0.149943	-193.064	0.300266
47.999	17.165	1	1	3	0	0	-0.0192022	0.0721668	3.08718	8.59374	-0.192363	17.2066	-0.0192022	-0.192022	72.1668	30.8718	8.59374	0.149989	-192.363	0.300311
48.01	17.176	1	1	3	0	0	-0.017396	0.0723016	3.08899	8.59151	-0.179774	17.2044	-0.017396	-0.17396	72.3016	30.8899	8.59151	0.14995	-179.774	0.300273
48.02	17.186	1	1	3	0	0	-0.0159976	0.072069	3.09038	8.59032	-0.192493	17.2032	-0.0159976	-0.159976	72.069	30.9038	8.59032	0.149929	-192.493	0.300252
48.031	17.197	1	1	3	0	0	-0.0138381	0.0722421	3.09254	8.59353	-0.188384	17.2064	-0.0138381	-0.138381	72.2421	30.9254	8.59353	0.149985	-188.384	0.300308
48.041	17.207	1	1	3	0	0	-0.0125478	0.0724056	3.09383	8.59404	-0.18656	17.2069	-0.0125478	-0.125478	72.4056	30.9383	8.59404	0.149994	-186.56	0.300317
48.052	17.218	1	1	3	0	0	-0.0105969	0.0721845	3.09579	8.59333	-0.183473	17.2062	-0.0105969	-0.105969	72.1845	30.9579	8.59333	0.149982	-183.473	0.300304
48.063	17.229	1	1	3	0	0	-0.00883416	0.0721344	3.09755	8.59144	-0.167876	17.2043	-0.00883416	-0.0883416	72.1344	30.9755	8.59144	0.149949	-167.876	0.300271
48.074	17.24	1	1	3	0	0	-0.00710224	0.0719113	3.09928	8.59242	-0.164038	17.2053	-0.00710224	-0.0710224	71.9113	30.9928	8.59242	0.149966	-164.038	0.300288
48.084	17.25	1	1	3	0	0	-0.00543175	0.0721773	3.10095	8.59436	-0.178074	17.2072	-0.00543175	-0.0543175	72.1773	31.0095	8.59436	0.15	-178.074	0.300322
48.095	17.261	1	1	3	0	0	-0.00327143	0.0722283	3.10311	8.59003	-0.170344	17.2029	-0.00327143	-0.0327143	72.2283	31.0311	8.59003	0.149924	-170.344	0.300247
48.105	17.271	1	1	3	0	0	-0.00169393	0.0719264	3.10469	8.59238	-0.18168	17.2052	-0.00169393	-0.0169393	71.9264	31.0469	8.59238	0.149965	-181.68	0.300288
48.116	17.282	1	1	3	0	0	0.000453517	0.0723727	3.10684	8.59408	-0.176734	17.2069	0.000453517	0.00453517	72.3727	31.0684	8.59408	0.149995	-176.734	0.300317
48.127	17.293	1	1	3	0	0	0.00222802	0.0724983	3.10861	8.59147	-0.175108	17.2043	0.00222802	0.0222802	72.4983	31.0861	8.59147	0.14995	-175.108	0.300272
48.138	17.304	1	1	3	0	0	0.00416866	0.0722352	3.11055	8.59346	-0.180718	17.2063	0.00416866	0.0416866	72.2352	31.1055	8.59346	0.149984	-180.718	0.300307
48.148	17.314	1	1	3	0	0	0.00561235	0.0723133	3.11199	8.59039	-0.177979	17.2032	0.00561235	0.0561235	72.3133	31.1199	8.59039	0.149931	-177.979	0.300253
48.159	17.325	1	1	3	0	0	0.00822555	0.0726936	3.11461	8.59473	-0.181728	17.2076	0.00822555	0.0822555	72.6936	31.1461	8.59473	0.150006	-181.728	0.300329
48.169	17.335	1	1	3	0	0	0.00955939	0.0722949	3.11594	8.59489	-0.187152	17.2077	0.00955939	0.0955939	72.2949	31.1594	8.59489	0.150009	-187.152	0.300331
48.18	17.346	1	1	3	0	0	0.0116093	0.0725323	3.11799	8.59253	-0.180196	17.2054	0.0116093	0.116093	72.5323	31.1799	8.59253	0.149968	-180.196	0.30029
48.191	17.357	1	1	3	0	0	0.0137389	0.0728258	3.12012	8.59455	-0.181542	17.2074	0.0137389	0.137389	72.8258	31.2012	8.59455	0.150003	-181.542	0.300326
48.202	17.368	1	1	3	0	0	0.0157924	0.0722147	3.12217	8.59142	-0.176254	17.2043	0.0157924	0.157924	72.2147	31.2217	8.59142	0.149948	-176.254	0.300271
48.212	17.378	1	1	3	0	0	0.0172487	0.0724685	3.12363	8.5945	-0.186328	17.2073	0.0172487	0.172487	72.4685	31.2363	8.5945	0.150002	-186.328	0.300325
48.223	17.389	1	1	3	0	0	0.018792	0.072494	3.12517	8.59327	-0.180154	17.2061	0.018792	0.18792	72.494	31.2517	8.59327	0.149981	-180.154	0.300303
48.233	17.399	1	1	3	0	0	0.0207606	0.0723653	3.12714	8.59179	-0.180812	17.2046	0.0207606	0.207606	72.3653	31.2714	8.59179	0.149955	-180.812	0.300277
48.244	17.41	1	1	3	0	0	0.0225317	0.072436	3.12891	8.59168	-0.176111	17.2045	0.0225317	0.225317	72.436	31.2891	8.59168	0.149953	-176.111	0.300276
48.255	17.421	1	1	3	0	0	0.0246469	0.07267	3.13103	8.59331	-0.170384	17.2062	0.0246469	0.246469	72.67	31.3103	8.59331	0.149982	-170.384	0.300304
48.266	17.432	1	1	3	0	0	0.0264155	0.0724173	3.1328	8.59432	-0.176142	17.2072	0.0264155	0.264155	72.4173	31.328	8.59432	0.149999	-176.142	0.300321
48.276	17.442	1	1	3	0	0	0.0281623	0.0723568	3.13454	8.59524	-0.178985	17.2081	0.0281623	0.281623	72.3568	31.3454	8.59524	0.150015	-178.985	0.300338
48.287	17.453	1	1	3	0	0	0.0297415	0.072464	3.13612	8.59319	-0.169656	17.206	0.0297415	0.297415	72.464	31.3612	8.59319	0.149979	-169.656	0.300302
48.297	17.463	1	1	3	0	0	0.032226	0.0723016	3.13861	8.59392	-0.178482	17.2068	0.032226	0.32226	72.3016	31.3861	8.59392	0.149992	-178.482	0.300315
48.308	17.474	1	1	3	0	0	0.0340789	0.072341	3.14046	8.5934	-0.163609	17.2062	0.0340789	0.340789	72.341	31.4046	8.5934	0.149983	-163.609	0.300306
48.319	17.485	1	1	3	0	0	0.0360251	0.0725044	3.14241	8.59326	-0.170206	17.2061	0.0360251	0.360251	72.5044	31.4241	8.59326	0.149981	-170.206	0.300303
48.33	17.496	1	1	3	0	0	0.0378879	0.0719452	3.14427	8.59369	-0.180805	17.2065	0.0378879	0.378879	71.9452	31.4427	8.59369	0.149988	-180.805	0.300311
48.34	17.506	1	1	3	0	0	0.0395315	0.0719744	3.14591	8.59056	-0.16692	17.2034	0.0395315	0.395315	71.9744	31.4591	8.59056	0.149934	-166.92	0.300256
48.351	17.517	1	1	3	0	0	0.0417089	0.0718094	3.14809	8.59169	-0.178688	17.2045	0.0417089	0.417089	71.8094	31.4809	8.59169	0.149953	-178.688	0.300276
48.361	17.527	1	1	3	0	0	0.043359	0.0715603	3.14974	8.59182	-0.16574	17.2047	0.043359	0.43359	71.5603	31.4974	8.59182	0.149956	-165.74	0.300278
48.372	17.538	1	1	3	0	0	0.0454551	0.0718186	3.15184	8.59176	-0.178607	17.2046	0.0454551	0.454551	71.8186	31.5184	8.59176	0.149955	-178.607	0.300277
48.383	17.549	1	1	3	0	0	0.0473421	0.0711453	3.15372	8.59194	-0.183849	17.2048	0.0473421	0.473421	71.1453	31.5372	8.59194	0.149958	-183.849	0.30028
48.394	17.56	1	1	3	0	0	0.0498407	0.0712957	3.15622	8.59095	-0.182233	17.2038	0.0498407	0.498407	71.2957	31.5622	8.59095	0.14994	-182.233	0.300263
48.404	17.57	1	1	3	0	0	0.051112	0.0708985	3.15749	8.59214	-0.188328	17.205	0.051112	0.51112	70.8985	31.5749	8.59214	0.149961	-188.328	0.300283
48.415	17.581	1	1	3	0	0	0.0536153	0.0705236	3.16	8.59385	-0.184261	17.2067	0.0536153	0.536153	70.5236	31.6	8.59385	0.149991	-184.261	0.300313
48.425	17.591	1	1	3	0	0	0.055832	0.0707741	3.16221	8.59105	-0.188214	17.2039	0.055832	0.55832	70.7741	31.6221	8.59105	0.149942	-188.214	0.300265
48.436	17.602	1	1	3	0	0	0.0575347	0.0704114	3.16392	8.59148	-0.185278	17.2043	0.0575347	0.575347	70.4114	31.6392	8.59148	0.14995	-185.278	0.300272
48.447	17.613	1	1	3	0	0	0.0596263	0.0699622	3.16601	8.59436	-0.178884	17.2072	0.0596263	0.596263	69.9622	31.6601	8.59436	0.15	-178.884	0.300322
48.458	17.624	1	1	3	0	0	0.0615094	0.0699304	3.16789	8.59321	-0.1791	17.206	0.0615094	0.615094	69.9304	31.6789	8.59321	0.14998	-179.1	0.300302
48.468	17.634	1	1	3	0	0	0.0635952	0.0701177	3.16998	8.59166	-0.190084	17.2045	0.0635952	0.635952	70.1177	31.6998	8.59166	0.149953	-190.084	0.300275
48.479	17.645	1	1	3	0	0	0.065877	0.0696202	3.17226	8.59124	-0.183609	17.2041	0.065877	0.65877	69.6202	31.7226	8.59124	0.149945	-183.609	0.300268
48.489	17.655	1	1	3	0	0	0.0671875	0.0692871	3.17357	8.59457	-0.189741	17.2074	0.0671875	0.671875	69.2871	31.7357	8.59457	0.150004	-189.741	0.300326
48.5	17.666	1	1	3	0	0	0.0686429	0.0691912	3.17503	8.59181	-0.189879	17.2046	0.0686429	0.686429	69.1912	31.7503	8.59181	0.149955	-189.879	0.300278
48.511	17.677	1	1	3	0	0	0.0708041	0.0688618	3.17719	8.59376	-0.182503	17.2066	0.0708041	0.708041	68.8618	31.7719	8.59376	0.149989	-182.503	0.300312
48.522	17.688	1	1	3	0	0	0.0728166	0.0688448	3.1792	8.5922	-0.179582	17.205	0.0728166	0.728166	68.8448	31.792	8.5922	0.149962	-179.582	0.300285
48.532	17.698	1	1	3	0	0	0.0742605	0.0686676	3.18064	8.59339	-0.178362	17.2062	0.0742605	0.742605	68.6676	31.8064	8.59339	0.149983	-178.362	0.300305
48.543	17.709	1	1	3	0	0	0.0760183	0.0681269	3.1824	8.5895	-0.167785	17.2023	0.0760183	0.760183	68.1269	31.824	8.5895	0.149915	-167.785	0.300237
48.553	17.719	1	1	3	0	0	0.0779648	0.0683247	3.18435	8.59083	-0.198836	17.2037	0.0779648	0.779648	68.3247	31.8435	8.59083	0.149938	-198.836	0.300261
48.564	17.73	1	1	3	0	0	0.0796585	0.0682009	3.18604	8.59306	-0.194902	17.2059	0.0796585	0.796585	68.2009	31.8604	8.59306	0.149977	-194.902	0.3003
48.575	17.741	1	1	3	0	0	0.0817576	0.0677366	3.18814	8.59321	-0.19137	17.206	0.0817576	0.817576	67.7366	31.8814	8.59321	0.14998	-191.37	0.300302
48.586	17.752	1	1	3	0	0	0.0831315	0.0675771	3.18951	8.5892	-0.180861	17.202	0.0831315	0.831315	67.5771	31.8951	8.5892	0.14991	-180.861	0.300232
48.596	17.762	1	1	3	0	0	0.0849442	0.0678362	3.19133	8.59202	-0.179294	17.2049	0.0849442	0.849442	67.8362	31.9133	8.59202	0.149959	-179.294	0.300281
48.607	17.773	1	1	3	0	0	0.0868122	0.0671375	3.19319	8.59345	-0.186705	17.2063	0.0868122	0.868122	67.1375	31.9319	8.59345	0.149984	-186.705	0.300307
48.617	17.783	1	1	3	0	0	0.0882949	0.0670613	3.19468	8.59047	-0.187139	17.2033	0.0882949	0.882949	67.0613	31.9468	8.59047	0.149932	-187.139	0.300254
48.628	17.794	1	1	3	0	0	0.0903601	0.0672792	3.19674	8.59186	-0.185492	17.2047	0.0903601	0.903601	67.2792	31.9674	8.59186	0.149956	-185.492	0.300279
48.639	17.805	1	1	3	0	0	0.0922283	0.0666901	3.19861	8.59015	-0.182356	17.203	0.0922283	0.922283	66.6901	31.9861	8.59015	0.149926	-182.356	0.300249
48.65	17.816	1	1	3	0	0	0.0939857	0.0665771	3.20037	8.59178	-0.178511	17.2046	0.0939857	0.939857	66.5771	32.0037	8.59178	0.149955	-178.511	0.300277
48.66	17.826	1	1	3	0	0	0.0958181	0.0664382	3.2022	8.58837	-0.180045	17.2012	0.0958181	0.958181	66.4382	32.022	8.58837	0.149895	-180.045	0.300218
48.671	17.837	1	1	3	0	0	0.0981089	0.0662266	3.20449	8.59186	-0.187436	17.2047	0.0981089	0.981089	66.2266	32.0449	8.59186	0.149956	-187.436	0.300279
48.681	17.847	1	1	3	0	0	0.0991319	0.0657801	3.20551	8.59363	-0.17729	17.2065	0.0991319	0.991319	65.7801	32.0551	8.59363	0.149987	-177.29	0.30031
48.692	17.858	1	1	3	0	0	0.101059	0.0653378	3.20744	8.59205	-0.179357	17.2049	0.101059	1.01059	65.3378	32.0744	8.59205	0.14996	-179.357	0.300282
48.703	17.869	1	1	3	0	0	0.103253	0.0655643	3.20964	8.59174	-0.168308	17.2046	0.103253	1.03253	65.5643	32.0964	8.59174	0.149954	-168.308	0.300277
48.714	17.88	1	1	3	0	0	0.105304	0.0657095	3.21169	8.59325	-0.169606	17.2061	0.105304	1.05304	65.7095	32.1169	8.59325	0.14998	-169.606	0.300303
48.724	17.89	1	1	3	0	0	0.106635	0.0647127	3.21302	8.59218	-0.163175	17.205	0.106635	1.06635	64.7127	32.1302	8.59218	0.149962	-163.175	0.300284
48.735	17.901	1	1	3	0	0	0.108635	0.0649255	3.21502	8.59343	-0.168124	17.2063	0.108635	1.08635	64.9255	32.1502	8.59343	0.149984	-168.124	0.300306
48.745	17.911	1	1	3	0	0	0.109856	0.0646014	3.21624	8.59376	-0.165742	17.2066	0.109856	1.09856	64.6014	32.1624	8.59376	0.149989	-165.742	0.300312
48.756	17.922	1	1	3	0	0	0.112369	0.0644393	3.21875	8.59445	-0.166882	17.2073	0.112369	1.12369	64.4393	32.1875	8.59445	0.150001	-166.882	0.300324
48.767	17.933	1	1	3	0	0	0.113931	0.0641637	3.22031	8.59407	-0.17399	17.2069	0.113931	1.13931	64.1637	32.2031	8.59407	0.149995	-173.99	0.300317
48.778	17.944	1	1	3	0	0	0.11578	0.064085	3.22216	8.59203	-0.178193	17.2049	0.11578	1.1578	64.085	32.2216	8.59203	0.149959	-178.193	0.300282
48.788	17.954	1	1	3	0	0	0.117955	0.0639295	3.22434	8.5922	-0.165208	17.205	0.117955	1.17955	63.9295	32.2434	8.5922	0.149962	-165.208	0.300285
48.799	17.965	1	1	3	0	0	0.120259	0.0636719	3.22664	8.59453	-0.163021	17.2074	0.120259	1.20259	63.6719	32.2664	8.59453	0.150003	-163.021	0.300325
48.81	17.976	1	1	3	0	0	0.121962	0.0636291	3.22834	8.59343	-0.155031	17.2063	0.121962	1.21962	63.6291	32.2834	8.59343	0.149984	-155.031	0.300306
48.821	17.987	1	1	3	0	0	0.123744	0.0631447	3.23013	8.59246	-0.156895	17.2053	0.123744	1.23744	63.1447	32.3013	8.59246	0.149967	-156.895	0.300289
48.831	17.997	1	1	3	0	0	0.125538	0.0628631	3.23192	8.59401	-0.166985	17.2068	0.125538	1.25538	62.8631	32.3192	8.59401	0.149994	-166.985	0.300316
48.842	18.008	1	1	3	0	0	0.127117	0.0629259	3.2335	8.59234	-0.161643	17.2052	0.127117	1.27117	62.9259	32.335	8.59234	0.149965	-161.643	0.300287
48.852	18.018	1	1	3	0	0	0.128955	0.0624526	3.23534	8.59388	-0.160548	17.2067	0.128955	1.28955	62.4526	32.3534	8.59388	0.149991	-160.548	0.300314
48.863	18.029	1	1	3	0	0	0.130668	0.062396	3.23705	8.59125	-0.159281	17.2041	0.130668	1.30668	62.396	32.3705	8.59125	0.149946	-159.281	0.300268
48.874	18.04	1	1	3	0	0	0.1325	0.0625105	3.23888	8.59404	-0.164172	17.2069	0.1325	1.325	62.5105	32.3888	8.59404	0.149994	-164.172	0.300317
48.885	18.051	1	1	3	0	0	0.134252	0.0621486	3.24063	8.59385	-0.173757	17.2067	0.134252	1.34252	62.1486	32.4063	8.59385	0.149991	-173.757	0.300313
48.895	18.061	1	1	3	0	0	0.13568	0.062143	3.24206	8.59326	-0.153969	17.2061	0.13568	1.3568	62.143	32.4206	8.59326	0.149981	-153.969	0.300303
48.906	18.072	1	1	3	0	0	0.137565	0.0619244	3.24395	8.59087	-0.169016	17.2037	0.137565	1.37565	61.9244	32.4395	8.59087	0.149939	-169.016	0.300261
48.916	18.082	1	1	3	0	0	0.139222	0.0615266	3.2456	8.59266	-0.159252	17.2055	0.139222	1.39222	61.5266	32.456	8.59266	0.14997	-159.252	0.300292
48.927	18.093	1	1	3	0	0	0.141378	0.0616931	3.24776	8.59245	-0.162469	17.2053	0.141378	1.41378	61.6931	32.4776	8.59245	0.149967	-162.469	0.300289
48.938	18.104	1	1	3	0	0	0.143479	0.0613702	3.24986	8.59223	-0.1686	17.2051	0.143479	1.43479	61.3702	32.4986	8.59223	0.149963	-168.6	0.300285
48.949	18.115	1	1	3	0	0	0.144778	0.0609428	3.25116	8.59431	-0.189193	17.2071	0.144778	1.44778	60.9428	32.5116	8.59431	0.149999	-189.193	0.300321
48.959	18.125	1	1	3	0	0	0.146249	0.0608248	3.25263	8.59325	-0.168251	17.2061	0.146249	1.46249	60.8248	32.5263	8.59325	0.149981	-168.251	0.300303
48.97	18.136	1	1	3	0	0	0.148457	0.0601181	3.25484	8.59086	-0.168992	17.2037	0.148457	1.48457	60.1181	32.5484	8.59086	0.149939	-168.992	0.300261
48.98	18.146	1	1	3	0	0	0.150432	0.0593352	3.25681	8.59342	-0.168269	17.2063	0.150432	1.50432	59.3352	32.5681	8.59342	0.149983	-168.269	0.300306
48.991	18.157	1	1	3	0	0	0.153071	0.0594062	3.25945	8.59412	-0.173382	17.207	0.153071	1.53071	59.4062	32.5945	8.59412	0.149996	-173.382	0.300318
49.002	18.168	1	1	3	0	0	0.154814	0.0583636	3.2612	8.5913	-0.179224	17.2041	0.154814	1.54814	58.3636	32.612	8.5913	0.149947	-179.224	0.300269
49.013	18.179	1	1	3	0	0	0.156536	0.0582924	3.26292	8.59328	-0.188083	17.2061	0.156536	1.56536	58.2924	32.6292	8.59328	0.149981	-188.083	0.300304
49.023	18.189	1	1	3	0	0	0.158334	0.0583298	3.26472	8.59013	-0.17113	17.203	0.158334	1.58334	58.3298	32.6472	8.59013	0.149926	-171.13	0.300248
49.034	18.2	1	1	3	0	0	0.160597	0.0576788	3.26698	8.59102	-0.180004	17.2039	0.160597	1.60597	57.6788	32.6698	8.59102	0.149942	-180.004	0.300264
49.044	18.21	1	1	3	0	0	0.162103	0.0574476	3.26849	8.59137	-0.181702	17.2042	0.162103	1.62103	57.4476	32.6849	8.59137	0.149948	-181.702	0.30027
49.055	18.221	1	1	3	0	0	0.164511	0.0574606	3.27089	8.59169	-0.187571	17.2045	0.164511	1.64511	57.4606	32.7089	8.59169	0.149953	-187.571	0.300276
49.066	18.232	1	1	3	0	0	0.166459	0.0566789	3.27284	8.59161	-0.174747	17.2045	0.166459	1.66459	56.6789	32.7284	8.59161	0.149952	-174.747	0.300274
49.077	18.243	1	1	3	0	0	0.168283	0.0566162	3.27467	8.59002	-0.167597	17.2029	0.168283	1.68283	56.6162	32.7467	8.59002	0.149924	-167.597	0.300246
49.087	18.253	1	1	3	0	0	0.170231	0.0566784	3.27661	8.58858	-0.183111	17.2014	0.170231	1.70231	56.6784	32.7661	8.58858	0.149899	-183.111	0.300221
49.098	18.264	1	1	3	0	0	0.172362	0.0559212	3.27874	8.59216	-0.184367	17.205	0.172362	1.72362	55.9212	32.7874	8.59216	0.149961	-184.367	0.300284
49.108	18.274	1	1	3	0	0	0.173747	0.0557218	3.28013	8.59181	-0.173109	17.2046	0.173747	1.73747	55.7218	32.8013	8.59181	0.149955	-173.109	0.300278
49.119	18.285	1	1	3	0	0	0.175775	0.0557271	3.28216	8.59295	-0.183021	17.2058	0.175775	1.75775	55.7271	32.8216	8.59295	0.149975	-183.021	0.300298
49.13	18.296	1	1	3	0	0	0.177543	0.0554192	3.28393	8.59271	-0.177185	17.2056	0.177543	1.77543	55.4192	32.8393	8.59271	0.149971	-177.185	0.300294
49.141	18.307	1	1	3	0	0	0.179164	0.0551447	3.28555	8.59396	-0.169204	17.2068	0.179164	1.79164	55.1447	32.8555	8.59396	0.149993	-169.204	0.300315
49.151	18.317	1	1	3	0	0	0.180254	0.0549435	3.28664	8.5943	-0.173766	17.2071	0.180254	1.80254	54.9435	32.8664	8.5943	0.149999	-173.766	0.300321
49.162	18.328	1	1	3	0	0	0.182064	0.0545109	3.28845	8.59324	-0.173345	17.2061	0.182064	1.82064	54.5109	32.8845	8.59324	0.14998	-173.345	0.300303
49.172	18.338	1	1	3	0	0	0.184137	0.054778	3.29052	8.5934	-0.189906	17.2062	0.184137	1.84137	54.778	32.9052	8.5934	0.149983	-189.906	0.300306
49.183	18.349	1	1	3	0	0	0.185871	0.0546922	3.29225	8.59433	-0.181181	17.2072	0.185871	1.85871	54.6922	32.9225	8.59433	0.149999	-181.181	0.300322
49.194	18.36	1	1	3	0	0	0.187631	0.0541261	3.29401	8.59075	-0.163633	17.2036	0.187631	1.87631	54.1261	32.9401	8.59075	0.149937	-163.633	0.300259
49.205	18.371	1	1	3	0	0	0.189312	0.0539663	3.29569	8.59344	-0.159274	17.2063	0.189312	1.89312	53.9663	32.9569	8.59344	0.149984	-159.274	0.300306
49.215	18.381	1	1	3	0	0	0.19122	0.0539287	3.2976	8.59345	-0.169296	17.2063	0.19122	1.9122	53.9287	32.976	8.59345	0.149984	-169.296	0.300307
49.226	18.392	1	1	3	0	0	0.193008	0.0531808	3.29939	8.59227	-0.160154	17.2051	0.193008	1.93008	53.1808	32.9939	8.59227	0.149963	-160.154	0.300286
49.236	18.402	1	1	3	0	0	0.194649	0.0531364	3.30103	8.59289	-0.1659	17.2057	0.194649	1.94649	53.1364	33.0103	8.59289	0.149974	-165.9	0.300297
49.247	18.413	1	1	3	0	0	0.196323	0.0528331	3.30271	8.5909	-0.160477	17.2037	0.196323	1.96323	52.8331	33.0271	8.5909	0.149939	-160.477	0.300262
49.258	18.424	1	1	3	0	0	0.19807	0.0523759	3.30445	8.58836	-0.159021	17.2012	0.19807	1.9807	52.3759	33.0445	8.58836	0.149895	-159.021	0.300218
49.269	18.435	1	1	3	0	0	0.199614	0.0521518	3.306	8.59188	-0.159203	17.2047	0.199614	1.99614	52.1518	33.06	8.59188	0.149957	-159.203	0.300279
49.279	18.445	1	1	3	0	0	0.201284	0.0516071	3.30767	8.58869	-0.166661	17.2015	0.201284	2.01284	51.6071	33.0767	8.58869	0.149901	-166.661	0.300223
49.29	18.456	1	1	3	0	0	0.203304	0.0517766	3.30969	8.59029	-0.164813	17.2031	0.203304	2.03304	51.7766	33.0969	8.59029	0.149929	-164.813	0.300251
49.3	18.466	1	1	3	0	0	0.204708	0.051351	3.31109	8.59384	-0.159756	17.2067	0.204708	2.04708	51.351	33.1109	8.59384	0.149991	-159.756	0.300313
49.311	18.477	1	1	3	0	0	0.206481	0.0507418	3.31286	8.59225	-0.15613	17.2051	0.206481	2.06481	50.7418	33.1286	8.59225	0.149963	-156.13	0.300286
49.322	18.488	1	1	3	0	0	0.208033	0.0505337	3.31442	8.59286	-0.167625	17.2057	0.208033	2.08033	50.5337	33.1442	8.59286	0.149974	-167.625	0.300296
49.333	18.499	1	1	3	0	0	0.21029	0.0506227	3.31667	8.59047	-0.180898	17.2033	0.21029	2.1029	50.6227	33.1667	8.59047	0.149932	-180.898	0.300254
49.343	18.509	1	1	3	0	0	0.211956	0.0498294	3.31834	8.59178	-0.157896	17.2046	0.211956	2.11956	49.8294	33.1834	8.59178	0.149955	-157.896	0.300277
49.354	18.52	1	1	3	0	0	0.21382	0.0499064	3.3202	8.59342	-0.173394	17.2063	0.21382	2.1382	49.9064	33.202	8.59342	0.149984	-173.394	0.300306
49.364	18.53	1	1	3	0	0	0.215712	0.0498995	3.32209	8.59322	-0.148258	17.2061	0.215712	2.15712	49.8995	33.2209	8.59322	0.14998	-148.258	0.300302
49.375	18.541	1	1	3	0	0	0.217807	0.0491124	3.32419	8.59058	-0.161194	17.2034	0.217807	2.17807	49.1124	33.2419	8.59058	0.149934	-161.194	0.300256
49.386	18.552	1	1	3	0	0	0.219735	0.0488486	3.32612	8.59029	-0.181981	17.2031	0.219735	2.19735	48.8486	33.2612	8.59029	0.149929	-181.981	0.300251
49.397	18.563	1	1	3	0	0	0.221787	0.048771	3.32817	8.59138	-0.187406	17.2042	0.221787	2.21787	48.771	33.2817	8.59138	0.149948	-187.406	0.30027
49.407	18.573	1	1	3	0	0	0.223541	0.0481495	3.32992	8.59326	-0.170097	17.2061	0.223541	2.23541	48.1495	33.2992	8.59326	0.149981	-170.097	0.300303
49.418	18.584	1	1	3	0	0	0.225424	0.0481706	3.33181	8.59239	-0.169009	17.2052	0.225424	2.25424	48.1706	33.3181	8.59239	0.149965	-169.009	0.300288
49.428	18.594	1	1	3	0	0	0.227073	0.0481466	3.33346	8.59035	-0.178414	17.2032	0.227073	2.27073	48.1466	33.3346	8.59035	0.14993	-178.414	0.300252
49.439	18.605	1	1	3	0	0	0.229092	0.0474031	3.33547	8.59187	-0.178475	17.2047	0.229092	2.29092	47.4031	33.3547	8.59187	0.149956	-178.475	0.300279
49.45	18.616	1	1	3	0	0	0.231248	0.0473901	3.33763	8.59084	-0.176482	17.2037	0.231248	2.31248	47.3901	33.3763	8.59084	0.149938	-176.482	0.300261
49.461	18.627	1	1	3	0	0	0.233186	0.0473441	3.33957	8.5909	-0.170993	17.2037	0.233186	2.33186	47.3441	33.3957	8.5909	0.149939	-170.993	0.300262
49.471	18.637	1	1	3	0	0	0.234949	0.0466074	3.34133	8.59363	-0.168423	17.2065	0.234949	2.34949	46.6074	33.4133	8.59363	0.149987	-168.423	0.30031
49.482	18.648	1	1	3	0	0	0.236727	0.0465942	3.34311	8.59143	-0.161514	17.2043	0.236727	2.36727	46.5942	33.4311	8.59143	0.149949	-161.514	0.300271
49.492	18.658	1	1	3	0	0	0.238284	0.0465848	3.34467	8.59169	-0.164274	17.2045	0.238284	2.38284	46.5848	33.4467	8.59169	0.149953	-164.274	0.300276
49.503	18.669	1	1	3	0	0	0.239557	0.0453325	3.34594	8.59279	-0.166692	17.2056	0.239557	2.39557	45.3325	33.4594	8.59279	0.149973	-166.692	0.300295
49.514	18.68	1	1	3	0	0	0.2419	0.0453995	3.34828	8.59257	-0.167137	17.2054	0.2419	2.419	45.3995	33.4828	8.59257	0.149969	-167.137	0.300291
49.525	18.691	1	1	3	0	0	0.243587	0.0450279	3.34997	8.5902	-0.163877	17.203	0.243587	2.43587	45.0279	33.4997	8.5902	0.149927	-163.877	0.30025
49.535	18.701	1	1	3	0	0	0.245726	0.0444438	3.35211	8.59017	-0.173225	17.203	0.245726	2.45726	44.4438	33.5211	8.59017	0.149927	-173.225	0.300249
49.546	18.712	1	1	3	0	0	0.247433	0.0442939	3.35382	8.59032	-0.17572	17.2032	0.247433	2.47433	44.2939	33.5382	8.59032	0.149929	-175.72	0.300252
49.556	18.722	1	1	3	0	0	0.249256	0.0442465	3.35564	8.5913	-0.166872	17.2041	0.249256	2.49256	44.2465	33.5564	8.5913	0.149947	-166.872	0.300269
49.567	18.733	1	1	3	0	0	0.251266	0.0439995	3.35765	8.59434	-0.161829	17.2072	0.251266	2.51266	43.9995	33.5765	8.59434	0.15	-161.829	0.300322
49.578	18.744	1	1	3	0	0	0.25296	0.043963	3.35934	8.5912	-0.161759	17.204	0.25296	2.5296	43.963	33.5934	8.5912	0.149945	-161.759	0.300267
49.589	18.755	1	1	3	0	0	0.254552	0.0434773	3.36093	8.5916	-0.164398	17.2044	0.254552	2.54552	43.4773	33.6093	8.5916	0.149952	-164.398	0.300274
49.599	18.765	1	1	3	0	0	0.255821	0.0433896	3.3622	8.59251	-0.161456	17.2054	0.255821	2.55821	43.3896	33.622	8.59251	0.149968	-161.456	0.30029
49.61	18.776	1	1	3	0	0	0.257017	0.0431873	3.3634	8.59306	-0.161141	17.2059	0.257017	2.57017	43.1873	33.634	8.59306	0.149977	-161.141	0.3003
49.62	18.786	1	1	3	0	0	0.258657	0.0429937	3.36504	8.59152	-0.157401	17.2044	0.258657	2.58657	42.9937	33.6504	8.59152	0.14995	-157.401	0.300273
49.631	18.797	1	1	3	0	0	0.260489	0.0429187	3.36687	8.59158	-0.162148	17.2044	0.260489	2.60489	42.9187	33.6687	8.59158	0.149951	-162.148	0.300274
49.642	18.808	1	1	3	0	0	0.261996	0.0428805	3.36838	8.59163	-0.169295	17.2045	0.261996	2.61996	42.8805	33.6838	8.59163	0.149952	-169.295	0.300275
49.653	18.819	1	1	3	0	0	0.263347	0.0424893	3.36973	8.5911	-0.167844	17.2039	0.263347	2.63347	42.4893	33.6973	8.5911	0.149943	-167.844	0.300265
49.663	18.829	1	1	3	0	0	0.264654	0.0425502	3.37104	8.59043	-0.151451	17.2033	0.264654	2.64654	42.5502	33.7104	8.59043	0.149931	-151.451	0.300254
49.674	18.84	1	1	3	0	0	0.266542	0.0426958	3.37292	8.59381	-0.163657	17.2066	0.266542	2.66542	42.6958	33.7292	8.59381	0.14999	-163.657	0.300313
49.685	18.851	1	1	3	0	0	0.267888	0.0421247	3.37427	8.59276	-0.162091	17.2056	0.267888	2.67888	42.1247	33.7427	8.59276	0.149972	-162.091	0.300294
49.696	18.862	1	1	3	0	0	0.269508	0.0421169	3.37589	8.59445	-0.161841	17.2073	0.269508	2.69508	42.1169	33.7589	8.59445	0.150001	-161.841	0.300324
49.706	18.872	1	1	3	0	0	0.270747	0.0422698	3.37713	8.59162	-0.155685	17.2045	0.270747	2.70747	42.2698	33.7713	8.59162	0.149952	-155.685	0.300274
49.717	18.883	1	1	3	0	0	0.272848	0.0418577	3.37923	8.59339	-0.163531	17.2062	0.272848	2.72848	41.8577	33.7923	8.59339	0.149983	-163.531	0.300305
49.727	18.893	1	1	3	0	0	0.274239	0.0420924	3.38062	8.59176	-0.157562	17.2046	0.274239	2.74239	42.0924	33.8062	8.59176	0.149955	-157.562	0.300277
49.738	18.904	1	1	3	0	0	0.276125	0.0421067	3.38251	8.58805	-0.161812	17.2009	0.276125	2.76125	42.1067	33.8251	8.58805	0.14989	-161.812	0.300212
49.749	18.915	1	1	3	0	0	0.277368	0.0415175	3.38375	8.59033	-0.179859	17.2032	0.277368	2.77368	41.5175	33.8375	8.59033	0.14993	-179.859	0.300252
49.76	18.926	1	1	3	0	0	0.278811	0.0414999	3.38519	8.59417	-0.190492	17.207	0.278811	2.78811	41.4999	33.8519	8.59417	0.149997	-190.492	0.300319
49.77	18.936	1	1	3	0	0	0.280447	0.0417424	3.38683	8.59056	-0.166916	17.2034	0.280447	2.80447	41.7424	33.8683	8.59056	0.149934	-166.916	0.300256
49.781	18.947	1	1	3	0	0	0.282093	0.0412655	3.38848	8.59042	-0.169132	17.2033	0.282093	2.82093	41.2655	33.8848	8.59042	0.149931	-169.132	0.300254
49.791	18.957	1	1	3	0	0	0.283714	0.0412307	3.3901	8.59125	-0.175878	17.2041	0.283714	2.83714	41.2307	33.901	8.59125	0.149946	-175.878	0.300268
49.802	18.968	1	1	3	0	0	0.285519	0.0412819	3.3919	8.59085	-0.182695	17.2037	0.285519	2.85519	41.2819	33.919	8.59085	0.149939	-182.695	0.300261
49.813	18.979	1	1	3	0	0	0.287852	0.0409624	3.39423	8.59118	-0.176698	17.204	0.287852	2.87852	40.9624	33.9423	8.59118	0.149944	-176.698	0.300267
49.824	18.99	1	1	3	0	0	0.28977	0.0409864	3.39615	8.59114	-0.167787	17.204	0.28977	2.8977	40.9864	33.9615	8.59114	0.149944	-167.787	0.300266
49.834	19	1	1	3	0	0	0.291475	0.0409803	3.39786	8.58774	-0.161938	17.2006	0.291475	2.91475	40.9803	33.9786	8.58774	0.149884	-161.938	0.300207
49.845	19.011	1	1	3	0	0	0.292943	0.0404164	3.39933	8.59218	-0.185173	17.205	0.292943	2.92943	40.4164	33.9933	8.59218	0.149962	-185.173	0.300284
49.855	19.021	1	1	3	0	0	0.295009	0.0404175	3.40139	8.5915	-0.173264	17.2043	0.295009	2.95009	40.4175	34.0139	8.5915	0.14995	-173.264	0.300272
49.866	19.032	1	1	3	0	0	0.297087	0.0400622	3.40347	8.59016	-0.166	17.203	0.297087	2.97087	40.0622	34.0347	8.59016	0.149927	-166	0.300249
49.877	19.043	1	1	3	0	0	0.298975	0.0395522	3.40536	8.59162	-0.163627	17.2045	0.298975	2.98975	39.5522	34.0536	8.59162	0.149952	-163.627	0.300274
49.888	19.054	1	1	3	0	0	0.300775	0.0392717	3.40716	8.59353	-0.159342	17.2064	0.300775	3.00775	39.2717	34.0716	8.59353	0.149985	-159.342	0.300308
49.898	19.064	1	1	3	0	0	0.303204	0.0389205	3.40959	8.59266	-0.174522	17.2055	0.303204	3.03204	38.9205	34.0959	8.59266	0.14997	-174.522	0.300292
49.909	19.075	1	1	3	0	0	0.30503	0.0389189	3.41141	8.59203	-0.173824	17.2049	0.30503	3.0503	38.9189	34.1141	8.59203	0.149959	-173.824	0.300282
49.919	19.085	1	1	3	0	0	0.306831	0.038862	3.41321	8.59159	-0.158202	17.2044	0.306831	3.06831	38.862	34.1321	8.59159	0.149952	-158.202	0.300274
49.93	19.096	1	1	3	0	0	0.309255	0.0385292	3.41564	8.59248	-0.156483	17.2053	0.309255	3.09255	38.5292	34.1564	8.59248	0.149967	-156.483	0.300289
49.941	19.107	1	1	3	0	0	0.31088	0.038663	3.41726	8.5906	-0.163549	17.2034	0.31088	3.1088	38.663	34.1726	8.5906	0.149934	-163.549	0.300257
49.952	19.118	1	1	3	0	0	0.312417	0.0387779	3.4188	8.59155	-0.168007	17.2044	0.312417	3.12417	38.7779	34.188	8.59155	0.149951	-168.007	0.300273
49.962	19.128	1	1	3	0	0	0.314003	0.0380595	3.42039	8.59068	-0.168167	17.2035	0.314003	3.14003	38.0595	34.2039	8.59068	0.149936	-168.167	0.300258
49.973	19.139	1	1	3	0	0	0.316014	0.0380514	3.4224	8.59274	-0.162405	17.2056	0.316014	3.16014	38.0514	34.224	8.59274	0.149972	-162.405	0.300294
49.983	19.149	1	1	3	0	0	0.317436	0.0381389	3.42382	8.59215	-0.171052	17.205	0.317436	3.17436	38.1389	34.2382	8.59215	0.149961	-171.052	0.300284
49.994	19.16	1	1	3	0	0	0.319381	0.0376299	3.42576	8.59192	-0.172899	17.2048	0.319381	3.19381	37.6299	34.2576	8.59192	0.149957	-172.899	0.30028
50.005	19.171	1	1	3	0	0	0.321032	0.0375882	3.42741	8.59214	-0.171445	17.205	0.321032	3.21032	37.5882	34.2741	8.59214	0.149961	-171.445	0.300283
50.016	19.182	1	1	3	0	0	0.322895	0.0376935	3.42928	8.59145	-0.164763	17.2043	0.322895	3.22895	37.6935	34.2928	8.59145	0.149949	-164.763	0.300271
50.026	19.192	1	1	3	0	0	0.324151	0.0370886	3.43053	8.59246	-0.160326	17.2053	0.324151	3.24151	37.0886	34.3053	8.59246	0.149967	-160.326	0.300289
50.037	19.203	1	1	3	0	0	0.325737	0.0373641	3.43212	8.58855	-0.152817	17.2014	0.325737	3.25737	37.3641	34.3212	8.58855	0.149898	-152.817	0.300221
50.047	19.213	1	1	3	0	0	0.32715	0.0373885	3.43353	8.59041	-0.174317	17.2032	0.32715	3.2715	37.3885	34.3353	8.59041	0.149931	-174.317	0.300253
50.058	19.224	1	1	3	0	0	0.328883	0.0366726	3.43527	8.59269	-0.169663	17.2055	0.328883	3.28883	36.6726	34.3527	8.59269	0.149971	-169.663	0.300293
50.069	19.235	1	1	3	0	0	0.330891	0.0371787	3.43727	8.59093	-0.166521	17.2038	0.330891	3.30891	37.1787	34.3727	8.59093	0.14994	-166.521	0.300262
50.08	19.246	1	1	3	0	0	0.332748	0.0372802	3.43913	8.59016	-0.175077	17.203	0.332748	3.32748	37.2802	34.3913	8.59016	0.149927	-175.077	0.300249
50.09	19.256	1	1	3	0	0	0.333966	0.0366034	3.44035	8.59071	-0.168859	17.2035	0.333966	3.33966	36.6034	34.4035	8.59071	0.149936	-168.859	0.300259
50.101	19.267	1	1	3	0	0	0.335754	0.0369497	3.44214	8.59107	-0.170408	17.2039	0.335754	3.35754	36.9497	34.4214	8.59107	0.149943	-170.408	0.300265
50.111	19.277	1	1	3	0	0	0.337128	0.0370003	3.44351	8.591	-0.175525	17.2038	0.337128	3.37128	37.0003	34.4351	8.591	0.149941	-175.525	0.300264
50.122	19.288	1	1	3	0	0	0.338587	0.0364734	3.44497	8.59227	-0.174967	17.2051	0.338587	3.38587	36.4734	34.4497	8.59227	0.149963	-174.967	0.300286
50.133	19.299	1	1	3	0	0	0.340699	0.0368852	3.44708	8.59223	-0.161271	17.2051	0.340699	3.40699	36.8852	34.4708	8.59223	0.149963	-161.271	0.300285
50.144	19.31	1	1	3	0	0	0.342171	0.0367875	3.44855	8.59136	-0.161333	17.2042	0.342171	3.42171	36.7875	34.4855	8.59136	0.149947	-161.333	0.30027
50.154	19.32	1	1	3	0	0	0.343319	0.036512	3.4497	8.59127	-0.165087	17.2041	0.343319	3.43319	36.512	34.497	8.59127	0.149946	-165.087	0.300268
50.165	19.331	1	1	3	0	0	0.344979	0.0369324	3.45136	8.59204	-0.16277	17.2049	0.344979	3.44979	36.9324	34.5136	8.59204	0.149959	-162.77	0.300282
50.175	19.341	1	1	3	0	0	0.346677	0.0368447	3.45306	8.59142	-0.156303	17.2043	0.346677	3.46677	36.8447	34.5306	8.59142	0.149949	-156.303	0.300271
50.186	19.352	1	1	3	0	0	0.347911	0.0364682	3.45429	8.59469	-0.152784	17.2075	0.347911	3.47911	36.4682	34.5429	8.59469	0.150006	-152.784	0.300328
50.197	19.363	1	1	3	0	0	0.349694	0.0370099	3.45608	8.5909	-0.153023	17.2037	0.349694	3.49694	37.0099	34.5608	8.5909	0.14994	-153.023	0.300262
50.208	19.374	1	1	3	0	0	0.351379	0.0363805	3.45776	8.5909	-0.164167	17.2037	0.351379	3.51379	36.3805	34.5776	8.5909	0.14994	-164.167	0.300262
50.218	19.384	1	1	3	0	0	0.352942	0.0368599	3.45932	8.58707	-0.167201	17.1999	0.352942	3.52942	36.8599	34.5932	8.58707	0.149873	-167.201	0.300195
50.229	19.395	1	1	3	0	0	0.3544	0.0370462	3.46078	8.59019	-0.169555	17.203	0.3544	3.544	37.0462	34.6078	8.59019	0.149927	-169.555	0.30025
50.239	19.405	1	1	3	0	0	0.355687	0.0364406	3.46207	8.59206	-0.161238	17.2049	0.355687	3.55687	36.4406	34.6207	8.59206	0.14996	-161.238	0.300282
50.25	19.416	1	1	3	0	0	0.357474	0.0368935	3.46386	8.58945	-0.155604	17.2023	0.357474	3.57474	36.8935	34.6386	8.58945	0.149914	-155.604	0.300236
50.261	19.427	1	1	3	0	0	0.359506	0.0369518	3.46589	8.59012	-0.164845	17.203	0.359506	3.59506	36.9518	34.6589	8.59012	0.149926	-164.845	0.300248
50.272	19.438	1	1	3	0	0	0.361198	0.0368883	3.46758	8.591	-0.170577	17.2038	0.361198	3.61198	36.8883	34.6758	8.591	0.149941	-170.577	0.300264
50.282	19.448	1	1	3	0	0	0.362433	0.03683	3.46882	8.58799	-0.157813	17.2008	0.362433	3.62433	36.83	34.6882	8.58799	0.149889	-157.813	0.300211
50.293	19.459	1	1	3	0	0	0.36415	0.0372988	3.47053	8.58863	-0.155449	17.2015	0.36415	3.6415	37.2988	34.7053	8.58863	0.1499	-155.449	0.300222
50.303	19.469	1	1	3	0	0	0.365479	0.0369571	3.47186	8.58837	-0.160677	17.2012	0.365479	3.65479	36.9571	34.7186	8.58837	0.149895	-160.677	0.300218
50.314	19.48	1	1	3	0	0	0.367065	0.037069	3.47345	8.59155	-0.173679	17.2044	0.367065	3.67065	37.069	34.7345	8.59155	0.149951	-173.679	0.300273
50.325	19.491	1	1	3	0	0	0.368713	0.0373366	3.4751	8.59088	-0.170382	17.2037	0.368713	3.68713	37.3366	34.751	8.59088	0.149939	-170.382	0.300262
50.336	19.502	1	1	3	0	0	0.371104	0.0372491	3.47749	8.59205	-0.167104	17.2049	0.371104	3.71104	37.2491	34.7749	8.59205	0.14996	-167.104	0.300282
50.346	19.512	1	1	3	0	0	0.372723	0.0375955	3.47911	8.59056	-0.150346	17.2034	0.372723	3.72723	37.5955	34.7911	8.59056	0.149934	-150.346	0.300256
50.357	19.523	1	1	3	0	0	0.374317	0.0375534	3.4807	8.59173	-0.143695	17.2046	0.374317	3.74317	37.5534	34.807	8.59173	0.149954	-143.695	0.300276
50.367	19.533	1	1	3	0	0	0.375689	0.0372623	3.48207	8.58973	-0.147317	17.2026	0.375689	3.75689	37.2623	34.8207	8.58973	0.149919	-147.317	0.300242
50.378	19.544	1	1	3	0	0	0.377783	0.0375228	3.48417	8.59141	-0.142876	17.2042	0.377783	3.77783	37.5228	34.8417	8.59141	0.149948	-142.876	0.300271
50.389	19.555	1	1	3	0	0	0.379502	0.0377278	3.48588	8.58835	-0.155966	17.2012	0.379502	3.79502	37.7278	34.8588	8.58835	0.149895	-155.966	0.300217
50.4	19.566	1	1	3	0	0	0.381215	0.0374082	3.4876	8.59085	-0.180772	17.2037	0.381215	3.81215	37.4082	34.876	8.59085	0.149939	-180.772	0.300261
50.41	19.576	1	1	3	0	0	0.382658	0.0375933	3.48904	8.59116	-0.152144	17.204	0.382658	3.82658	37.5933	34.8904	8.59116	0.149944	-152.144	0.300266
50.421	19.587	1	1	3	0	0	0.383854	0.0375401	3.49024	8.59202	-0.168824	17.2049	0.383854	3.83854	37.5401	34.9024	8.59202	0.149959	-168.824	0.300281
50.431	19.597	1	1	3	0	0	0.385971	0.0376156	3.49235	8.59033	-0.147786	17.2032	0.385971	3.85971	37.6156	34.9235	8.59033	0.149929	-147.786	0.300252
50.442	19.608	1	1	3	0	0	0.387641	0.037596	3.49402	8.59131	-0.153301	17.2041	0.387641	3.87641	37.596	34.9402	8.59131	0.149947	-153.301	0.300269
50.453	19.619	1	1	3	0	0	0.389753	0.0376841	3.49614	8.59217	-0.174703	17.205	0.389753	3.89753	37.6841	34.9614	8.59217	0.149962	-174.703	0.300284
50.464	19.63	1	1	3	0	0	0.391432	0.0378409	3.49781	8.59112	-0.193565	17.204	0.391432	3.91432	37.8409	34.9781	8.59112	0.149943	-193.565	0.300266
50.474	19.64	1	1	3	0	0	0.393353	0.0380282	3.49974	8.58923	-0.17069	17.2021	0.393353	3.93353	38.0282	34.9974	8.58923	0.14991	-170.69	0.300233
50.485	19.651	1	1	3	0	0	0.39512	0.0375833	3.5015	8.59372	-0.184112	17.2066	0.39512	3.9512	37.5833	35.015	8.59372	0.149989	-184.112	0.300311
50.495	19.661	1	1	3	0	0	0.396637	0.0378489	3.50302	8.58989	-0.153546	17.2027	0.396637	3.96637	37.8489	35.0302	8.58989	0.149922	-153.546	0.300244
50.506	19.672	1	1	3	0	0	0.398299	0.0378587	3.50468	8.59167	-0.172094	17.2045	0.398299	3.98299	37.8587	35.0468	8.59167	0.149953	-172.094	0.300275
50.517	19.683	1	1	3	0	0	0.40021	0.0374858	3.50659	8.59445	-0.180581	17.2073	0.40021	4.0021	37.4858	35.0659	8.59445	0.150001	-180.581	0.300324
50.528	19.694	1	1	3	0	0	0.401499	0.0377225	3.50788	8.59016	-0.174906	17.203	0.401499	4.01499	37.7225	35.0788	8.59016	0.149926	-174.906	0.300249
50.538	19.704	1	1	3	0	0	0.403294	0.0377754	3.50968	8.59035	-0.174316	17.2032	0.403294	4.03294	37.7754	35.0968	8.59035	0.14993	-174.316	0.300252
50.549	19.715	1	1	3	0	0	0.405073	0.0375565	3.51146	8.59157	-0.184243	17.2044	0.405073	4.05073	37.5565	35.1146	8.59157	0.149951	-184.243	0.300274
50.559	19.725	1	1	3	0	0	0.406613	0.0375679	3.513	8.59173	-0.176492	17.2046	0.406613	4.06613	37.5679	35.13	8.59173	0.149954	-176.492	0.300276
50.57	19.736	1	1	3	0	0	0.408402	0.0379658	3.51478	8.5932	-0.170981	17.206	0.408402	4.08402	37.9658	35.1478	8.5932	0.14998	-170.981	0.300302
50.581	19.747	1	1	3	0	0	0.410321	0.0375324	3.5167	8.59095	-0.167031	17.2038	0.410321	4.10321	37.5324	35.167	8.59095	0.14994	-167.031	0.300263
50.592	19.758	1	1	3	0	0	0.412565	0.037754	3.51895	8.5934	-0.168842	17.2062	0.412565	4.12565	37.754	35.1895	8.5934	0.149983	-168.842	0.300305
50.602	19.768	1	1	3	0	0	0.414323	0.0379591	3.52071	8.59097	-0.159135	17.2038	0.414323	4.14323	37.9591	35.2071	8.59097	0.149941	-159.135	0.300263
50.613	19.779	1	1	3	0	0	0.416308	0.0376092	3.52269	8.59299	-0.15534	17.2058	0.416308	4.16308	37.6092	35.2269	8.59299	0.149976	-155.34	0.300298
50.624	19.79	1	1	3	0	0	0.41804	0.0377946	3.52442	8.59242	-0.168805	17.2053	0.41804	4.1804	37.7946	35.2442	8.59242	0.149966	-168.805	0.300288
50.635	19.801	1	1	3	0	0	0.419658	0.0377438	3.52604	8.59201	-0.18251	17.2048	0.419658	4.19658	37.7438	35.2604	8.59201	0.149959	-182.51	0.300281
50.645	19.811	1	1	3	0	0	0.421024	0.037003	3.52741	8.59084	-0.161311	17.2037	0.421024	4.21024	37.003	35.2741	8.59084	0.149938	-161.311	0.300261
50.656	19.822	1	1	3	0	0	0.423259	0.0375955	3.52964	8.5922	-0.16288	17.205	0.423259	4.23259	37.5955	35.2964	8.5922	0.149962	-162.88	0.300285
50.666	19.832	1	1	3	0	0	0.42501	0.0377467	3.53139	8.58965	-0.159243	17.2025	0.42501	4.2501	37.7467	35.3139	8.58965	0.149918	-159.243	0.30024
50.677	19.843	1	1	3	0	0	0.427296	0.0374994	3.53368	8.59043	-0.162999	17.2033	0.427296	4.27296	37.4994	35.3368	8.59043	0.149931	-162.999	0.300254
50.688	19.854	1	1	3	0	0	0.429423	0.0377374	3.53581	8.58923	-0.174542	17.2021	0.429423	4.29423	37.7374	35.3581	8.58923	0.14991	-174.542	0.300233
50.699	19.865	1	1	3	0	0	0.431248	0.0377631	3.53763	8.59286	-0.181244	17.2057	0.431248	4.31248	37.7631	35.3763	8.59286	0.149974	-181.244	0.300296
50.709	19.875	1	1	3	0	0	0.433179	0.0375008	3.53956	8.58962	-0.161637	17.2025	0.433179	4.33179	37.5008	35.3956	8.58962	0.149917	-161.637	0.30024
50.72	19.886	1	1	3	0	0	0.434745	0.0374354	3.54113	8.59252	-0.180084	17.2054	0.434745	4.34745	37.4354	35.4113	8.59252	0.149968	-180.084	0.30029
50.73	19.896	1	1	3	0	0	0.436057	0.0374119	3.54244	8.58983	-0.148359	17.2027	0.436057	4.36057	37.4119	35.4244	8.58983	0.149921	-148.359	0.300243
50.741	19.907	1	1	3	0	0	0.437955	0.0372955	3.54434	8.5882	-0.160958	17.201	0.437955	4.37955	37.2955	35.4434	8.5882	0.149892	-160.958	0.300215
50.752	19.918	1	1	3	0	0	0.439675	0.0371538	3.54606	8.59053	-0.177105	17.2034	0.439675	4.39675	37.1538	35.4606	8.59053	0.149933	-177.105	0.300255
50.763	19.929	1	1	3	0	0	0.441085	0.0368798	3.54747	8.58982	-0.191662	17.2027	0.441085	4.41085	36.8798	35.4747	8.58982	0.149921	-191.662	0.300243
50.773	19.939	1	1	3	0	0	0.443198	0.0371583	3.54958	8.59128	-0.163106	17.2041	0.443198	4.43198	37.1583	35.4958	8.59128	0.149946	-163.106	0.300269
50.784	19.95	1	1	3	0	0	0.444951	0.0373455	3.55133	8.5909	-0.185583	17.2037	0.444951	4.44951	37.3455	35.5133	8.5909	0.14994	-185.583	0.300262
50.794	19.96	1	1	3	0	0	0.446155	0.036785	3.55254	8.58901	-0.159442	17.2018	0.446155	4.46155	36.785	35.5254	8.58901	0.149906	-159.442	0.300229
50.805	19.971	1	1	3	0	0	0.448215	0.0369569	3.5546	8.59125	-0.174048	17.2041	0.448215	4.48215	36.9569	35.546	8.59125	0.149946	-174.048	0.300268
50.816	19.982	1	1	3	0	0	0.45074	0.0373368	3.55712	8.58766	-0.180631	17.2005	0.45074	4.5074	37.3368	35.5712	8.58766	0.149883	-180.631	0.300205
50.827	19.993	1	1	3	0	0	0.453051	0.0370604	3.55943	8.59235	-0.182002	17.2052	0.453051	4.53051	37.0604	35.5943	8.59235	0.149965	-182.002	0.300287
50.837	20.003	1	1	3	0	0	0.4552	0.0369721	3.56158	8.5923	-0.181436	17.2051	0.4552	4.552	36.9721	35.6158	8.5923	0.149964	-181.436	0.300286
50.848	20.014	1	1	3	0	0	0.456111	0.0367496	3.56249	8.58926	-0.1771	17.2021	0.456111	4.56111	36.7496	35.6249	8.58926	0.149911	-177.1	0.300233
50.858	20.024	1	1	3	0	0	0.457292	0.0363282	3.56367	8.59025	-0.176731	17.2031	0.457292	4.57292	36.3282	35.6367	8.59025	0.149928	-176.731	0.300251
50.869	20.035	1	1	3	0	0	0.45925	0.0366451	3.56563	8.5935	-0.172306	17.2063	0.45925	4.5925	36.6451	35.6563	8.5935	0.149985	-172.306	0.300307
50.88	20.046	1	1	3	0	0	0.461746	0.0369596	3.56813	8.59031	-0.159581	17.2032	0.461746	4.61746	36.9596	35.6813	8.59031	0.149929	-159.581	0.300252
50.891	20.057	1	1	3	0	0	0.463936	0.0365334	3.57032	8.5935	-0.161657	17.2063	0.463936	4.63936	36.5334	35.7032	8.5935	0.149985	-161.657	0.300307
50.901	20.067	1	1	3	0	0	0.465203	0.0365193	3.57159	8.59151	-0.162266	17.2044	0.465203	4.65203	36.5193	35.7159	8.59151	0.14995	-162.266	0.300273
50.912	20.078	1	1	3	0	0	0.467089	0.0369059	3.57347	8.59019	-0.160791	17.203	0.467089	4.67089	36.9059	35.7347	8.59019	0.149927	-160.791	0.30025
50.922	20.088	1	1	3	0	0	0.469006	0.0363996	3.57539	8.59134	-0.173332	17.2042	0.469006	4.69006	36.3996	35.7539	8.59134	0.149947	-173.332	0.30027
50.933	20.099	1	1	3	0	0	0.471077	0.0366336	3.57746	8.59036	-0.178071	17.2032	0.471077	4.71077	36.6336	35.7746	8.59036	0.14993	-178.071	0.300253
50.944	20.11	1	1	3	0	0	0.472604	0.036612	3.57899	8.59167	-0.163782	17.2045	0.472604	4.72604	36.612	35.7899	8.59167	0.149953	-163.782	0.300275
50.955	20.121	1	1	3	0	0	0.47407	0.0359925	3.58045	8.59285	-0.165661	17.2057	0.47407	4.7407	35.9925	35.8045	8.59285	0.149974	-165.661	0.300296
50.965	20.131	1	1	3	0	0	0.475302	0.0361046	3.58168	8.59244	-0.161107	17.2053	0.475302	4.75302	36.1046	35.8168	8.59244	0.149966	-161.107	0.300289
50.976	20.142	1	1	3	0	0	0.477276	0.0364684	3.58366	8.59202	-0.161725	17.2049	0.477276	4.77276	36.4684	35.8366	8.59202	0.149959	-161.725	0.300281
50.986	20.152	1	1	3	0	0	0.479576	0.036156	3.58596	8.59291	-0.157672	17.2057	0.479576	4.79576	36.156	35.8596	8.59291	0.149975	-157.672	0.300297
50.997	20.163	1	1	3	0	0	0.48155	0.0363059	3.58793	8.59073	-0.158805	17.2036	0.48155	4.8155	36.3059	35.8793	8.59073	0.149937	-158.805	0.300259
51.008	20.174	1	1	3	0	0	0.483045	0.036414	3.58943	8.59323	-0.176432	17.2061	0.483045	4.83045	36.414	35.8943	8.59323	0.14998	-176.432	0.300303
51.019	20.185	1	1	3	0	0	0.4848	0.0358853	3.59118	8.59171	-0.170704	17.2045	0.4848	4.848	35.8853	35.9118	8.59171	0.149954	-170.704	0.300276
51.029	20.195	1	1	3	0	0	0.486785	0.0360678	3.59317	8.59461	-0.176232	17.2075	0.486785	4.86785	36.0678	35.9317	8.59461	0.150004	-176.232	0.300327
51.04	20.206	1	1	3	0	0	0.488689	0.0361296	3.59507	8.59064	-0.175119	17.2035	0.488689	4.88689	36.1296	35.9507	8.59064	0.149935	-175.119	0.300257
51.05	20.216	1	1	3	0	0	0.490117	0.0358415	3.5965	8.58756	-0.166254	17.2004	0.490117	4.90117	35.8415	35.965	8.58756	0.149881	-166.254	0.300204
51.061	20.227	1	1	3	0	0	0.491932	0.0359617	3.59831	8.59097	-0.170151	17.2038	0.491932	4.91932	35.9617	35.9831	8.59097	0.149941	-170.151	0.300263
51.072	20.238	1	1	3	0	0	0.493649	0.0358952	3.60003	8.58944	-0.166441	17.2023	0.493649	4.93649	35.8952	36.0003	8.58944	0.149914	-166.441	0.300236
51.083	20.249	1	1	3	0	0	0.495177	0.0356392	3.60156	8.59109	-0.178761	17.2039	0.495177	4.95177	35.6392	36.0156	8.59109	0.149943	-178.761	0.300265
51.093	20.259	1	1	3	0	0	0.496969	0.0360855	3.60335	8.58889	-0.159296	17.2017	0.496969	4.96969	36.0855	36.0335	8.58889	0.149904	-159.296	0.300227
51.104	20.27	1	1	3	0	0	0.498788	0.0354383	3.60517	8.593	-0.170719	17.2058	0.498788	4.98788	35.4383	36.0517	8.593	0.149976	-170.719	0.300298
51.114	20.28	1	1	3	0	0	0.500202	0.0358332	3.60658	8.59153	-0.150214	17.2044	0.500202	5.00202	35.8332	36.0658	8.59153	0.14995	-150.214	0.300273
51.125	20.291	1	1	3	0	0	0.501886	0.0357301	3.60827	8.59068	-0.159838	17.2035	0.501886	5.01886	35.7301	36.0827	8.59068	0.149936	-159.838	0.300258
51.136	20.302	1	1	3	0	0	0.503364	0.0354056	3.60975	8.59047	-0.162491	17.2033	0.503364	5.03364	35.4056	36.0975	8.59047	0.149932	-162.491	0.300254
51.147	20.313	1	1	3	0	0	0.505163	0.035914	3.61155	8.58887	-0.170274	17.2017	0.505163	5.05163	35.914	36.1155	8.58887	0.149904	-170.274	0.300226
51.157	20.323	1	1	3	0	0	0.507031	0.0360117	3.61341	8.59111	-0.16934	17.2039	0.507031	5.07031	36.0117	36.1341	8.59111	0.149943	-169.34	0.300266
51.168	20.334	1	1	3	0	0	0.508704	0.0355655	3.61509	8.59216	-0.164967	17.205	0.508704	5.08704	35.5655	36.1509	8.59216	0.149962	-164.967	0.300284
51.178	20.344	1	1	3	0	0	0.510967	0.0360343	3.61735	8.5888	-0.171475	17.2016	0.510967	5.10967	36.0343	36.1735	8.5888	0.149903	-171.475	0.300225
51.189	20.355	1	1	3	0	0	0.512379	0.0361458	3.61876	8.5915	-0.178955	17.2043	0.512379	5.12379	36.1458	36.1876	8.5915	0.14995	-178.955	0.300272
51.2	20.366	1	1	3	0	0	0.51399	0.0357398	3.62037	8.5919	-0.175341	17.2047	0.51399	5.1399	35.7398	36.2037	8.5919	0.149957	-175.341	0.300279
51.211	20.377	1	1	3	0	0	0.516255	0.036124	3.62264	8.59183	-0.167548	17.2047	0.516255	5.16255	36.124	36.2264	8.59183	0.149956	-167.548	0.300278
51.221	20.387	1	1	3	0	0	0.517867	0.0365504	3.62425	8.59333	-0.163588	17.2062	0.517867	5.17867	36.5504	36.2425	8.59333	0.149982	-163.588	0.300304
51.232	20.398	1	1	3	0	0	0.519766	0.0358484	3.62615	8.59285	-0.171896	17.2057	0.519766	5.19766	35.8484	36.2615	8.59285	0.149973	-171.896	0.300296
51.242	20.408	1	1	3	0	0	0.521422	0.0360628	3.6278	8.58918	-0.171355	17.202	0.521422	5.21422	36.0628	36.278	8.58918	0.14991	-171.355	0.300232
51.253	20.419	1	1	3	0	0	0.523638	0.0365741	3.63002	8.5915	-0.179106	17.2043	0.523638	5.23638	36.5741	36.3002	8.5915	0.14995	-179.106	0.300272
51.264	20.43	1	1	3	0	0	0.524801	0.0357825	3.63118	8.59241	-0.175438	17.2052	0.524801	5.24801	35.7825	36.3118	8.59241	0.149966	-175.438	0.300288
51.275	20.441	1	1	3	0	0	0.526275	0.0358881	3.63266	8.58884	-0.160719	17.2017	0.526275	5.26275	35.8881	36.3266	8.58884	0.149903	-160.719	0.300226
51.285	20.451	1	1	3	0	0	0.527986	0.0362737	3.63437	8.59055	-0.180702	17.2034	0.527986	5.27986	36.2737	36.3437	8.59055	0.149933	-180.702	0.300256
51.296	20.462	1	1	3	0	0	0.529833	0.0358667	3.63622	8.59343	-0.183062	17.2063	0.529833	5.29833	35.8667	36.3622	8.59343	0.149984	-183.062	0.300306
51.306	20.472	1	1	3	0	0	0.531229	0.0360682	3.63761	8.59367	-0.166515	17.2065	0.531229	5.31229	36.0682	36.3761	8.59367	0.149988	-166.515	0.30031
51.317	20.483	1	1	3	0	0	0.533344	0.0363731	3.63973	8.59212	-0.172641	17.205	0.533344	5.33344	36.3731	36.3973	8.59212	0.149961	-172.641	0.300283
51.328	20.494	1	1	3	0	0	0.535135	0.0361577	3.64152	8.59282	-0.170754	17.2057	0.535135	5.35135	36.1577	36.4152	8.59282	0.149973	-170.754	0.300295
51.339	20.505	1	1	3	0	0	0.536935	0.0362058	3.64332	8.59389	-0.167586	17.2067	0.536935	5.36935	36.2058	36.4332	8.59389	0.149992	-167.586	0.300314
51.349	20.515	1	1	3	0	0	0.53863	0.0361552	3.64501	8.59175	-0.175425	17.2046	0.53863	5.3863	36.1552	36.4501	8.59175	0.149954	-175.425	0.300277
51.36	20.526	1	1	3	0	0	0.540491	0.0359364	3.64687	8.5927	-0.169834	17.2055	0.540491	5.40491	35.9364	36.4687	8.5927	0.149971	-169.834	0.300293
51.37	20.536	1	1	3	0	0	0.542316	0.0362287	3.6487	8.59377	-0.174517	17.2066	0.542316	5.42316	36.2287	36.487	8.59377	0.14999	-174.517	0.300312
51.381	20.547	1	1	3	0	0	0.54401	0.0358979	3.65039	8.5901	-0.174989	17.2029	0.54401	5.4401	35.8979	36.5039	8.5901	0.149925	-174.989	0.300248
51.392	20.558	1	1	3	0	0	0.546097	0.0362607	3.65248	8.59193	-0.171489	17.2048	0.546097	5.46097	36.2607	36.5248	8.59193	0.149957	-171.489	0.30028
51.403	20.569	1	1	3	0	0	0.548349	0.0364341	3.65473	8.59308	-0.16314	17.2059	0.548349	5.48349	36.4341	36.5473	8.59308	0.149978	-163.14	0.3003
51.413	20.579	1	1	3	0	0	0.549419	0.0359073	3.6558	8.58862	-0.156919	17.2015	0.549419	5.49419	35.9073	36.558	8.58862	0.1499	-156.919	0.300222
51.424	20.59	1	1	3	0	0	0.550802	0.0358964	3.65718	8.59142	-0.152132	17.2043	0.550802	5.50802	35.8964	36.5718	8.59142	0.149949	-152.132	0.300271
51.434	20.6	1	1	3	0	0	0.55288	0.0363876	3.65926	8.59389	-0.171773	17.2067	0.55288	5.5288	36.3876	36.5926	8.59389	0.149992	-171.773	0.300314
51.445	20.611	1	1	3	0	0	0.554069	0.0355869	3.66045	8.59062	-0.164672	17.2035	0.554069	5.54069	35.5869	36.6045	8.59062	0.149935	-164.672	0.300257
51.456	20.622	1	1	3	0	0	0.555911	0.0359987	3.66229	8.59213	-0.163169	17.205	0.555911	5.55911	35.9987	36.6229	8.59213	0.149961	-163.169	0.300283
51.467	20.633	1	1	3	0	0	0.557809	0.0364027	3.66419	8.59348	-0.166497	17.2063	0.557809	5.57809	36.4027	36.6419	8.59348	0.149984	-166.497	0.300307
51.477	20.643	1	1	3	0	0	0.559984	0.036131	3.66637	8.58937	-0.162229	17.2022	0.559984	5.59984	36.131	36.6637	8.58937	0.149913	-162.229	0.300235
51.488	20.654	1	1	3	0	0	0.561804	0.0363917	3.66819	8.59033	-0.166815	17.2032	0.561804	5.61804	36.3917	36.6819	8.59033	0.14993	-166.815	0.300252
51.499	20.665	1	1	3	0	0	0.563204	0.0364877	3.66959	8.59315	-0.171555	17.206	0.563204	5.63204	36.4877	36.6959	8.59315	0.149979	-171.555	0.300301
51.51	20.676	1	1	3	0	0	0.565511	0.0361489	3.67189	8.59172	-0.172198	17.2046	0.565511	5.65511	36.1489	36.7189	8.59172	0.149954	-172.198	0.300276
51.52	20.686	1	1	3	0	0	0.56677	0.0363815	3.67315	8.59061	-0.165695	17.2034	0.56677	5.6677	36.3815	36.7315	8.59061	0.149934	-165.695	0.300257
[truncated: 6,432 more rows]

## Sheet: Data sheet Nr. 2
Gesamtzeit (s)	Verstrichene Zykluszeit (s)	Gesamtzyklen	Verstrichene Zyklen	Schritt	Gesamtzyklenzahl(E10BMTL8633 (Linear) Wellenform)	Gesamtzyklenzahl(E10BMTL8633 (Rotary) Wellenform)	Position des Aktuators(E10BMTL8633 (Linear):Position) (mm)	Last(E10BMTL8633 (Linear):Kraft) (kN)	Verschiebung(E10BMTL8633 (Linear):Digitale Position) (mm)	Umdrehung(E10BMTL8633 (Rotary):Umdrehung) (deg)	Drehmoment(E10BMTL8633 (Rotary):Drehmoment) (N·m)	Verschiebung (Rotation)(E10BMTL8633 (Rotary):Digitale Umdrehung) (deg)	Verschiebung(E10BMTL8633 (Linear):Position) (mm)	Dehnung(E10BMTL8633 (Linear):Position) (%)	Spannung(E10BMTL8633 (Linear):Kraft) (MPa)	Dehnung(E10BMTL8633 (Linear):Digitale Position) (%)	Verschiebung (Rotation)(E10BMTL8633 (Rotary):Umdrehung) (deg)	Scherdehnung(E10BMTL8633 (Rotary):Umdrehung) (rad)	Scherspannung(E10BMTL8633 (Rotary):Drehmoment) (MPa)	Scherdehnung(E10BMTL8633 (Rotary):Digitale Umdrehung) (rad)
0.001	0	1	1	1	0	0	-4.88781	0.00670683	5.49294e-05	8.84705	-0.182368	17.5398	-4.88781	-48.8781	6.70683	0.000549294	8.84705	0.15441	-182.368	0.306127
0.011	0.01	1	1	1	0	0	-4.8879	0.00676416	-4.01214e-05	8.84797	-0.17694	17.5407	-4.8879	-48.879	6.76416	-0.000401214	8.84797	0.154426	-176.94	0.306143
0.021	0.02	1	1	1	0	0	-4.88786	0.00651502	2.40281e-06	8.84705	-0.176971	17.5398	-4.88786	-48.8786	6.51502	2.40281e-05	8.84705	0.15441	-176.971	0.306127
0.032	0.031	1	1	1	0	0	-4.8878	0.00688606	6.04056e-05	8.84694	-0.17368	17.5397	-4.8878	-48.878	6.88606	0.000604056	8.84694	0.154408	-173.68	0.306125
0.042	0.041	1	1	1	0	0	-4.88778	0.00687763	8.71159e-05	8.8467	-0.185364	17.5395	-4.88778	-48.8778	6.87763	0.000871159	8.8467	0.154404	-185.364	0.306121
0.043	0.042	1	1	1	0	0	-4.88777	0.00685847	9.47714e-05	8.84678	-0.167711	17.5395	-4.88777	-48.8777	6.85847	0.000947714	8.84678	0.154406	-167.711	0.306123
0.045	0.044	1	1	1	0	0	-4.88771	0.00704362	0.000152383	8.84715	-0.196619	17.5399	-4.88771	-48.8771	7.04362	0.00152383	8.84715	0.154412	-196.619	0.306129
0.055	0.054	1	1	1	0	0	-4.8876	0.00661092	0.000257939	8.84746	-0.185503	17.5402	-4.8876	-48.876	6.61092	0.00257939	8.84746	0.154417	-185.503	0.306134
0.06	0.059	1	1	1	0	0	-4.88741	0.00687501	0.00045279	8.8467	-0.175688	17.5394	-4.88741	-48.8741	6.87501	0.0045279	8.8467	0.154404	-175.688	0.306121
0.07	0.069	1	1	1	0	0	-4.88697	0.00729495	0.000893399	8.84686	-0.19424	17.5396	-4.88697	-48.8697	7.29495	0.00893399	8.84686	0.154407	-194.24	0.306124
0.081	0.08	1	1	1	0	0	-4.88621	0.00777731	0.0016552	8.84705	-0.183992	17.5398	-4.88621	-48.8621	7.77731	0.016552	8.84705	0.15441	-183.992	0.306127
0.092	0.091	1	1	1	0	0	-4.88516	0.00786153	0.00270344	8.8467	-0.177138	17.5395	-4.88516	-48.8516	7.86153	0.0270344	8.8467	0.154404	-177.138	0.306121
0.102	0.101	1	1	1	0	0	-4.88412	0.00846476	0.00374492	8.84705	-0.192232	17.5398	-4.88412	-48.8412	8.46476	0.0374492	8.84705	0.15441	-192.232	0.306127
0.112	0.111	1	1	1	0	0	-4.88273	0.00901087	0.00512905	8.84705	-0.190316	17.5398	-4.88273	-48.8273	9.01087	0.0512905	8.84705	0.15441	-190.316	0.306127
0.123	0.122	1	1	1	0	0	-4.88091	0.00858131	0.00695687	8.84935	-0.186771	17.5421	-4.88091	-48.8091	8.58131	0.0695687	8.84935	0.15445	-186.771	0.306168
0.133	0.132	1	1	1	0	0	-4.87877	0.0087932	0.00909381	8.84692	-0.182966	17.5397	-4.87877	-48.7877	8.7932	0.0909381	8.84692	0.154408	-182.966	0.306125
0.143	0.142	1	1	1	0	0	-4.87772	0.00902814	0.0101421	8.84705	-0.189948	17.5398	-4.87772	-48.7772	9.02814	0.101421	8.84705	0.15441	-189.948	0.306127
0.154	0.153	1	1	1	0	0	-4.87663	0.00873487	0.0112283	8.84705	-0.187248	17.5398	-4.87663	-48.7663	8.73487	0.112283	8.84705	0.15441	-187.248	0.306127
0.164	0.163	1	1	1	0	0	-4.87548	0.00910302	0.0123796	8.84807	-0.186982	17.5408	-4.87548	-48.7548	9.10302	0.123796	8.84807	0.154428	-186.982	0.306145
0.174	0.173	1	1	1	0	0	-4.87412	0.00928423	0.0137463	8.84704	-0.177032	17.5398	-4.87412	-48.7412	9.28423	0.137463	8.84704	0.15441	-177.032	0.306127
0.185	0.184	1	1	1	0	0	-4.87283	0.00918477	0.0150353	8.84705	-0.184287	17.5398	-4.87283	-48.7283	9.18477	0.150353	8.84705	0.15441	-184.287	0.306127
0.195	0.194	1	1	1	0	0	-4.87232	0.00893123	0.0155401	8.84706	-0.179046	17.5398	-4.87232	-48.7232	8.93123	0.155401	8.84706	0.15441	-179.046	0.306127
0.205	0.204	1	1	1	0	0	-4.87151	0.00953236	0.0163474	8.84704	-0.181666	17.5398	-4.87151	-48.7151	9.53236	0.163474	8.84704	0.15441	-181.666	0.306127
0.216	0.215	1	1	1	0	0	-4.87057	0.00894398	0.0172967	8.84705	-0.180836	17.5398	-4.87057	-48.7057	8.94398	0.172967	8.84705	0.15441	-180.836	0.306127
0.226	0.225	1	1	1	0	0	-4.86983	0.00933234	0.0180317	8.84706	-0.180248	17.5398	-4.86983	-48.6983	9.33234	0.180317	8.84706	0.15441	-180.248	0.306127
0.23	0.229	1	1	1	0	0	-4.86944	0.00955979	0.0184213	8.84703	-0.185834	17.5398	-4.86944	-48.6944	9.55979	0.184213	8.84703	0.15441	-185.834	0.306127
0.241	0.24	1	1	1	0	0	-4.86888	0.00952329	0.0189779	8.84705	-0.183207	17.5398	-4.86888	-48.6888	9.52329	0.189779	8.84705	0.15441	-183.207	0.306127
0.251	0.25	1	1	1	0	0	-4.86843	0.00931316	0.0194347	8.84706	-0.184206	17.5398	-4.86843	-48.6843	9.31316	0.194347	8.84706	0.15441	-184.206	0.306127
0.257	0.256	1	1	2	0	0	-4.86804	0.00934756	0.0198216	8.84705	-0.18152	17.5398	-4.86804	-48.6804	9.34756	0.198216	8.84705	0.15441	-181.52	0.306127
30.39	0	1	1	3	0	0	-4.83246	0.00990783	0.0554018	8.84731	-0.188811	17.5401	-4.83246	-48.3246	9.90783	0.554018	8.84731	0.154415	-188.811	0.306132
30.4	0.01	1	1	3	0	0	-4.8324	0.0102606	0.0554659	8.85021	-0.188216	17.543	-4.8324	-48.324	10.2606	0.554659	8.85021	0.154465	-188.216	0.306183
30.411	0.021	1	1	3	0	0	-4.83238	0.00966995	0.0554818	8.85051	-0.18504	17.5433	-4.83238	-48.3238	9.66995	0.554818	8.85051	0.15447	-185.04	0.306188
30.428	0.038	1	1	3	0	0	-4.83212	0.0103246	0.0557394	8.85271	-0.182834	17.5455	-4.83212	-48.3212	10.3246	0.557394	8.85271	0.154509	-182.834	0.306226
30.46	0.07	1	1	3	0	0	-4.83058	0.0104703	0.0572806	8.84707	-0.185456	17.5398	-4.83058	-48.3058	10.4703	0.572806	8.84707	0.15441	-185.456	0.306128
30.471	0.081	1	1	3	0	0	-4.82963	0.0105276	0.0582303	8.84953	-0.180717	17.5423	-4.82963	-48.2963	10.5276	0.582303	8.84953	0.154453	-180.717	0.306171
30.481	0.091	1	1	3	0	0	-4.82859	0.0103351	0.0592766	8.8493	-0.175885	17.5421	-4.82859	-48.2859	10.3351	0.592766	8.8493	0.15445	-175.885	0.306167
30.496	0.106	1	1	3	0	0	-4.82612	0.0107678	0.061738	8.84803	-0.171138	17.5408	-4.82612	-48.2612	10.7678	0.61738	8.84803	0.154427	-171.138	0.306145
30.507	0.117	1	1	3	0	0	-4.82423	0.0105651	0.0636345	8.84724	-0.175916	17.54	-4.82423	-48.2423	10.5651	0.636345	8.84724	0.154414	-175.916	0.306131
30.521	0.131	1	1	3	0	0	-4.8213	0.0108367	0.0665621	8.849	-0.166625	17.5418	-4.8213	-48.213	10.8367	0.665621	8.849	0.154444	-166.625	0.306161
30.531	0.141	1	1	3	0	0	-4.81818	0.0113371	0.0696852	8.84733	-0.183702	17.5401	-4.81818	-48.1818	11.3371	0.696852	8.84733	0.154415	-183.702	0.306132
30.542	0.152	1	1	3	0	0	-4.8157	0.0107678	0.0721667	8.84764	-0.17815	17.5404	-4.8157	-48.157	10.7678	0.721667	8.84764	0.15442	-178.15	0.306138
30.553	0.163	1	1	3	0	0	-4.81355	0.0111107	0.0743087	8.84792	-0.177904	17.5407	-4.81355	-48.1355	11.1107	0.743087	8.84792	0.154425	-177.904	0.306142
30.563	0.173	1	1	3	0	0	-4.81149	0.0111204	0.0763761	8.84952	-0.179958	17.5423	-4.81149	-48.1149	11.1204	0.763761	8.84952	0.154453	-179.958	0.30617
30.574	0.184	1	1	3	0	0	-4.80873	0.010906	0.0791303	8.84855	-0.177361	17.5413	-4.80873	-48.0873	10.906	0.791303	8.84855	0.154436	-177.361	0.306154
30.585	0.195	1	1	3	0	0	-4.80709	0.0110716	0.0807761	8.84689	-0.18462	17.5396	-4.80709	-48.0709	11.0716	0.807761	8.84689	0.154407	-184.62	0.306124
30.596	0.206	1	1	3	0	0	-4.80515	0.0112674	0.0827113	8.84694	-0.182242	17.5397	-4.80515	-48.0515	11.2674	0.827113	8.84694	0.154408	-182.242	0.306125
30.606	0.216	1	1	3	0	0	-4.80316	0.0110332	0.0846995	8.84804	-0.179416	17.5408	-4.80316	-48.0316	11.0332	0.846995	8.84804	0.154428	-179.416	0.306145
30.617	0.227	1	1	3	0	0	-4.80057	0.011264	0.0872918	8.84935	-0.181678	17.5421	-4.80057	-48.0057	11.264	0.872918	8.84935	0.15445	-181.678	0.306168
30.628	0.238	1	1	3	0	0	-4.79803	0.011439	0.0898342	8.84774	-0.188292	17.5405	-4.79803	-47.9803	11.439	0.898342	8.84774	0.154422	-188.292	0.306139
30.638	0.248	1	1	3	0	0	-4.7962	0.0112823	0.0916654	8.85028	-0.184589	17.543	-4.7962	-47.962	11.2823	0.916654	8.85028	0.154466	-184.589	0.306184
30.652	0.262	1	1	3	0	0	-4.79361	0.011762	0.0942509	8.84873	-0.180895	17.5415	-4.79361	-47.9361	11.762	0.942509	8.84873	0.154439	-180.895	0.306157
30.663	0.273	1	1	3	0	0	-4.79194	0.0114685	0.0959176	8.84841	-0.184806	17.5412	-4.79194	-47.9194	11.4685	0.959176	8.84841	0.154434	-184.806	0.306151
30.673	0.283	1	1	3	0	0	-4.7902	0.0115021	0.0976653	8.84709	-0.192669	17.5398	-4.7902	-47.902	11.5021	0.976653	8.84709	0.154411	-192.669	0.306128
30.684	0.294	1	1	3	0	0	-4.7884	0.0117119	0.0994584	8.84656	-0.184842	17.5393	-4.7884	-47.884	11.7119	0.994584	8.84656	0.154402	-184.842	0.306119
30.701	0.311	1	1	3	0	0	-4.78541	0.0116172	0.102455	8.84713	-0.191999	17.5399	-4.78541	-47.8541	11.6172	1.02455	8.84713	0.154411	-191.999	0.306129
30.711	0.321	1	1	3	0	0	-4.78388	0.0117148	0.103979	8.84761	-0.189512	17.5404	-4.78388	-47.8388	11.7148	1.03979	8.84761	0.15442	-189.512	0.306137
30.722	0.332	1	1	3	0	0	-4.78222	0.0117628	0.105639	8.84951	-0.195366	17.5423	-4.78222	-47.8222	11.7628	1.05639	8.84951	0.154453	-195.366	0.30617
30.733	0.343	1	1	3	0	0	-4.77994	0.0117561	0.107925	8.84696	-0.188122	17.5397	-4.77994	-47.7994	11.7561	1.07925	8.84696	0.154409	-188.122	0.306126
30.743	0.353	1	1	3	0	0	-4.77846	0.0119325	0.109401	8.84811	-0.187822	17.5409	-4.77846	-47.7846	11.9325	1.09401	8.84811	0.154429	-187.822	0.306146
30.754	0.364	1	1	3	0	0	-4.77644	0.0122478	0.111421	8.84807	-0.189072	17.5408	-4.77644	-47.7644	12.2478	1.11421	8.84807	0.154428	-189.072	0.306145
30.765	0.375	1	1	3	0	0	-4.77447	0.0118513	0.113391	8.84706	-0.198608	17.5398	-4.77447	-47.7447	11.8513	1.13391	8.84706	0.15441	-198.608	0.306127
30.775	0.385	1	1	3	0	0	-4.77256	0.0121307	0.115307	8.84854	-0.180854	17.5413	-4.77256	-47.7256	12.1307	1.15307	8.84854	0.154436	-180.854	0.306153
30.786	0.396	1	1	3	0	0	-4.77104	0.0125441	0.116824	8.84709	-0.193859	17.5398	-4.77104	-47.7104	12.5441	1.16824	8.84709	0.154411	-193.859	0.306128
30.797	0.407	1	1	3	0	0	-4.76906	0.0120476	0.118804	8.84852	-0.198007	17.5413	-4.76906	-47.6906	12.0476	1.18804	8.84852	0.154436	-198.007	0.306153
30.807	0.417	1	1	3	0	0	-4.76737	0.01227	0.120495	8.849	-0.1859	17.5418	-4.76737	-47.6737	12.27	1.20495	8.849	0.154444	-185.9	0.306161
30.818	0.428	1	1	3	0	0	-4.76569	0.0124781	0.122174	8.84723	-0.189786	17.54	-4.76569	-47.6569	12.4781	1.22174	8.84723	0.154413	-189.786	0.30613
30.829	0.439	1	1	3	0	0	-4.76378	0.0122172	0.124087	8.84814	-0.193058	17.5409	-4.76378	-47.6378	12.2172	1.24087	8.84814	0.154429	-193.058	0.306146
30.839	0.449	1	1	3	0	0	-4.76243	0.0123912	0.125437	8.84723	-0.194557	17.54	-4.76243	-47.6243	12.3912	1.25437	8.84723	0.154413	-194.557	0.30613
30.85	0.46	1	1	3	0	0	-4.7603	0.0125663	0.127566	8.84794	-0.193578	17.5407	-4.7603	-47.603	12.5663	1.27566	8.84794	0.154426	-193.578	0.306143
30.861	0.471	1	1	3	0	0	-4.75846	0.0122004	0.129404	8.84919	-0.192806	17.5419	-4.75846	-47.5846	12.2004	1.29404	8.84919	0.154448	-192.806	0.306165
30.871	0.481	1	1	3	0	0	-4.7567	0.0124888	0.131166	8.84724	-0.183167	17.54	-4.7567	-47.567	12.4888	1.31166	8.84724	0.154413	-183.167	0.306131
30.882	0.492	1	1	3	0	0	-4.75536	0.0125797	0.132504	8.8488	-0.185191	17.5416	-4.75536	-47.5536	12.5797	1.32504	8.8488	0.154441	-185.191	0.306158
30.893	0.503	1	1	3	0	0	-4.75289	0.0124709	0.134973	8.8471	-0.19229	17.5399	-4.75289	-47.5289	12.4709	1.34973	8.8471	0.154411	-192.29	0.306128
30.903	0.513	1	1	3	0	0	-4.75148	0.0126273	0.136384	8.84708	-0.186148	17.5398	-4.75148	-47.5148	12.6273	1.36384	8.84708	0.154411	-186.148	0.306128
30.914	0.524	1	1	3	0	0	-4.75001	0.0128563	0.137851	8.84852	-0.181109	17.5413	-4.75001	-47.5001	12.8563	1.37851	8.84852	0.154436	-181.109	0.306153
30.928	0.538	1	1	3	0	0	-4.74716	0.0126189	0.140699	8.84785	-0.176844	17.5406	-4.74716	-47.4716	12.6189	1.40699	8.84785	0.154424	-176.844	0.306141
30.938	0.548	1	1	3	0	0	-4.74548	0.0128069	0.142378	8.85025	-0.192315	17.543	-4.74548	-47.4548	12.8069	1.42378	8.85025	0.154466	-192.315	0.306183
30.949	0.559	1	1	3	0	0	-4.74426	0.0127395	0.143603	8.84665	-0.18658	17.5394	-4.74426	-47.4426	12.7395	1.43603	8.84665	0.154403	-186.58	0.30612
30.96	0.57	1	1	3	0	0	-4.7426	0.0126259	0.145261	8.8471	-0.185904	17.5399	-4.7426	-47.426	12.6259	1.45261	8.8471	0.154411	-185.904	0.306128
30.97	0.58	1	1	3	0	0	-4.74127	0.0130216	0.146589	8.85042	-0.183373	17.5432	-4.74127	-47.4127	13.0216	1.46589	8.85042	0.154469	-183.373	0.306186
30.981	0.591	1	1	3	0	0	-4.73983	0.0128126	0.14803	8.84707	-0.179004	17.5398	-4.73983	-47.3983	12.8126	1.4803	8.84707	0.15441	-179.004	0.306128
30.992	0.602	1	1	3	0	0	-4.73696	0.0128094	0.150907	8.85114	-0.190299	17.5439	-4.73696	-47.3696	12.8094	1.50907	8.85114	0.154482	-190.299	0.306199
31.007	0.617	1	1	3	0	0	-4.73432	0.0132352	0.153541	8.84763	-0.17689	17.5404	-4.73432	-47.3432	13.2352	1.53541	8.84763	0.15442	-176.89	0.306137
31.018	0.628	1	1	3	0	0	-4.73261	0.0128053	0.155255	8.84753	-0.18172	17.5403	-4.73261	-47.3261	12.8053	1.55255	8.84753	0.154419	-181.72	0.306136
31.028	0.638	1	1	3	0	0	-4.73084	0.0132742	0.157021	8.84718	-0.183172	17.5399	-4.73084	-47.3084	13.2742	1.57021	8.84718	0.154412	-183.172	0.30613
31.039	0.649	1	1	3	0	0	-4.72857	0.013278	0.159296	8.84957	-0.192297	17.5423	-4.72857	-47.2857	13.278	1.59296	8.84957	0.154454	-192.297	0.306171
31.05	0.66	1	1	3	0	0	-4.72743	0.0128769	0.160431	8.84868	-0.188391	17.5414	-4.72743	-47.2743	12.8769	1.60431	8.84868	0.154439	-188.391	0.306156
31.06	0.67	1	1	3	0	0	-4.72606	0.0131774	0.161802	8.84968	-0.192055	17.5424	-4.72606	-47.2606	13.1774	1.61802	8.84968	0.154456	-192.055	0.306173
31.071	0.681	1	1	3	0	0	-4.72387	0.0135607	0.163994	8.84794	-0.189148	17.5407	-4.72387	-47.2387	13.5607	1.63994	8.84794	0.154426	-189.148	0.306143
31.082	0.692	1	1	3	0	0	-4.72173	0.0132246	0.166133	8.84804	-0.199299	17.5408	-4.72173	-47.2173	13.2246	1.66133	8.84804	0.154428	-199.299	0.306145
31.092	0.702	1	1	3	0	0	-4.72041	0.0133139	0.167449	8.84775	-0.182678	17.5405	-4.72041	-47.2041	13.3139	1.67449	8.84775	0.154422	-182.678	0.30614
31.103	0.713	1	1	3	0	0	-4.71861	0.0137225	0.169252	8.84755	-0.187017	17.5403	-4.71861	-47.1861	13.7225	1.69252	8.84755	0.154419	-187.017	0.306136
31.114	0.724	1	1	3	0	0	-4.71646	0.0134114	0.171402	8.84698	-0.195448	17.5397	-4.71646	-47.1646	13.4114	1.71402	8.84698	0.154409	-195.448	0.306126
31.124	0.734	1	1	3	0	0	-4.71536	0.0133398	0.172502	8.8484	-0.1907	17.5412	-4.71536	-47.1536	13.3398	1.72502	8.8484	0.154434	-190.7	0.306151
31.135	0.745	1	1	3	0	0	-4.71318	0.0137665	0.174687	8.84784	-0.189356	17.5406	-4.71318	-47.1318	13.7665	1.74687	8.84784	0.154424	-189.356	0.306141
31.146	0.756	1	1	3	0	0	-4.71133	0.0133595	0.176527	8.84788	-0.189757	17.5406	-4.71133	-47.1133	13.3595	1.76527	8.84788	0.154425	-189.757	0.306142
31.161	0.771	1	1	3	0	0	-4.70908	0.0137326	0.178786	8.84701	-0.189116	17.5398	-4.70908	-47.0908	13.7326	1.78786	8.84701	0.15441	-189.116	0.306127
31.172	0.782	1	1	3	0	0	-4.70637	0.0137168	0.181495	8.84836	-0.184151	17.5411	-4.70637	-47.0637	13.7168	1.81495	8.84836	0.154433	-184.151	0.30615
31.182	0.792	1	1	3	0	0	-4.70532	0.0135447	0.182542	8.8475	-0.18781	17.5403	-4.70532	-47.0532	13.5447	1.82542	8.8475	0.154418	-187.81	0.306135
31.193	0.803	1	1	3	0	0	-4.70371	0.0138397	0.184148	8.8482	-0.186657	17.5409	-4.70371	-47.0371	13.8397	1.84148	8.8482	0.15443	-186.657	0.306147
31.204	0.814	1	1	3	0	0	-4.70149	0.0137337	0.186377	8.84787	-0.187655	17.5406	-4.70149	-47.0149	13.7337	1.86377	8.84787	0.154425	-187.655	0.306142
31.214	0.824	1	1	3	0	0	-4.69955	0.0137852	0.188313	8.84726	-0.189488	17.54	-4.69955	-46.9955	13.7852	1.88313	8.84726	0.154414	-189.488	0.306131
31.225	0.835	1	1	3	0	0	-4.69793	0.0137781	0.189934	8.84689	-0.19215	17.5396	-4.69793	-46.9793	13.7781	1.89934	8.84689	0.154407	-192.15	0.306124
31.236	0.846	1	1	3	0	0	-4.69641	0.0138821	0.191456	8.84753	-0.19318	17.5403	-4.69641	-46.9641	13.8821	1.91456	8.84753	0.154419	-193.18	0.306136
31.246	0.856	1	1	3	0	0	-4.69473	0.0137968	0.193132	8.84814	-0.181989	17.5409	-4.69473	-46.9473	13.7968	1.93132	8.84814	0.154429	-181.989	0.306146
31.257	0.867	1	1	3	0	0	-4.69213	0.0141625	0.195731	8.85311	-0.185452	17.5459	-4.69213	-46.9213	14.1625	1.95731	8.85311	0.154516	-185.452	0.306233
31.268	0.878	1	1	3	0	0	-4.69058	0.0141379	0.197284	8.84699	-0.183112	17.5397	-4.69058	-46.9058	14.1379	1.97284	8.84699	0.154409	-183.112	0.306126
31.278	0.888	1	1	3	0	0	-4.68894	0.0139692	0.198925	8.85079	-0.183125	17.5435	-4.68894	-46.8894	13.9692	1.98925	8.85079	0.154475	-183.125	0.306192
31.289	0.899	1	1	3	0	0	-4.68678	0.0140263	0.201082	8.84808	-0.18258	17.5408	-4.68678	-46.8678	14.0263	2.01082	8.84808	0.154428	-182.58	0.306145
31.3	0.91	1	1	3	0	0	-4.6847	0.0142164	0.203161	8.85038	-0.188047	17.5431	-4.6847	-46.847	14.2164	2.03161	8.85038	0.154468	-188.047	0.306186
31.31	0.92	1	1	3	0	0	-4.68326	0.0140239	0.2046	8.84892	-0.190452	17.5417	-4.68326	-46.8326	14.0239	2.046	8.84892	0.154443	-190.452	0.30616
31.321	0.931	1	1	3	0	0	-4.68166	0.014085	0.2062	8.84902	-0.199685	17.5418	-4.68166	-46.8166	14.085	2.062	8.84902	0.154444	-199.685	0.306162
31.332	0.942	1	1	3	0	0	-4.67965	0.0141875	0.20821	8.84769	-0.194597	17.5404	-4.67965	-46.7965	14.1875	2.0821	8.84769	0.154421	-194.597	0.306139
31.342	0.952	1	1	3	0	0	-4.67805	0.014091	0.20981	8.84739	-0.196368	17.5401	-4.67805	-46.7805	14.091	2.0981	8.84739	0.154416	-196.368	0.306133
31.353	0.963	1	1	3	0	0	-4.67621	0.0144824	0.211648	8.84781	-0.201149	17.5406	-4.67621	-46.7621	14.4824	2.11648	8.84781	0.154423	-201.149	0.306141
31.364	0.974	1	1	3	0	0	-4.67414	0.0144638	0.213718	8.84638	-0.19294	17.5391	-4.67414	-46.7414	14.4638	2.13718	8.84638	0.154398	-192.94	0.306116
31.374	0.984	1	1	3	0	0	-4.67215	0.0143246	0.215711	8.84887	-0.202732	17.5416	-4.67215	-46.7215	14.3246	2.15711	8.84887	0.154442	-202.732	0.306159
31.385	0.995	1	1	3	0	0	-4.67042	0.014425	0.217439	8.85023	-0.200241	17.543	-4.67042	-46.7042	14.425	2.17439	8.85023	0.154466	-200.241	0.306183
31.396	1.006	1	1	3	0	0	-4.66901	0.0143596	0.218853	8.84795	-0.178565	17.5407	-4.66901	-46.6901	14.3596	2.18853	8.84795	0.154426	-178.565	0.306143
31.406	1.016	1	1	3	0	0	-4.66748	0.0142019	0.220383	8.84915	-0.198964	17.5419	-4.66748	-46.6748	14.2019	2.20383	8.84915	0.154447	-198.964	0.306164
31.417	1.027	1	1	3	0	0	-4.665	0.0147258	0.222858	8.8494	-0.193448	17.5422	-4.665	-46.65	14.7258	2.22858	8.8494	0.154451	-193.448	0.306168
31.431	1.041	1	1	3	0	0	-4.66256	0.0142404	0.225306	8.84725	-0.205023	17.54	-4.66256	-46.6256	14.2404	2.25306	8.84725	0.154414	-205.023	0.306131
31.442	1.052	1	1	3	0	0	-4.66135	0.014306	0.226512	8.84811	-0.197026	17.5409	-4.66135	-46.6135	14.306	2.26512	8.84811	0.154429	-197.026	0.306146
31.452	1.062	1	1	3	0	0	-4.65905	0.0146625	0.228816	8.84777	-0.20182	17.5405	-4.65905	-46.5905	14.6625	2.28816	8.84777	0.154423	-201.82	0.30614
31.463	1.073	1	1	3	0	0	-4.6576	0.0142758	0.230258	8.8474	-0.195462	17.5402	-4.6576	-46.576	14.2758	2.30258	8.8474	0.154416	-195.462	0.306133
31.474	1.084	1	1	3	0	0	-4.65574	0.014743	0.232127	8.84972	-0.198312	17.5425	-4.65574	-46.5574	14.743	2.32127	8.84972	0.154457	-198.312	0.306174
31.484	1.094	1	1	3	0	0	-4.65387	0.0145775	0.233995	8.8489	-0.186399	17.5417	-4.65387	-46.5387	14.5775	2.33995	8.8489	0.154442	-186.399	0.30616
31.495	1.105	1	1	3	0	0	-4.65175	0.0147467	0.236113	8.84878	-0.194004	17.5415	-4.65175	-46.5175	14.7467	2.36113	8.84878	0.15444	-194.004	0.306158
31.506	1.116	1	1	3	0	0	-4.65068	0.0148372	0.237187	8.85133	-0.196226	17.5441	-4.65068	-46.5068	14.8372	2.37187	8.85133	0.154485	-196.226	0.306202
31.516	1.126	1	1	3	0	0	-4.64839	0.0149885	0.239476	8.84712	-0.184161	17.5399	-4.64839	-46.4839	14.9885	2.39476	8.84712	0.154411	-184.161	0.306128
31.527	1.137	1	1	3	0	0	-4.6466	0.0148223	0.241267	8.84744	-0.191885	17.5402	-4.6466	-46.466	14.8223	2.41267	8.84744	0.154417	-191.885	0.306134
31.538	1.148	1	1	3	0	0	-4.64478	0.0151125	0.243087	8.84762	-0.19226	17.5404	-4.64478	-46.4478	15.1125	2.43087	8.84762	0.15442	-192.26	0.306137
31.548	1.158	1	1	3	0	0	-4.64324	0.0151968	0.244626	8.84756	-0.193745	17.5403	-4.64324	-46.4324	15.1968	2.44626	8.84756	0.154419	-193.745	0.306136
31.559	1.169	1	1	3	0	0	-4.64096	0.014958	0.246906	8.84908	-0.198674	17.5418	-4.64096	-46.4096	14.958	2.46906	8.84908	0.154446	-198.674	0.306163
31.57	1.18	1	1	3	0	0	-4.6393	0.0149648	0.248561	8.84819	-0.198241	17.5409	-4.6393	-46.393	14.9648	2.48561	8.84819	0.15443	-198.241	0.306147
31.58	1.19	1	1	3	0	0	-4.63787	0.0152509	0.249993	8.84643	-0.171409	17.5392	-4.63787	-46.3787	15.2509	2.49993	8.84643	0.154399	-171.409	0.306117
31.591	1.201	1	1	3	0	0	-4.63586	0.014851	0.252003	8.8514	-0.186824	17.5442	-4.63586	-46.3586	14.851	2.52003	8.8514	0.154486	-186.824	0.306203
31.602	1.212	1	1	3	0	0	-4.63394	0.0154401	0.253922	8.84815	-0.188257	17.5409	-4.63394	-46.3394	15.4401	2.53922	8.84815	0.154429	-188.257	0.306146
31.612	1.222	1	1	3	0	0	-4.63247	0.0155037	0.255396	8.84911	-0.18992	17.5419	-4.63247	-46.3247	15.5037	2.55396	8.84911	0.154446	-189.92	0.306163
31.623	1.233	1	1	3	0	0	-4.63018	0.0151956	0.257687	8.84741	-0.180813	17.5402	-4.63018	-46.3018	15.1956	2.57687	8.84741	0.154416	-180.813	0.306133
31.634	1.244	1	1	3	0	0	-4.62796	0.0153023	0.259899	8.84951	-0.179953	17.5423	-4.62796	-46.2796	15.3023	2.59899	8.84951	0.154453	-179.953	0.30617
31.644	1.254	1	1	3	0	0	-4.62639	0.0155069	0.261475	8.85008	-0.190517	17.5428	-4.62639	-46.2639	15.5069	2.61475	8.85008	0.154463	-190.517	0.30618
31.655	1.265	1	1	3	0	0	-4.62438	0.0152181	0.263479	8.8479	-0.183381	17.5407	-4.62438	-46.2438	15.2181	2.63479	8.8479	0.154425	-183.381	0.306142
31.666	1.276	1	1	3	0	0	-4.62332	0.0152971	0.264546	8.84702	-0.184071	17.5398	-4.62332	-46.2332	15.2971	2.64546	8.84702	0.15441	-184.071	0.306127
31.684	1.294	1	1	3	0	0	-4.61946	0.0153331	0.268407	8.84716	-0.186171	17.5399	-4.61946	-46.1946	15.3331	2.68407	8.84716	0.154412	-186.171	0.306129
31.695	1.305	1	1	3	0	0	-4.61732	0.0154917	0.27054	8.85112	-0.190905	17.5439	-4.61732	-46.1732	15.4917	2.7054	8.85112	0.154481	-190.905	0.306198
31.705	1.315	1	1	3	0	0	-4.61609	0.0154746	0.271777	8.84747	-0.188405	17.5402	-4.61609	-46.1609	15.4746	2.71777	8.84747	0.154417	-188.405	0.306135
31.716	1.326	1	1	3	0	0	-4.61398	0.0153308	0.273882	8.85244	-0.184465	17.5452	-4.61398	-46.1398	15.3308	2.73882	8.85244	0.154504	-184.465	0.306221
31.727	1.337	1	1	3	0	0	-4.61218	0.0153708	0.27568	8.84735	-0.188086	17.5401	-4.61218	-46.1218	15.3708	2.7568	8.84735	0.154415	-188.086	0.306133
31.737	1.347	1	1	3	0	0	-4.61006	0.0157209	0.277804	8.84657	-0.185401	17.5393	-4.61006	-46.1006	15.7209	2.77804	8.84657	0.154402	-185.401	0.306119
31.748	1.358	1	1	3	0	0	-4.60807	0.0152822	0.279787	8.84777	-0.191408	17.5405	-4.60807	-46.0807	15.2822	2.79787	8.84777	0.154423	-191.408	0.30614
31.759	1.369	1	1	3	0	0	-4.60622	0.0156553	0.28164	8.84829	-0.195723	17.541	-4.60622	-46.0622	15.6553	2.8164	8.84829	0.154432	-195.723	0.306149
31.769	1.379	1	1	3	0	0	-4.60413	0.0157464	0.283733	8.84856	-0.194806	17.5413	-4.60413	-46.0413	15.7464	2.83733	8.84856	0.154436	-194.806	0.306154
31.78	1.39	1	1	3	0	0	-4.60143	0.0152265	0.286436	8.84705	-0.198061	17.5398	-4.60143	-46.0143	15.2265	2.86436	8.84705	0.15441	-198.061	0.306127
31.791	1.401	1	1	3	0	0	-4.59953	0.0156176	0.288331	8.84782	-0.202008	17.5406	-4.59953	-45.9953	15.6176	2.88331	8.84782	0.154424	-202.008	0.306141
31.804	1.414	1	1	3	0	0	-4.59775	0.0159605	0.290111	8.84787	-0.198843	17.5406	-4.59775	-45.9775	15.9605	2.90111	8.84787	0.154425	-198.843	0.306142
31.818	1.428	1	1	3	0	0	-4.59517	0.0154555	0.292693	8.84685	-0.193133	17.5396	-4.59517	-45.9517	15.4555	2.92693	8.84685	0.154407	-193.133	0.306124
31.829	1.439	1	1	3	0	0	-4.59412	0.0157681	0.293743	8.85256	-0.198199	17.5453	-4.59412	-45.9412	15.7681	2.93743	8.85256	0.154506	-198.199	0.306224
31.839	1.449	1	1	3	0	0	-4.59268	0.0157909	0.295181	8.85046	-0.18011	17.5432	-4.59268	-45.9268	15.7909	2.95181	8.85046	0.15447	-180.11	0.306187
31.85	1.46	1	1	3	0	0	-4.59066	0.0156631	0.297201	8.84746	-0.197638	17.5402	-4.59066	-45.9066	15.6631	2.97201	8.84746	0.154417	-197.638	0.306134
31.861	1.471	1	1	3	0	0	-4.58872	0.0157881	0.299143	8.84773	-0.197655	17.5405	-4.58872	-45.8872	15.7881	2.99143	8.84773	0.154422	-197.655	0.306139
31.871	1.481	1	1	3	0	0	-4.58697	0.0158857	0.300893	8.85128	-0.20494	17.544	-4.58697	-45.8697	15.8857	3.00893	8.85128	0.154484	-204.94	0.306201
31.882	1.492	1	1	3	0	0	-4.58557	0.0155117	0.302294	8.84749	-0.196319	17.5402	-4.58557	-45.8557	15.5117	3.02294	8.84749	0.154418	-196.319	0.306135
31.893	1.503	1	1	3	0	0	-4.58339	0.0156562	0.30447	8.8472	-0.202589	17.54	-4.58339	-45.8339	15.6562	3.0447	8.8472	0.154413	-202.589	0.30613
31.903	1.513	1	1	3	0	0	-4.58159	0.0157101	0.306273	8.85363	-0.196267	17.5464	-4.58159	-45.8159	15.7101	3.06273	8.85363	0.154525	-196.267	0.306242
31.914	1.524	1	1	3	0	0	-4.57936	0.0155118	0.308505	8.85268	-0.203372	17.5454	-4.57936	-45.7936	15.5118	3.08505	8.85268	0.154508	-203.372	0.306226
31.925	1.535	1	1	3	0	0	-4.5779	0.0155785	0.309962	8.85046	-0.20623	17.5432	-4.5779	-45.779	15.5785	3.09962	8.85046	0.15447	-206.23	0.306187
31.935	1.545	1	1	3	0	0	-4.57607	0.0158143	0.311796	8.8492	-0.200507	17.542	-4.57607	-45.7607	15.8143	3.11796	8.8492	0.154448	-200.507	0.306165
31.946	1.556	1	1	3	0	0	-4.57455	0.0154464	0.313314	8.84912	-0.206283	17.5419	-4.57455	-45.7455	15.4464	3.13314	8.84912	0.154446	-206.283	0.306163
31.957	1.567	1	1	3	0	0	-4.57224	0.0155023	0.315625	8.85082	-0.214513	17.5436	-4.57224	-45.7224	15.5023	3.15625	8.85082	0.154476	-214.513	0.306193
31.967	1.577	1	1	3	0	0	-4.57009	0.0158584	0.317774	8.84733	-0.19634	17.5401	-4.57009	-45.7009	15.8584	3.17774	8.84733	0.154415	-196.34	0.306132
31.978	1.588	1	1	3	0	0	-4.56784	0.0153365	0.320022	8.85266	-0.195491	17.5454	-4.56784	-45.6784	15.3365	3.20022	8.85266	0.154508	-195.491	0.306225
31.989	1.599	1	1	3	0	0	-4.56547	0.0156781	0.322396	8.84975	-0.202656	17.5425	-4.56547	-45.6547	15.6781	3.22396	8.84975	0.154457	-202.656	0.306174
31.999	1.609	1	1	3	0	0	-4.56362	0.0157522	0.324244	8.8473	-0.189565	17.54	-4.56362	-45.6362	15.7522	3.24244	8.8473	0.154414	-189.565	0.306132
32.01	1.62	1	1	3	0	0	-4.56161	0.0154166	0.326249	8.8472	-0.193763	17.54	-4.56161	-45.6161	15.4166	3.26249	8.8472	0.154413	-193.763	0.30613
32.02	1.63	1	1	3	0	0	-4.56034	0.0156278	0.327524	8.84916	-0.189317	17.5419	-4.56034	-45.6034	15.6278	3.27524	8.84916	0.154447	-189.317	0.306164
32.031	1.641	1	1	3	0	0	-4.55873	0.0156344	0.32913	8.8476	-0.193185	17.5403	-4.55873	-45.5873	15.6344	3.2913	8.8476	0.15442	-193.185	0.306137
32.041	1.651	1	1	3	0	0	-4.55763	0.0152547	0.330235	8.85022	-0.183825	17.543	-4.55763	-45.5763	15.2547	3.30235	8.85022	0.154466	-183.825	0.306183
32.052	1.662	1	1	3	0	0	-4.5555	0.0155349	0.332366	8.8518	-0.193409	17.5446	-4.5555	-45.555	15.5349	3.32366	8.8518	0.154493	-193.409	0.30621
32.063	1.673	1	1	3	0	0	-4.55352	0.0157413	0.334343	8.84811	-0.18878	17.5409	-4.55352	-45.5352	15.7413	3.34343	8.84811	0.154429	-188.78	0.306146
32.074	1.684	1	1	3	0	0	-4.55121	0.0155952	0.336648	8.84648	-0.194018	17.5392	-4.55121	-45.5121	15.5952	3.36648	8.84648	0.1544	-194.018	0.306117
32.084	1.694	1	1	3	0	0	-4.54973	0.0155663	0.338134	8.84711	-0.171218	17.5399	-4.54973	-45.4973	15.5663	3.38134	8.84711	0.154411	-171.218	0.306128
32.095	1.705	1	1	3	0	0	-4.54746	0.0157637	0.340405	8.84744	-0.186981	17.5402	-4.54746	-45.4746	15.7637	3.40405	8.84744	0.154417	-186.981	0.306134
32.105	1.715	1	1	3	0	0	-4.54633	0.0153949	0.341536	8.85164	-0.187127	17.5444	-4.54633	-45.4633	15.3949	3.41536	8.85164	0.15449	-187.127	0.306207
32.116	1.726	1	1	3	0	0	-4.545	0.0155533	0.34286	8.84951	-0.173956	17.5423	-4.545	-45.45	15.5533	3.4286	8.84951	0.154453	-173.956	0.30617
32.127	1.737	1	1	3	0	0	-4.54294	0.0156331	0.344921	8.84943	-0.190098	17.5422	-4.54294	-45.4294	15.6331	3.44921	8.84943	0.154452	-190.098	0.306169
32.142	1.752	1	1	3	0	0	-4.54089	0.0152312	0.346974	8.85007	-0.21242	17.5428	-4.54089	-45.4089	15.2312	3.46974	8.85007	0.154463	-212.42	0.30618
32.153	1.763	1	1	3	0	0	-4.53838	0.0155408	0.349484	8.84711	-0.196187	17.5399	-4.53838	-45.3838	15.5408	3.49484	8.84711	0.154411	-196.187	0.306128
32.163	1.773	1	1	3	0	0	-4.53658	0.0151955	0.351278	8.85062	-0.202067	17.5434	-4.53658	-45.3658	15.1955	3.51278	8.85062	0.154472	-202.067	0.30619
32.174	1.784	1	1	3	0	0	-4.53517	0.0154179	0.352695	8.84702	-0.206089	17.5398	-4.53517	-45.3517	15.4179	3.52695	8.84702	0.15441	-206.089	0.306127
32.185	1.795	1	1	3	0	0	-4.53361	0.0155781	0.354255	8.84662	-0.207013	17.5394	-4.53361	-45.3361	15.5781	3.54255	8.84662	0.154403	-207.013	0.30612
32.196	1.806	1	1	3	0	0	-4.53139	0.0151626	0.356476	8.84955	-0.208201	17.5423	-4.53139	-45.3139	15.1626	3.56476	8.84955	0.154454	-208.201	0.306171
32.206	1.816	1	1	3	0	0	-4.52981	0.0153111	0.358057	8.85391	-0.195419	17.5467	-4.52981	-45.2981	15.3111	3.58057	8.85391	0.15453	-195.419	0.306247
32.217	1.827	1	1	3	0	0	-4.52799	0.0155499	0.359876	8.84714	-0.194676	17.5399	-4.52799	-45.2799	15.5499	3.59876	8.84714	0.154412	-194.676	0.306129
32.227	1.837	1	1	3	0	0	-4.52606	0.0153097	0.361802	8.85202	-0.18934	17.5448	-4.52606	-45.2606	15.3097	3.61802	8.85202	0.154497	-189.34	0.306214
32.238	1.848	1	1	3	0	0	-4.52401	0.0154201	0.363848	8.8505	-0.187105	17.5433	-4.52401	-45.2401	15.4201	3.63848	8.8505	0.15447	-187.105	0.306188
32.249	1.859	1	1	3	0	0	-4.52191	0.0159005	0.365956	8.84928	-0.181737	17.542	-4.52191	-45.2191	15.9005	3.65956	8.84928	0.154449	-181.737	0.306166
32.26	1.87	1	1	3	0	0	-4.51989	0.015438	0.367975	8.85025	-0.186685	17.543	-4.51989	-45.1989	15.438	3.67975	8.85025	0.154466	-186.685	0.306183
32.27	1.88	1	1	3	0	0	-4.51827	0.0156613	0.369591	8.85192	-0.190455	17.5447	-4.51827	-45.1827	15.6613	3.69591	8.85192	0.154495	-190.455	0.306212
32.281	1.891	1	1	3	0	0	-4.51694	0.0155255	0.370925	8.84788	-0.194958	17.5406	-4.51694	-45.1694	15.5255	3.70925	8.84788	0.154425	-194.958	0.306142
32.291	1.901	1	1	3	0	0	-4.51527	0.0153813	0.37259	8.84797	-0.1891	17.5407	-4.51527	-45.1527	15.3813	3.7259	8.84797	0.154426	-189.1	0.306144
32.302	1.912	1	1	3	0	0	-4.51368	0.0155475	0.374182	8.84781	-0.189899	17.5406	-4.51368	-45.1368	15.5475	3.74182	8.84781	0.154423	-189.899	0.306141
32.319	1.929	1	1	3	0	0	-4.51101	0.0158607	0.376848	8.84698	-0.176848	17.5397	-4.51101	-45.1101	15.8607	3.76848	8.84698	0.154409	-176.848	0.306126
32.33	1.94	1	1	3	0	0	-4.50889	0.0156023	0.378974	8.85021	-0.183053	17.543	-4.50889	-45.0889	15.6023	3.78974	8.85021	0.154465	-183.053	0.306183
32.34	1.95	1	1	3	0	0	-4.50684	0.0154597	0.381019	8.85203	-0.195792	17.5448	-4.50684	-45.0684	15.4597	3.81019	8.85203	0.154497	-195.792	0.306214
32.351	1.961	1	1	3	0	0	-4.50466	0.015879	0.383198	8.84726	-0.191204	17.54	-4.50466	-45.0466	15.879	3.83198	8.84726	0.154414	-191.204	0.306131
32.361	1.971	1	1	3	0	0	-4.50269	0.0156082	0.385172	8.84816	-0.203161	17.5409	-4.50269	-45.0269	15.6082	3.85172	8.84816	0.154429	-203.161	0.306147
32.372	1.982	1	1	3	0	0	-4.50134	0.0154988	0.386522	8.85146	-0.206042	17.5442	-4.50134	-45.0134	15.4988	3.86522	8.85146	0.154487	-206.042	0.306204
32.386	1.996	1	1	3	0	0	-4.49934	0.0154759	0.388523	8.85242	-0.201653	17.5452	-4.49934	-44.9934	15.4759	3.88523	8.85242	0.154504	-201.653	0.306221
32.397	2.007	1	1	3	0	0	-4.49739	0.0156638	0.390473	8.84785	-0.196307	17.5406	-4.49739	-44.9739	15.6638	3.90473	8.84785	0.154424	-196.307	0.306141
32.407	2.017	1	1	3	0	0	-4.49558	0.015787	0.392277	8.85351	-0.197297	17.5463	-4.49558	-44.9558	15.787	3.92277	8.85351	0.154523	-197.297	0.30624
32.418	2.028	1	1	3	0	0	-4.49324	0.0154286	0.394623	8.84879	-0.192305	17.5415	-4.49324	-44.9324	15.4286	3.94623	8.84879	0.154441	-192.305	0.306158
32.429	2.039	1	1	3	0	0	-4.49108	0.0156651	0.396784	8.85251	-0.193368	17.5453	-4.49108	-44.9108	15.6651	3.96784	8.85251	0.154505	-193.368	0.306223
32.44	2.05	1	1	3	0	0	-4.4898	0.0156709	0.398057	8.84758	-0.192995	17.5403	-4.4898	-44.898	15.6709	3.98057	8.84758	0.154419	-192.995	0.306137
32.45	2.06	1	1	3	0	0	-4.48825	0.015239	0.399608	8.84852	-0.189533	17.5413	-4.48825	-44.8825	15.239	3.99608	8.84852	0.154436	-189.533	0.306153
32.461	2.071	1	1	3	0	0	-4.48636	0.0153783	0.401505	8.84748	-0.191604	17.5402	-4.48636	-44.8636	15.3783	4.01505	8.84748	0.154418	-191.604	0.306135
32.471	2.081	1	1	3	0	0	-4.4839	0.0156718	0.403959	8.84906	-0.185834	17.5418	-4.4839	-44.839	15.6718	4.03959	8.84906	0.154445	-185.834	0.306162
32.482	2.092	1	1	3	0	0	-4.48215	0.0152924	0.405713	8.84846	-0.190483	17.5412	-4.48215	-44.8215	15.2924	4.05713	8.84846	0.154435	-190.483	0.306152
32.493	2.103	1	1	3	0	0	-4.48068	0.015168	0.407178	8.85011	-0.19509	17.5429	-4.48068	-44.8068	15.168	4.07178	8.85011	0.154464	-195.09	0.306181
32.504	2.114	1	1	3	0	0	-4.4791	0.0156475	0.40876	8.84935	-0.193956	17.5421	-4.4791	-44.791	15.6475	4.0876	8.84935	0.15445	-193.956	0.306167
32.514	2.124	1	1	3	0	0	-4.47732	0.0151997	0.410542	8.85275	-0.216288	17.5455	-4.47732	-44.7732	15.1997	4.10542	8.85275	0.15451	-216.288	0.306227
32.525	2.135	1	1	3	0	0	-4.47571	0.0153186	0.412151	8.85362	-0.204034	17.5464	-4.47571	-44.7571	15.3186	4.12151	8.85362	0.154525	-204.034	0.306242
32.535	2.145	1	1	3	0	0	-4.47413	0.0155891	0.413735	8.84825	-0.207819	17.541	-4.47413	-44.7413	15.5891	4.13735	8.84825	0.154431	-207.819	0.306148
32.546	2.156	1	1	3	0	0	-4.47209	0.0153503	0.415772	8.84703	-0.206359	17.5398	-4.47209	-44.7209	15.3503	4.15772	8.84703	0.15441	-206.359	0.306127
32.557	2.167	1	1	3	0	0	-4.47006	0.0154093	0.417804	8.85347	-0.200846	17.5462	-4.47006	-44.7006	15.4093	4.17804	8.85347	0.154522	-200.846	0.306239
32.568	2.178	1	1	3	0	0	-4.46843	0.015597	0.41943	8.85037	-0.194469	17.5431	-4.46843	-44.6843	15.597	4.1943	8.85037	0.154468	-194.469	0.306185
32.578	2.188	1	1	3	0	0	-4.46683	0.015133	0.421036	8.85062	-0.190034	17.5434	-4.46683	-44.6683	15.133	4.21036	8.85062	0.154472	-190.034	0.30619
32.589	2.199	1	1	3	0	0	-4.46442	0.0154349	0.423437	8.85169	-0.188581	17.5444	-4.46442	-44.6442	15.4349	4.23437	8.85169	0.154491	-188.581	0.306208
32.599	2.209	1	1	3	0	0	-4.46264	0.0155167	0.425218	8.85292	-0.19833	17.5457	-4.46264	-44.6264	15.5167	4.25218	8.85292	0.154513	-198.33	0.30623
32.61	2.22	1	1	3	0	0	-4.46084	0.0152449	0.427024	8.84824	-0.188034	17.541	-4.46084	-44.6084	15.2449	4.27024	8.84824	0.154431	-188.034	0.306148
32.621	2.231	1	1	3	0	0	-4.45885	0.0152783	0.429015	8.84844	-0.182417	17.5412	-4.45885	-44.5885	15.2783	4.29015	8.84844	0.154434	-182.417	0.306151
32.632	2.242	1	1	3	0	0	-4.45688	0.0154267	0.430984	8.85327	-0.193058	17.546	-4.45688	-44.5688	15.4267	4.30984	8.85327	0.154519	-193.058	0.306236
32.642	2.252	1	1	3	0	0	-4.45543	0.0150047	0.432434	8.85241	-0.182742	17.5452	-4.45543	-44.5543	15.0047	4.32434	8.85241	0.154504	-182.742	0.306221
32.653	2.263	1	1	3	0	0	-4.45371	0.0151619	0.434156	8.84785	-0.193151	17.5406	-4.45371	-44.5371	15.1619	4.34156	8.84785	0.154424	-193.151	0.306141
32.663	2.273	1	1	3	0	0	-4.45268	0.015425	0.435187	8.85447	-0.196875	17.5472	-4.45268	-44.5268	15.425	4.35187	8.85447	0.15454	-196.875	0.306257
32.674	2.284	1	1	3	0	0	-4.45085	0.0151077	0.43701	8.84836	-0.194958	17.5411	-4.45085	-44.5085	15.1077	4.3701	8.84836	0.154433	-194.958	0.30615
32.685	2.295	1	1	3	0	0	-4.44848	0.0154298	0.439384	8.85089	-0.197453	17.5436	-4.44848	-44.4848	15.4298	4.39384	8.85089	0.154477	-197.453	0.306194
32.696	2.306	1	1	3	0	0	-4.44637	0.0155163	0.44149	8.84742	-0.190077	17.5402	-4.44637	-44.4637	15.5163	4.4149	8.84742	0.154417	-190.077	0.306134
32.706	2.316	1	1	3	0	0	-4.44428	0.0153871	0.443585	8.84832	-0.201034	17.5411	-4.44428	-44.4428	15.3871	4.43585	8.84832	0.154432	-201.034	0.306149
32.717	2.327	1	1	3	0	0	-4.44199	0.0156117	0.445874	8.8503	-0.198833	17.5431	-4.44199	-44.4199	15.6117	4.45874	8.8503	0.154467	-198.833	0.306184
32.727	2.337	1	1	3	0	0	-4.44048	0.0157471	0.447382	8.8494	-0.1978	17.5422	-4.44048	-44.4048	15.7471	4.47382	8.8494	0.154451	-197.8	0.306168
32.738	2.348	1	1	3	0	0	-4.43892	0.0152721	0.448944	8.84771	-0.198127	17.5405	-4.43892	-44.3892	15.2721	4.48944	8.84771	0.154422	-198.127	0.306139
32.749	2.359	1	1	3	0	0	-4.43759	0.0155947	0.450271	8.8494	-0.203257	17.5422	-4.43759	-44.3759	15.5947	4.50271	8.8494	0.154451	-203.257	0.306168
32.76	2.37	1	1	3	0	0	-4.43638	0.0158142	0.451482	8.85348	-0.190797	17.5462	-4.43638	-44.3638	15.8142	4.51482	8.85348	0.154522	-190.797	0.30624
32.77	2.38	1	1	3	0	0	-4.43438	0.0152684	0.453484	8.84918	-0.206085	17.5419	-4.43438	-44.3438	15.2684	4.53484	8.84918	0.154447	-206.085	0.306165
32.781	2.391	1	1	3	0	0	-4.4323	0.0154117	0.455557	8.84932	-0.193657	17.5421	-4.4323	-44.323	15.4117	4.55557	8.84932	0.15445	-193.657	0.306167
32.791	2.401	1	1	3	0	0	-4.43078	0.0156138	0.457079	8.84948	-0.207785	17.5422	-4.43078	-44.3078	15.6138	4.57079	8.84948	0.154453	-207.785	0.30617
32.802	2.412	1	1	3	0	0	-4.42907	0.0150395	0.45879	8.84832	-0.205128	17.5411	-4.42907	-44.2907	15.0395	4.5879	8.84832	0.154432	-205.128	0.30615
32.813	2.423	1	1	3	0	0	-4.42644	0.0154279	0.461424	8.84735	-0.194404	17.5401	-4.42644	-44.2644	15.4279	4.61424	8.84735	0.154415	-194.404	0.306133
32.824	2.434	1	1	3	0	0	-4.42418	0.0153862	0.463678	8.853	-0.196891	17.5458	-4.42418	-44.2418	15.3862	4.63678	8.853	0.154514	-196.891	0.306231
32.834	2.444	1	1	3	0	0	-4.42231	0.0150142	0.465555	8.85212	-0.204868	17.5449	-4.42231	-44.2231	15.0142	4.65555	8.85212	0.154499	-204.868	0.306216
32.845	2.455	1	1	3	0	0	-4.42055	0.0151821	0.467312	8.84908	-0.197664	17.5418	-4.42055	-44.2055	15.1821	4.67312	8.84908	0.154446	-197.664	0.306163
32.855	2.465	1	1	3	0	0	-4.41874	0.0152786	0.469126	8.85256	-0.198451	17.5453	-4.41874	-44.1874	15.2786	4.69126	8.85256	0.154506	-198.451	0.306223
32.866	2.476	1	1	3	0	0	-4.41697	0.014785	0.470895	8.85043	-0.199591	17.5432	-4.41697	-44.1697	14.785	4.70895	8.85043	0.154469	-199.591	0.306186
32.877	2.487	1	1	3	0	0	-4.41485	0.0152731	0.473011	8.85228	-0.197881	17.545	-4.41485	-44.1485	15.2731	4.73011	8.85228	0.154501	-197.881	0.306219
32.888	2.498	1	1	3	0	0	-4.41344	0.0150223	0.474418	8.84939	-0.190617	17.5422	-4.41344	-44.1344	15.0223	4.74418	8.84939	0.154451	-190.617	0.306168
32.898	2.508	1	1	3	0	0	-4.41188	0.0148548	0.475984	8.85212	-0.186914	17.5449	-4.41188	-44.1188	14.8548	4.75984	8.85212	0.154499	-186.914	0.306216
32.909	2.519	1	1	3	0	0	-4.4102	0.0151248	0.477663	8.8536	-0.190616	17.5463	-4.4102	-44.102	15.1248	4.77663	8.8536	0.154524	-190.616	0.306242
32.919	2.529	1	1	3	0	0	-4.40845	0.0151824	0.479409	8.84932	-0.205699	17.5421	-4.40845	-44.0845	15.1824	4.79409	8.84932	0.15445	-205.699	0.306167
32.93	2.54	1	1	3	0	0	-4.40684	0.0150744	0.481025	8.85059	-0.196198	17.5433	-4.40684	-44.0684	15.0744	4.81025	8.85059	0.154472	-196.198	0.306189
32.941	2.551	1	1	3	0	0	-4.40486	0.0150532	0.482998	8.85009	-0.185796	17.5428	-4.40486	-44.0486	15.0532	4.82998	8.85009	0.154463	-185.796	0.30618
32.952	2.562	1	1	3	0	0	-4.40287	0.0152228	0.484992	8.8519	-0.190086	17.5447	-4.40287	-44.0287	15.2228	4.84992	8.8519	0.154495	-190.086	0.306212
32.962	2.572	1	1	3	0	0	-4.40159	0.0146023	0.486277	8.84968	-0.188733	17.5424	-4.40159	-44.0159	14.6023	4.86277	8.84968	0.154456	-188.733	0.306173
32.973	2.583	1	1	3	0	0	-4.39991	0.0149582	0.48795	8.84985	-0.193737	17.5426	-4.39991	-43.9991	14.9582	4.8795	8.84985	0.154459	-193.737	0.306176
32.983	2.593	1	1	3	0	0	-4.39856	0.0152712	0.489302	8.8517	-0.199226	17.5445	-4.39856	-43.9856	15.2712	4.89302	8.8517	0.154491	-199.226	0.306209
32.994	2.604	1	1	3	0	0	-4.39669	0.0146515	0.491168	8.85019	-0.206805	17.5429	-4.39669	-43.9669	14.6515	4.91168	8.85019	0.154465	-206.805	0.306182
33.005	2.615	1	1	3	0	0	-4.39459	0.0149512	0.493272	8.8504	-0.193309	17.5431	-4.39459	-43.9459	14.9512	4.93272	8.8504	0.154469	-193.309	0.306186
33.016	2.626	1	1	3	0	0	-4.39212	0.0150894	0.495743	8.85343	-0.189638	17.5462	-4.39212	-43.9212	15.0894	4.95743	8.85343	0.154522	-189.638	0.306239
33.026	2.636	1	1	3	0	0	-4.39029	0.0145877	0.497571	8.84885	-0.205989	17.5416	-4.39029	-43.9029	14.5877	4.97571	8.84885	0.154442	-205.989	0.306159
33.037	2.647	1	1	3	0	0	-4.38889	0.0148981	0.498969	8.85032	-0.207086	17.5431	-4.38889	-43.8889	14.8981	4.98969	8.85032	0.154467	-207.086	0.306184
33.047	2.657	1	1	3	0	0	-4.38752	0.0150909	0.500347	8.8492	-0.199494	17.5419	-4.38752	-43.8752	15.0909	5.00347	8.8492	0.154448	-199.494	0.306165
33.058	2.668	1	1	3	0	0	-4.38526	0.0148104	0.502603	8.84854	-0.194483	17.5413	-4.38526	-43.8526	14.8104	5.02603	8.84854	0.154436	-194.483	0.306153
33.075	2.685	1	1	3	0	0	-4.38268	0.0151308	0.505179	8.84793	-0.185449	17.5407	-4.38268	-43.8268	15.1308	5.05179	8.84793	0.154425	-185.449	0.306143
33.086	2.696	1	1	3	0	0	-4.38111	0.0150197	0.506755	8.85102	-0.198327	17.5438	-4.38111	-43.8111	15.0197	5.06755	8.85102	0.154479	-198.327	0.306197
33.096	2.706	1	1	3	0	0	-4.37948	0.0149731	0.508378	8.85064	-0.195691	17.5434	-4.37948	-43.7948	14.9731	5.08378	8.85064	0.154473	-195.691	0.30619
33.107	2.717	1	1	3	0	0	-4.37787	0.0151292	0.509997	8.85184	-0.183968	17.5446	-4.37787	-43.7787	15.1292	5.09997	8.85184	0.154494	-183.968	0.306211
33.118	2.728	1	1	3	0	0	-4.37542	0.0153162	0.512444	8.85077	-0.185107	17.5435	-4.37542	-43.7542	15.3162	5.12444	8.85077	0.154475	-185.107	0.306192
33.129	2.739	1	1	3	0	0	-4.37455	0.0148437	0.513312	8.85215	-0.187366	17.5449	-4.37455	-43.7455	14.8437	5.13312	8.85215	0.154499	-187.366	0.306216
33.139	2.749	1	1	3	0	0	-4.37316	0.015121	0.514704	8.85136	-0.20377	17.5441	-4.37316	-43.7316	15.121	5.14704	8.85136	0.154485	-203.77	0.306203
33.15	2.76	1	1	3	0	0	-4.37086	0.0152861	0.517007	8.85208	-0.19214	17.5448	-4.37086	-43.7086	15.2861	5.17007	8.85208	0.154498	-192.14	0.306215
33.16	2.77	1	1	3	0	0	-4.36868	0.0148923	0.519187	8.84926	-0.175415	17.542	-4.36868	-43.6868	14.8923	5.19187	8.84926	0.154449	-175.415	0.306166
33.171	2.781	1	1	3	0	0	-4.36686	0.0150277	0.521	8.85087	-0.164861	17.5436	-4.36686	-43.6686	15.0277	5.21	8.85087	0.154477	-164.861	0.306194
33.182	2.792	1	1	3	0	0	-4.36512	0.015192	0.522745	8.85027	-0.178152	17.543	-4.36512	-43.6512	15.192	5.22745	8.85027	0.154466	-178.152	0.306183
33.197	2.807	1	1	3	0	0	-4.36238	0.015201	0.525483	8.84744	-0.186415	17.5402	-4.36238	-43.6238	15.201	5.25483	8.84744	0.154417	-186.415	0.306134
33.208	2.818	1	1	3	0	0	-4.36064	0.0153014	0.527221	8.85181	-0.202483	17.5446	-4.36064	-43.6064	15.3014	5.27221	8.85181	0.154493	-202.483	0.30621
33.218	2.828	1	1	3	0	0	-4.35893	0.0149476	0.528931	8.84757	-0.195304	17.5403	-4.35893	-43.5893	14.9476	5.28931	8.84757	0.154419	-195.304	0.306136
33.229	2.839	1	1	3	0	0	-4.35711	0.015166	0.530757	8.84966	-0.199335	17.5424	-4.35711	-43.5711	15.166	5.30757	8.84966	0.154456	-199.335	0.306173
33.24	2.85	1	1	3	0	0	-4.35511	0.0153162	0.532751	8.84985	-0.20574	17.5426	-4.35511	-43.5511	15.3162	5.32751	8.84985	0.154459	-205.74	0.306176
33.251	2.861	1	1	3	0	0	-4.35334	0.0150514	0.534526	8.85286	-0.207691	17.5456	-4.35334	-43.5334	15.0514	5.34526	8.85286	0.154512	-207.691	0.306229
33.261	2.871	1	1	3	0	0	-4.35186	0.0151654	0.535999	8.85141	-0.185811	17.5442	-4.35186	-43.5186	15.1654	5.35999	8.85141	0.154486	-185.811	0.306203
33.272	2.882	1	1	3	0	0	-4.35066	0.0153023	0.537201	8.84768	-0.198038	17.5404	-4.35066	-43.5066	15.3023	5.37201	8.84768	0.154421	-198.038	0.306138
33.282	2.892	1	1	3	0	0	-4.34924	0.0149946	0.538626	8.85128	-0.200083	17.544	-4.34924	-43.4924	14.9946	5.38626	8.85128	0.154484	-200.083	0.306201
33.293	2.903	1	1	3	0	0	-4.34693	0.0152863	0.54093	8.85345	-0.199954	17.5462	-4.34693	-43.4693	15.2863	5.4093	8.85345	0.154522	-199.954	0.306239
33.304	2.914	1	1	3	0	0	-4.34562	0.0152665	0.542243	8.85006	-0.194798	17.5428	-4.34562	-43.4562	15.2665	5.42243	8.85006	0.154463	-194.798	0.30618
33.315	2.925	1	1	3	0	0	-4.34329	0.0149422	0.544573	8.84908	-0.191286	17.5418	-4.34329	-43.4329	14.9422	5.44573	8.84908	0.154446	-191.286	0.306163
33.325	2.935	1	1	3	0	0	-4.34189	0.0150646	0.545971	8.84836	-0.206407	17.5411	-4.34189	-43.4189	15.0646	5.45971	8.84836	0.154433	-206.407	0.30615
33.336	2.946	1	1	3	0	0	-4.33928	0.015243	0.548583	8.85091	-0.204288	17.5437	-4.33928	-43.3928	15.243	5.48583	8.85091	0.154478	-204.288	0.306195
33.346	2.956	1	1	3	0	0	-4.33745	0.0150243	0.550414	8.84961	-0.202974	17.5424	-4.33745	-43.3745	15.0243	5.50414	8.84961	0.154455	-202.974	0.306172
33.357	2.967	1	1	3	0	0	-4.33526	0.0150271	0.552605	8.85046	-0.209394	17.5432	-4.33526	-43.3526	15.0271	5.52605	8.85046	0.15447	-209.394	0.306187
33.368	2.978	1	1	3	0	0	-4.3336	0.0151088	0.554265	8.84862	-0.212123	17.5414	-4.3336	-43.336	15.1088	5.54265	8.84862	0.154438	-212.123	0.306155
33.379	2.989	1	1	3	0	0	-4.33161	0.014681	0.556255	8.8481	-0.210639	17.5409	-4.33161	-43.3161	14.681	5.56255	8.8481	0.154428	-210.639	0.306146
33.389	2.999	1	1	3	0	0	-4.32977	0.0148764	0.558091	8.85087	-0.213698	17.5436	-4.32977	-43.2977	14.8764	5.58091	8.85087	0.154477	-213.698	0.306194
33.4	3.01	1	1	3	0	0	-4.32775	0.0150368	0.560116	8.8493	-0.207933	17.5421	-4.32775	-43.2775	15.0368	5.60116	8.8493	0.154449	-207.933	0.306167
33.41	3.02	1	1	3	0	0	-4.32593	0.0144928	0.561933	8.85016	-0.200297	17.5429	-4.32593	-43.2593	14.4928	5.61933	8.85016	0.154464	-200.297	0.306182
33.421	3.031	1	1	3	0	0	-4.32445	0.0146095	0.563413	8.84851	-0.196982	17.5413	-4.32445	-43.2445	14.6095	5.63413	8.84851	0.154436	-196.982	0.306153
33.432	3.042	1	1	3	0	0	-4.32196	0.014956	0.565904	8.85433	-0.201804	17.5471	-4.32196	-43.2196	14.956	5.65904	8.85433	0.154537	-201.804	0.306254
33.443	3.053	1	1	3	0	0	-4.32074	0.0143529	0.567122	8.84755	-0.187043	17.5403	-4.32074	-43.2074	14.3529	5.67122	8.84755	0.154419	-187.043	0.306136
33.453	3.063	1	1	3	0	0	-4.31922	0.014485	0.56864	8.85286	-0.189923	17.5456	-4.31922	-43.1922	14.485	5.6864	8.85286	0.154511	-189.923	0.306229
33.464	3.074	1	1	3	0	0	-4.31698	0.0148145	0.570881	8.85013	-0.200254	17.5429	-4.31698	-43.1698	14.8145	5.70881	8.85013	0.154464	-200.254	0.306181
33.474	3.084	1	1	3	0	0	-4.31517	0.0144332	0.572695	8.8498	-0.188991	17.5425	-4.31517	-43.1517	14.4332	5.72695	8.8498	0.154458	-188.991	0.306175
33.485	3.095	1	1	3	0	0	-4.31367	0.0146765	0.574196	8.85196	-0.18944	17.5447	-4.31367	-43.1367	14.6765	5.74196	8.85196	0.154496	-189.44	0.306213
33.496	3.106	1	1	3	0	0	-4.31224	0.0146798	0.57562	8.8476	-0.179378	17.5404	-4.31224	-43.1224	14.6798	5.7562	8.8476	0.15442	-179.378	0.306137
33.507	3.117	1	1	3	0	0	-4.31081	0.0144235	0.577049	8.84982	-0.185313	17.5426	-4.31081	-43.1081	14.4235	5.77049	8.84982	0.154458	-185.313	0.306176
33.517	3.127	1	1	3	0	0	-4.30885	0.0145996	0.579015	8.85167	-0.207351	17.5444	-4.30885	-43.0885	14.5996	5.79015	8.85167	0.154491	-207.351	0.306208
33.528	3.138	1	1	3	0	0	-4.30721	0.0147839	0.580656	8.84764	-0.197701	17.5404	-4.30721	-43.0721	14.7839	5.80656	8.84764	0.15442	-197.701	0.306138
33.538	3.148	1	1	3	0	0	-4.30577	0.0145198	0.582094	8.84986	-0.196253	17.5426	-4.30577	-43.0577	14.5198	5.82094	8.84986	0.154459	-196.253	0.306176
33.549	3.159	1	1	3	0	0	-4.30446	0.0145874	0.583399	8.85173	-0.200166	17.5445	-4.30446	-43.0446	14.5874	5.83399	8.85173	0.154492	-200.166	0.306209
33.56	3.17	1	1	3	0	0	-4.30239	0.0149648	0.585473	8.8518	-0.206055	17.5446	-4.30239	-43.0239	14.9648	5.85473	8.8518	0.154493	-206.055	0.30621
33.571	3.181	1	1	3	0	0	-4.30098	0.0143162	0.586884	8.85339	-0.196581	17.5461	-4.30098	-43.0098	14.3162	5.86884	8.85339	0.154521	-196.581	0.306238
33.581	3.191	1	1	3	0	0	-4.29871	0.0146823	0.589147	8.84808	-0.18422	17.5408	-4.29871	-42.9871	14.6823	5.89147	8.84808	0.154428	-184.22	0.306145
33.592	3.202	1	1	3	0	0	-4.29645	0.0148844	0.591408	8.85516	-0.184207	17.5479	-4.29645	-42.9645	14.8844	5.91408	8.85516	0.154552	-184.207	0.306269
33.602	3.212	1	1	3	0	0	-4.29493	0.0144409	0.592931	8.84983	-0.180392	17.5426	-4.29493	-42.9493	14.4409	5.92931	8.84983	0.154459	-180.392	0.306176
33.613	3.223	1	1	3	0	0	-4.29323	0.0145525	0.594635	8.85065	-0.188321	17.5434	-4.29323	-42.9323	14.5525	5.94635	8.85065	0.154473	-188.321	0.30619
33.624	3.234	1	1	3	0	0	-4.29221	0.0147352	0.59565	8.84912	-0.182875	17.5419	-4.29221	-42.9221	14.7352	5.9565	8.84912	0.154446	-182.875	0.306163
33.635	3.245	1	1	3	0	0	-4.29067	0.0145493	0.597188	8.85267	-0.205712	17.5454	-4.29067	-42.9067	14.5493	5.97188	8.85267	0.154508	-205.712	0.306225
33.645	3.255	1	1	3	0	0	-4.28926	0.0147009	0.598602	8.84945	-0.192656	17.5422	-4.28926	-42.8926	14.7009	5.98602	8.84945	0.154452	-192.656	0.306169
33.656	3.266	1	1	3	0	0	-4.28668	0.014804	0.601184	8.8504	-0.189248	17.5432	-4.28668	-42.8668	14.804	6.01184	8.8504	0.154469	-189.248	0.306186
33.666	3.276	1	1	3	0	0	-4.28497	0.014526	0.602893	8.85102	-0.194485	17.5438	-4.28497	-42.8497	14.526	6.02893	8.85102	0.154479	-194.485	0.306197
33.677	3.287	1	1	3	0	0	-4.28325	0.0146884	0.604613	8.85191	-0.196654	17.5447	-4.28325	-42.8325	14.6884	6.04613	8.85191	0.154495	-196.654	0.306212
33.688	3.298	1	1	3	0	0	-4.28153	0.0149003	0.606336	8.85189	-0.202892	17.5446	-4.28153	-42.8153	14.9003	6.06336	8.85189	0.154495	-202.892	0.306212
33.699	3.309	1	1	3	0	0	-4.28003	0.014506	0.607834	8.84756	-0.198788	17.5403	-4.28003	-42.8003	14.506	6.07834	8.84756	0.154419	-198.788	0.306136
33.709	3.319	1	1	3	0	0	-4.27892	0.0146739	0.608938	8.84974	-0.197071	17.5425	-4.27892	-42.7892	14.6739	6.08938	8.84974	0.154457	-197.071	0.306174
33.72	3.33	1	1	3	0	0	-4.27666	0.0150577	0.611204	8.85263	-0.203501	17.5454	-4.27666	-42.7666	15.0577	6.11204	8.85263	0.154508	-203.501	0.306225
33.73	3.34	1	1	3	0	0	-4.27504	0.0148166	0.612827	8.84874	-0.188438	17.5415	-4.27504	-42.7504	14.8166	6.12827	8.84874	0.15444	-188.438	0.306157
33.741	3.351	1	1	3	0	0	-4.27291	0.0149194	0.614957	8.85582	-0.201195	17.5486	-4.27291	-42.7291	14.9194	6.14957	8.85582	0.154563	-201.195	0.30628
33.752	3.362	1	1	3	0	0	-4.27138	0.0152874	0.616486	8.8487	-0.194505	17.5415	-4.27138	-42.7138	15.2874	6.16486	8.8487	0.154439	-194.505	0.306156
33.763	3.373	1	1	3	0	0	-4.2701	0.0147627	0.617767	8.85426	-0.195671	17.547	-4.2701	-42.701	14.7627	6.17767	8.85426	0.154536	-195.671	0.306253
33.773	3.383	1	1	3	0	0	-4.26816	0.0150429	0.619706	8.85319	-0.18496	17.5459	-4.26816	-42.6816	15.0429	6.19706	8.85319	0.154517	-184.96	0.306234
33.784	3.394	1	1	3	0	0	-4.26652	0.0151101	0.621339	8.84827	-0.196951	17.541	-4.26652	-42.6652	15.1101	6.21339	8.84827	0.154431	-196.951	0.306149
33.794	3.404	1	1	3	0	0	-4.26459	0.0150903	0.623274	8.85004	-0.185363	17.5428	-4.26459	-42.6459	15.0903	6.23274	8.85004	0.154462	-185.363	0.30618
33.805	3.415	1	1	3	0	0	-4.26311	0.0153271	0.624755	8.85361	-0.202078	17.5464	-4.26311	-42.6311	15.3271	6.24755	8.85361	0.154525	-202.078	0.306242
33.816	3.426	1	1	3	0	0	-4.2607	0.0154475	0.627164	8.84862	-0.194781	17.5414	-4.2607	-42.607	15.4475	6.27164	8.84862	0.154438	-194.781	0.306155
33.827	3.437	1	1	3	0	0	-4.25892	0.0150617	0.628941	8.84973	-0.199424	17.5425	-4.25892	-42.5892	15.0617	6.28941	8.84973	0.154457	-199.424	0.306174
33.837	3.447	1	1	3	0	0	-4.25715	0.0153247	0.630713	8.84992	-0.21291	17.5427	-4.25715	-42.5715	15.3247	6.30713	8.84992	0.15446	-212.91	0.306177
33.848	3.458	1	1	3	0	0	-4.25537	0.0155161	0.632491	8.85144	-0.204562	17.5442	-4.25537	-42.5537	15.5161	6.32491	8.85144	0.154487	-204.562	0.306204
33.858	3.468	1	1	3	0	0	-4.25351	0.0150604	0.634352	8.85053	-0.199528	17.5433	-4.25351	-42.5351	15.0604	6.34352	8.85053	0.154471	-199.528	0.306188
33.869	3.479	1	1	3	0	0	-4.25153	0.0152652	0.636336	8.85013	-0.202321	17.5429	-4.25153	-42.5153	15.2652	6.36336	8.85013	0.154464	-202.321	0.306181
33.88	3.49	1	1	3	0	0	-4.24938	0.0154396	0.638487	8.85483	-0.206382	17.5476	-4.24938	-42.4938	15.4396	6.38487	8.85483	0.154546	-206.382	0.306263
33.891	3.501	1	1	3	0	0	-4.2479	0.015074	0.639959	8.84928	-0.201866	17.542	-4.2479	-42.479	15.074	6.39959	8.84928	0.154449	-201.866	0.306166
33.901	3.511	1	1	3	0	0	-4.24679	0.0151843	0.641077	8.84971	-0.204562	17.5425	-4.24679	-42.4679	15.1843	6.41077	8.84971	0.154457	-204.562	0.306174
33.912	3.522	1	1	3	0	0	-4.24503	0.0154517	0.642833	8.85105	-0.208225	17.5438	-4.24503	-42.4503	15.4517	6.42833	8.85105	0.15448	-208.225	0.306197
33.922	3.532	1	1	3	0	0	-4.24367	0.014949	0.64419	8.85067	-0.20241	17.5434	-4.24367	-42.4367	14.949	6.4419	8.85067	0.154473	-202.41	0.306191
33.933	3.543	1	1	3	0	0	-4.24171	0.0154206	0.646155	8.84928	-0.206698	17.542	-4.24171	-42.4171	15.4206	6.46155	8.84928	0.154449	-206.698	0.306166
33.944	3.554	1	1	3	0	0	-4.23999	0.015491	0.647875	8.85201	-0.206661	17.5448	-4.23999	-42.3999	15.491	6.47875	8.85201	0.154497	-206.661	0.306214
33.955	3.565	1	1	3	0	0	-4.238	0.0153237	0.649863	8.85329	-0.200872	17.546	-4.238	-42.38	15.3237	6.49863	8.85329	0.154519	-200.872	0.306236
33.965	3.575	1	1	3	0	0	-4.23567	0.0154062	0.65219	8.85208	-0.195171	17.5448	-4.23567	-42.3567	15.4062	6.5219	8.85208	0.154498	-195.171	0.306215
33.976	3.586	1	1	3	0	0	-4.23391	0.0155525	0.653951	8.85036	-0.191053	17.5431	-4.23391	-42.3391	15.5525	6.53951	8.85036	0.154468	-191.053	0.306185
33.986	3.596	1	1	3	0	0	-4.23236	0.0152243	0.655505	8.85168	-0.214623	17.5444	-4.23236	-42.3236	15.2243	6.55505	8.85168	0.154491	-214.623	0.306208
33.997	3.607	1	1	3	0	0	-4.2308	0.0153466	0.657067	8.85458	-0.20881	17.5473	-4.2308	-42.308	15.3466	6.57067	8.85458	0.154542	-208.81	0.306259
34.008	3.618	1	1	3	0	0	-4.22896	0.0154597	0.6589	8.8497	-0.198168	17.5425	-4.22896	-42.2896	15.4597	6.589	8.8497	0.154456	-198.168	0.306174
34.019	3.629	1	1	3	0	0	-4.227	0.0152029	0.660859	8.853	-0.1962	17.5457	-4.227	-42.27	15.2029	6.60859	8.853	0.154514	-196.2	0.306231
34.029	3.639	1	1	3	0	0	-4.22525	0.0154235	0.662616	8.85258	-0.187019	17.5453	-4.22525	-42.2525	15.4235	6.62616	8.85258	0.154507	-187.019	0.306224
34.04	3.65	1	1	3	0	0	-4.22311	0.0157121	0.664751	8.84948	-0.186677	17.5422	-4.22311	-42.2311	15.7121	6.64751	8.84948	0.154453	-186.677	0.30617
34.051	3.661	1	1	3	0	0	-4.22174	0.015247	0.66612	8.85206	-0.187359	17.5448	-4.22174	-42.2174	15.247	6.6612	8.85206	0.154498	-187.359	0.306215
34.062	3.672	1	1	3	0	0	-4.21996	0.0156757	0.667902	8.85123	-0.188653	17.544	-4.21996	-42.1996	15.6757	6.67902	8.85123	0.154483	-188.653	0.3062
34.072	3.682	1	1	3	0	0	-4.21812	0.0160058	0.669739	8.85265	-0.184168	17.5454	-4.21812	-42.1812	16.0058	6.69739	8.85265	0.154508	-184.168	0.306225
34.083	3.693	1	1	3	0	0	-4.21703	0.0153562	0.670833	8.85018	-0.196234	17.5429	-4.21703	-42.1703	15.3562	6.70833	8.85018	0.154465	-196.234	0.306182
34.093	3.703	1	1	3	0	0	-4.21532	0.016016	0.672541	8.8529	-0.207853	17.5456	-4.21532	-42.1532	16.016	6.72541	8.8529	0.154512	-207.853	0.306229
34.104	3.714	1	1	3	0	0	-4.21363	0.0161453	0.674232	8.84831	-0.194315	17.5411	-4.21363	-42.1363	16.1453	6.74232	8.84831	0.154432	-194.315	0.306149
34.115	3.725	1	1	3	0	0	-4.21184	0.0160245	0.676021	8.85319	-0.196077	17.5459	-4.21184	-42.1184	16.0245	6.76021	8.85319	0.154517	-196.077	0.306234
34.126	3.736	1	1	3	0	0	-4.21057	0.0162384	0.67729	8.84896	-0.186252	17.5417	-4.21057	-42.1057	16.2384	6.7729	8.84896	0.154443	-186.252	0.306161
34.136	3.746	1	1	3	0	0	-4.20881	0.0166296	0.679057	8.85614	-0.211032	17.5489	-4.20881	-42.0881	16.6296	6.79057	8.85614	0.154569	-211.032	0.306286
34.147	3.757	1	1	3	0	0	-4.20715	0.0163174	0.680715	8.85183	-0.201174	17.5446	-4.20715	-42.0715	16.3174	6.80715	8.85183	0.154494	-201.174	0.306211
34.157	3.767	1	1	3	0	0	-4.20559	0.016622	0.682275	8.85011	-0.204469	17.5429	-4.20559	-42.0559	16.622	6.82275	8.85011	0.154464	-204.469	0.306181
34.168	3.778	1	1	3	0	0	-4.20402	0.0167936	0.683844	8.85159	-0.196762	17.5444	-4.20402	-42.0402	16.7936	6.83844	8.85159	0.154489	-196.762	0.306207
34.179	3.789	1	1	3	0	0	-4.20254	0.0167046	0.685327	8.85389	-0.201545	17.5466	-4.20254	-42.0254	16.7046	6.85327	8.85389	0.15453	-201.545	0.306247
34.19	3.8	1	1	3	0	0	-4.20041	0.0168446	0.687448	8.84849	-0.183331	17.5412	-4.20041	-42.0041	16.8446	6.87448	8.84849	0.154435	-183.331	0.306153
34.2	3.81	1	1	3	0	0	-4.19914	0.0172878	0.688727	8.85182	-0.216843	17.5446	-4.19914	-41.9914	17.2878	6.88727	8.85182	0.154493	-216.843	0.306211
34.211	3.821	1	1	3	0	0	-4.19762	0.0168344	0.690243	8.85001	-0.204146	17.5428	-4.19762	-41.9762	16.8344	6.90243	8.85001	0.154462	-204.146	0.306179
34.221	3.831	1	1	3	0	0	-4.1961	0.0170134	0.691765	8.85128	-0.201282	17.544	-4.1961	-41.961	17.0134	6.91765	8.85128	0.154484	-201.282	0.306201
34.232	3.842	1	1	3	0	0	-4.19404	0.0174269	0.69382	8.85214	-0.199502	17.5449	-4.19404	-41.9404	17.4269	6.9382	8.85214	0.154499	-199.502	0.306216
34.243	3.853	1	1	3	0	0	-4.19246	0.0168806	0.6954	8.8512	-0.205283	17.544	-4.19246	-41.9246	16.8806	6.954	8.8512	0.154483	-205.283	0.3062
34.254	3.864	1	1	3	0	0	-4.19018	0.0171377	0.69768	8.85385	-0.200723	17.5466	-4.19018	-41.9018	17.1377	6.9768	8.85385	0.154529	-200.723	0.306246
34.264	3.874	1	1	3	0	0	-4.18832	0.0175586	0.699541	8.84979	-0.187932	17.5425	-4.18832	-41.8832	17.5586	6.99541	8.84979	0.154458	-187.932	0.306175
34.275	3.885	1	1	3	0	0	-4.1864	0.0175682	0.70146	8.85324	-0.195692	17.546	-4.1864	-41.864	17.5682	7.0146	8.85324	0.154518	-195.692	0.306235
34.285	3.895	1	1	3	0	0	-4.1854	0.0179885	0.702462	8.8551	-0.21122	17.5479	-4.1854	-41.854	17.9885	7.02462	8.8551	0.154551	-211.22	0.306268
34.296	3.906	1	1	3	0	0	-4.18413	0.0185342	0.70373	8.85141	-0.193799	17.5442	-4.18413	-41.8413	18.5342	7.0373	8.85141	0.154486	-193.799	0.306203
34.307	3.917	1	1	3	0	0	-4.18261	0.0184797	0.705249	8.8513	-0.193812	17.5441	-4.18261	-41.8261	18.4797	7.05249	8.8513	0.154484	-193.812	0.306202
34.318	3.928	1	1	3	0	0	-4.18119	0.0188001	0.706677	8.84995	-0.194096	17.5427	-4.18119	-41.8119	18.8001	7.06677	8.84995	0.154461	-194.096	0.306178
34.328	3.938	1	1	3	0	0	-4.18041	0.0193421	0.707455	8.85414	-0.199078	17.5469	-4.18041	-41.8041	19.3421	7.07455	8.85414	0.154534	-199.078	0.306251
34.339	3.949	1	1	3	0	0	-4.17903	0.0193017	0.708827	8.84924	-0.203957	17.542	-4.17903	-41.7903	19.3017	7.08827	8.84924	0.154448	-203.957	0.306165
34.349	3.959	1	1	3	0	0	-4.17744	0.0197718	0.710423	8.85497	-0.201579	17.5477	-4.17744	-41.7744	19.7718	7.10423	8.85497	0.154548	-201.579	0.306266
34.36	3.97	1	1	3	0	0	-4.17591	0.0199703	0.711949	8.85119	-0.194613	17.5439	-4.17591	-41.7591	19.9703	7.11949	8.85119	0.154482	-194.613	0.3062
34.371	3.981	1	1	3	0	0	-4.17427	0.0205446	0.713588	8.85454	-0.191699	17.5473	-4.17427	-41.7427	20.5446	7.13588	8.85454	0.154541	-191.699	0.306258
34.382	3.992	1	1	3	0	0	-4.17296	0.0205699	0.714903	8.8491	-0.191386	17.5419	-4.17296	-41.7296	20.5699	7.14903	8.8491	0.154446	-191.386	0.306163
34.392	4.002	1	1	3	0	0	-4.17184	0.0212602	0.716024	8.85386	-0.194262	17.5466	-4.17184	-41.7184	21.2602	7.16024	8.85386	0.154529	-194.262	0.306246
34.403	4.013	1	1	3	0	0	-4.1702	0.0210993	0.717665	8.85035	-0.197039	17.5431	-4.1702	-41.702	21.0993	7.17665	8.85035	0.154468	-197.039	0.306185
34.413	4.023	1	1	3	0	0	-4.16833	0.0217353	0.719535	8.85366	-0.193787	17.5464	-4.16833	-41.6833	21.7353	7.19535	8.85366	0.154526	-193.787	0.306243
34.424	4.034	1	1	3	0	0	-4.16637	0.0221399	0.721491	8.85032	-0.193198	17.5431	-4.16637	-41.6637	22.1399	7.21491	8.85032	0.154467	-193.198	0.306184
34.435	4.045	1	1	3	0	0	-4.16473	0.0223286	0.723133	8.853	-0.191313	17.5457	-4.16473	-41.6473	22.3286	7.23133	8.853	0.154514	-191.313	0.306231
34.446	4.056	1	1	3	0	0	-4.16315	0.0227356	0.724709	8.85123	-0.195541	17.544	-4.16315	-41.6315	22.7356	7.24709	8.85123	0.154483	-195.541	0.3062
34.456	4.066	1	1	3	0	0	-4.16176	0.0229738	0.726103	8.85525	-0.200408	17.548	-4.16176	-41.6176	22.9738	7.26103	8.85525	0.154553	-200.408	0.306271
34.467	4.077	1	1	3	0	0	-4.16018	0.0230695	0.727687	8.84826	-0.18211	17.541	-4.16018	-41.6018	23.0695	7.27687	8.84826	0.154431	-182.11	0.306148
34.477	4.087	1	1	3	0	0	-4.15798	0.0237271	0.729885	8.85301	-0.188055	17.5458	-4.15798	-41.5798	23.7271	7.29885	8.85301	0.154514	-188.055	0.306231
34.488	4.098	1	1	3	0	0	-4.15617	0.0243536	0.731688	8.8494	-0.184734	17.5422	-4.15617	-41.5617	24.3536	7.31688	8.8494	0.154451	-184.734	0.306168
34.499	4.109	1	1	3	0	0	-4.15458	0.023864	0.73328	8.8558	-0.188371	17.5486	-4.15458	-41.5458	23.864	7.3328	8.8558	0.154563	-188.371	0.30628
34.51	4.12	1	1	3	0	0	-4.15273	0.0248249	0.735136	8.8498	-0.194224	17.5425	-4.15273	-41.5273	24.8249	7.35136	8.8498	0.154458	-194.224	0.306175
34.52	4.13	1	1	3	0	0	-4.15155	0.0245553	0.736315	8.85124	-0.185816	17.544	-4.15155	-41.5155	24.5553	7.36315	8.85124	0.154483	-185.816	0.3062
34.531	4.141	1	1	3	0	0	-4.15022	0.0248163	0.737638	8.85324	-0.19017	17.546	-4.15022	-41.5022	24.8163	7.37638	8.85324	0.154518	-190.17	0.306235
34.541	4.151	1	1	3	0	0	-4.14858	0.0252948	0.739279	8.85359	-0.198123	17.5463	-4.14858	-41.4858	25.2948	7.39279	8.85359	0.154524	-198.123	0.306242
34.559	4.169	1	1	3	0	0	-4.14549	0.0255626	0.742374	8.85024	-0.190538	17.543	-4.14549	-41.4549	25.5626	7.42374	8.85024	0.154466	-190.538	0.306183
34.569	4.179	1	1	3	0	0	-4.14387	0.0261694	0.743995	8.85353	-0.196623	17.5463	-4.14387	-41.4387	26.1694	7.43995	8.85353	0.154523	-196.623	0.30624
34.58	4.19	1	1	3	0	0	-4.14227	0.0263936	0.74559	8.84944	-0.187407	17.5422	-4.14227	-41.4227	26.3936	7.4559	8.84944	0.154452	-187.407	0.306169
34.59	4.2	1	1	3	0	0	-4.14008	0.0265133	0.747781	8.85573	-0.209739	17.5485	-4.14008	-41.4008	26.5133	7.47781	8.85573	0.154562	-209.739	0.306279
34.601	4.211	1	1	3	0	0	-4.13875	0.0268299	0.749113	8.85308	-0.190277	17.5458	-4.13875	-41.3875	26.8299	7.49113	8.85308	0.154515	-190.277	0.306233
34.611	4.221	1	1	3	0	0	-4.13676	0.0274421	0.751098	8.85392	-0.207753	17.5467	-4.13676	-41.3676	27.4421	7.51098	8.85392	0.15453	-207.753	0.306247
34.622	4.232	1	1	3	0	0	-4.13505	0.0270005	0.752808	8.84996	-0.20385	17.5427	-4.13505	-41.3505	27.0005	7.52808	8.84996	0.154461	-203.85	0.306178
34.633	4.243	1	1	3	0	0	-4.13383	0.0276092	0.754033	8.85182	-0.197879	17.5446	-4.13383	-41.3383	27.6092	7.54033	8.85182	0.154493	-197.879	0.30621
34.644	4.254	1	1	3	0	0	-4.13203	0.0280338	0.755837	8.85087	-0.199088	17.5436	-4.13203	-41.3203	28.0338	7.55837	8.85087	0.154477	-199.088	0.306194
34.654	4.264	1	1	3	0	0	-4.12996	0.0280101	0.757906	8.85434	-0.208816	17.5471	-4.12996	-41.2996	28.0101	7.57906	8.85434	0.154537	-208.816	0.306255
34.665	4.275	1	1	3	0	0	-4.12836	0.0283288	0.759506	8.85091	-0.194433	17.5437	-4.12836	-41.2836	28.3288	7.59506	8.85091	0.154478	-194.433	0.306195
34.675	4.285	1	1	3	0	0	-4.12602	0.0290484	0.761841	8.85125	-0.205435	17.544	-4.12602	-41.2602	29.0484	7.61841	8.85125	0.154483	-205.435	0.306201
34.686	4.296	1	1	3	0	0	-4.12394	0.0288795	0.763925	8.84873	-0.192586	17.5415	-4.12394	-41.2394	28.8795	7.63925	8.84873	0.154439	-192.586	0.306156
34.697	4.307	1	1	3	0	0	-4.12167	0.0294753	0.766196	8.85405	-0.193992	17.5468	-4.12167	-41.2167	29.4753	7.66196	8.85405	0.154532	-193.992	0.306249
34.708	4.318	1	1	3	0	0	-4.12018	0.0295976	0.767685	8.85427	-0.187615	17.547	-4.12018	-41.2018	29.5976	7.67685	8.85427	0.154536	-187.615	0.306253
34.718	4.328	1	1	3	0	0	-4.11839	0.0297733	0.769469	8.85281	-0.204342	17.5456	-4.11839	-41.1839	29.7733	7.69469	8.85281	0.154511	-204.342	0.306228
34.729	4.339	1	1	3	0	0	-4.11685	0.0298546	0.771008	8.85452	-0.203212	17.5473	-4.11685	-41.1685	29.8546	7.71008	8.85452	0.154541	-203.212	0.306258
34.74	4.35	1	1	3	0	0	-4.11534	0.030155	0.77252	8.85421	-0.193651	17.547	-4.11534	-41.1534	30.155	7.7252	8.85421	0.154535	-193.651	0.306252
34.751	4.361	1	1	3	0	0	-4.11353	0.0301567	0.774333	8.85602	-0.192908	17.5488	-4.11353	-41.1353	30.1567	7.74333	8.85602	0.154567	-192.908	0.306284
34.761	4.371	1	1	3	0	0	-4.11167	0.0306018	0.776188	8.84942	-0.188921	17.5422	-4.11167	-41.1167	30.6018	7.76188	8.84942	0.154452	-188.921	0.306169
34.772	4.382	1	1	3	0	0	-4.1097	0.0310011	0.778158	8.85061	-0.193518	17.5434	-4.1097	-41.097	31.0011	7.78158	8.85061	0.154472	-193.518	0.306189
34.782	4.392	1	1	3	0	0	-4.10817	0.0307912	0.779687	8.84973	-0.194096	17.5425	-4.10817	-41.0817	30.7912	7.79687	8.84973	0.154457	-194.096	0.306174
34.793	4.403	1	1	3	0	0	-4.10599	0.031392	0.781867	8.8493	-0.193946	17.5421	-4.10599	-41.0599	31.392	7.81867	8.8493	0.15445	-193.946	0.306167
34.804	4.414	1	1	3	0	0	-4.1043	0.0316751	0.783566	8.85058	-0.189657	17.5433	-4.1043	-41.043	31.6751	7.83566	8.85058	0.154472	-189.657	0.306189
34.815	4.425	1	1	3	0	0	-4.10249	0.03157	0.785376	8.85268	-0.199324	17.5454	-4.10249	-41.0249	31.57	7.85376	8.85268	0.154508	-199.324	0.306226
34.825	4.435	1	1	3	0	0	-4.10067	0.0318945	0.787194	8.85524	-0.193378	17.548	-4.10067	-41.0067	31.8945	7.87194	8.85524	0.154553	-193.378	0.30627
34.836	4.446	1	1	3	0	0	-4.09836	0.0324689	0.7895	8.85027	-0.196739	17.543	-4.09836	-40.9836	32.4689	7.895	8.85027	0.154466	-196.739	0.306183
34.846	4.456	1	1	3	0	0	-4.09693	0.0320809	0.790933	8.84967	-0.195809	17.5424	-4.09693	-40.9693	32.0809	7.90933	8.84967	0.154456	-195.809	0.306173
34.857	4.467	1	1	3	0	0	-4.09473	0.0328947	0.793136	8.85329	-0.204764	17.546	-4.09473	-40.9473	32.8947	7.93136	8.85329	0.154519	-204.764	0.306236
34.868	4.478	1	1	3	0	0	-4.09346	0.0329494	0.794399	8.85481	-0.202435	17.5476	-4.09346	-40.9346	32.9494	7.94399	8.85481	0.154546	-202.435	0.306263
34.879	4.489	1	1	3	0	0	-4.09184	0.0328544	0.79602	8.85116	-0.196142	17.5439	-4.09184	-40.9184	32.8544	7.9602	8.85116	0.154482	-196.142	0.306199
34.889	4.499	1	1	3	0	0	-4.09003	0.0333666	0.797832	8.85077	-0.194103	17.5435	-4.09003	-40.9003	33.3666	7.97832	8.85077	0.154475	-194.103	0.306192
34.9	4.51	1	1	3	0	0	-4.08768	0.0337918	0.800185	8.85128	-0.200795	17.544	-4.08768	-40.8768	33.7918	8.00185	8.85128	0.154484	-200.795	0.306201
34.91	4.52	1	1	3	0	0	-4.08632	0.0335524	0.801543	8.85128	-0.213061	17.544	-4.08632	-40.8632	33.5524	8.01543	8.85128	0.154484	-213.061	0.306201
34.921	4.531	1	1	3	0	0	-4.08448	0.0339	0.803385	8.84776	-0.199701	17.5405	-4.08448	-40.8448	33.9	8.03385	8.84776	0.154423	-199.701	0.30614
34.932	4.542	1	1	3	0	0	-4.08219	0.0344135	0.805677	8.85061	-0.20951	17.5434	-4.08219	-40.8219	34.4135	8.05677	8.85061	0.154472	-209.51	0.306189
34.943	4.553	1	1	3	0	0	-4.08031	0.0342741	0.807549	8.85169	-0.203351	17.5444	-4.08031	-40.8031	34.2741	8.07549	8.85169	0.154491	-203.351	0.306208
34.953	4.563	1	1	3	0	0	-4.07813	0.0349387	0.809737	8.84952	-0.201302	17.5423	-4.07813	-40.7813	34.9387	8.09737	8.84952	0.154453	-201.302	0.30617
34.964	4.574	1	1	3	0	0	-4.07673	0.0350736	0.811128	8.85504	-0.202408	17.5478	-4.07673	-40.7673	35.0736	8.11128	8.85504	0.15455	-202.408	0.306267
34.974	4.584	1	1	3	0	0	-4.07487	0.035201	0.812994	8.85051	-0.187488	17.5433	-4.07487	-40.7487	35.201	8.12994	8.85051	0.15447	-187.488	0.306188
34.985	4.595	1	1	3	0	0	-4.07284	0.0354868	0.815027	8.85221	-0.195844	17.545	-4.07284	-40.7284	35.4868	8.15027	8.85221	0.1545	-195.844	0.306217
35.002	4.612	1	1	3	0	0	-4.07053	0.0352356	0.817336	8.84671	-0.186795	17.5395	-4.07053	-40.7053	35.2356	8.17336	8.84671	0.154404	-186.795	0.306121
35.013	4.623	1	1	3	0	0	-4.06888	0.0359707	0.81898	8.85024	-0.192307	17.543	-4.06888	-40.6888	35.9707	8.1898	8.85024	0.154466	-192.307	0.306183
35.023	4.633	1	1	3	0	0	-4.06696	0.036314	0.820901	8.85253	-0.200948	17.5453	-4.06696	-40.6696	36.314	8.20901	8.85253	0.154506	-200.948	0.306223
35.034	4.644	1	1	3	0	0	-4.06517	0.0360977	0.822694	8.84996	-0.190927	17.5427	-4.06517	-40.6517	36.0977	8.22694	8.84996	0.154461	-190.927	0.306178
35.044	4.654	1	1	3	0	0	-4.0637	0.0364655	0.824166	8.85248	-0.193415	17.5452	-4.0637	-40.637	36.4655	8.24166	8.85248	0.154505	-193.415	0.306222
35.055	4.665	1	1	3	0	0	-4.06191	0.0371148	0.825955	8.8557	-0.194283	17.5485	-4.06191	-40.6191	37.1148	8.25955	8.8557	0.154561	-194.283	0.306278
35.068	4.678	1	1	3	0	0	-4.05995	0.0370501	0.827911	8.85185	-0.199423	17.5446	-4.05995	-40.5995	37.0501	8.27911	8.85185	0.154494	-199.423	0.306211
35.078	4.688	1	1	3	0	0	-4.058	0.0375471	0.829867	8.84937	-0.195712	17.5421	-4.058	-40.58	37.5471	8.29867	8.84937	0.154451	-195.712	0.306168
35.089	4.699	1	1	3	0	0	-4.05622	0.0380389	0.831641	8.85159	-0.191827	17.5443	-4.05622	-40.5622	38.0389	8.31641	8.85159	0.154489	-191.827	0.306206
35.099	4.709	1	1	3	0	0	-4.05475	0.0378035	0.833117	8.85477	-0.20772	17.5475	-4.05475	-40.5475	37.8035	8.33117	8.85477	0.154545	-207.72	0.306262
35.11	4.72	1	1	3	0	0	-4.0531	0.0381097	0.834758	8.85074	-0.195003	17.5435	-4.0531	-40.531	38.1097	8.34758	8.85074	0.154475	-195.003	0.306192
35.121	4.731	1	1	3	0	0	-4.05116	0.038718	0.836706	8.85543	-0.200121	17.5482	-4.05116	-40.5116	38.718	8.36706	8.85543	0.154556	-200.121	0.306274
35.132	4.742	1	1	3	0	0	-4.04955	0.0384439	0.838314	8.85147	-0.191614	17.5442	-4.04955	-40.4955	38.4439	8.38314	8.85147	0.154487	-191.614	0.306204
35.142	4.752	1	1	3	0	0	-4.04837	0.038627	0.839494	8.8542	-0.186065	17.547	-4.04837	-40.4837	38.627	8.39494	8.8542	0.154535	-186.065	0.306252
35.153	4.763	1	1	3	0	0	-4.04579	0.0396932	0.842077	8.84981	-0.180558	17.5426	-4.04579	-40.4579	39.6932	8.42077	8.84981	0.154458	-180.558	0.306176
35.163	4.773	1	1	3	0	0	-4.04402	0.0391664	0.843841	8.85003	-0.198618	17.5428	-4.04402	-40.4402	39.1664	8.43841	8.85003	0.154462	-198.618	0.306179
35.174	4.784	1	1	3	0	0	-4.0424	0.0397831	0.845466	8.85	-0.190056	17.5428	-4.0424	-40.424	39.7831	8.45466	8.85	0.154462	-190.056	0.306179
35.185	4.795	1	1	3	0	0	-4.04058	0.0402409	0.847284	8.85025	-0.202361	17.543	-4.04058	-40.4058	40.2409	8.47284	8.85025	0.154466	-202.361	0.306183
35.196	4.806	1	1	3	0	0	-4.03888	0.0401074	0.848981	8.85112	-0.196922	17.5439	-4.03888	-40.3888	40.1074	8.48981	8.85112	0.154481	-196.922	0.306198
35.206	4.816	1	1	3	0	0	-4.03701	0.040602	0.850856	8.85336	-0.202111	17.5461	-4.03701	-40.3701	40.602	8.50856	8.85336	0.15452	-202.111	0.306237
35.217	4.827	1	1	3	0	0	-4.03484	0.0412712	0.853025	8.8517	-0.204928	17.5445	-4.03484	-40.3484	41.2712	8.53025	8.8517	0.154491	-204.928	0.306209
35.227	4.837	1	1	3	0	0	-4.03365	0.0409298	0.854211	8.85205	-0.199712	17.5448	-4.03365	-40.3365	40.9298	8.54211	8.85205	0.154497	-199.712	0.306215
35.238	4.848	1	1	3	0	0	-4.03208	0.0411697	0.855779	8.85628	-0.212084	17.549	-4.03208	-40.3208	41.1697	8.55779	8.85628	0.154571	-212.084	0.306289
35.249	4.859	1	1	3	0	0	-4.0302	0.0418355	0.857666	8.84946	-0.192996	17.5422	-4.0302	-40.302	41.8355	8.57666	8.84946	0.154452	-192.996	0.306169
35.26	4.87	1	1	3	0	0	-4.02899	0.0412823	0.858876	8.85245	-0.19236	17.5452	-4.02899	-40.2899	41.2823	8.58876	8.85245	0.154504	-192.36	0.306222
35.27	4.88	1	1	3	0	0	-4.02709	0.042093	0.860768	8.85424	-0.208106	17.547	-4.02709	-40.2709	42.093	8.60768	8.85424	0.154536	-208.106	0.306253
35.281	4.891	1	1	3	0	0	-4.02434	0.0425908	0.863524	8.85078	-0.202438	17.5435	-4.02434	-40.2434	42.5908	8.63524	8.85078	0.154475	-202.438	0.306192
35.291	4.901	1	1	3	0	0	-4.02306	0.042525	0.864798	8.85632	-0.203989	17.5491	-4.02306	-40.2306	42.525	8.64798	8.85632	0.154572	-203.989	0.306289
35.302	4.912	1	1	3	0	0	-4.02146	0.0426838	0.866404	8.85183	-0.189864	17.5446	-4.02146	-40.2146	42.6838	8.66404	8.85183	0.154494	-189.864	0.306211
35.313	4.923	1	1	3	0	0	-4.01918	0.04347	0.868683	8.85224	-0.188568	17.545	-4.01918	-40.1918	43.47	8.68683	8.85224	0.154501	-188.568	0.306218
35.325	4.935	1	1	3	0	0	-4.01693	0.0432752	0.870933	8.85571	-0.205463	17.5485	-4.01693	-40.1693	43.2752	8.70933	8.85571	0.154561	-205.463	0.306278
35.336	4.946	1	1	3	0	0	-4.01502	0.0437446	0.872839	8.84997	-0.192749	17.5427	-4.01502	-40.1502	43.7446	8.72839	8.84997	0.154461	-192.749	0.306178
35.346	4.956	1	1	3	0	0	-4.01348	0.0440878	0.874387	8.85087	-0.213852	17.5436	-4.01348	-40.1348	44.0878	8.74387	8.85087	0.154477	-213.852	0.306194
35.357	4.967	1	1	3	0	0	-4.01202	0.0439253	0.875846	8.85195	-0.207355	17.5447	-4.01202	-40.1202	43.9253	8.75846	8.85195	0.154496	-207.355	0.306213
35.368	4.978	1	1	3	0	0	-4.0102	0.044581	0.877661	8.85363	-0.207949	17.5464	-4.0102	-40.102	44.581	8.77661	8.85363	0.154525	-207.949	0.306242
35.379	4.989	1	1	3	0	0	-4.00816	0.0448277	0.879702	8.85061	-0.198972	17.5434	-4.00816	-40.0816	44.8277	8.79702	8.85061	0.154472	-198.972	0.306189
35.389	4.999	1	1	3	0	0	-4.00673	0.0446722	0.881135	8.85361	-0.191977	17.5464	-4.00673	-40.0673	44.6722	8.81135	8.85361	0.154525	-191.977	0.306242
35.4	5.01	1	1	3	0	0	-4.00476	0.0452043	0.883099	8.85084	-0.190028	17.5436	-4.00476	-40.0476	45.2043	8.83099	8.85084	0.154476	-190.028	0.306194
35.41	5.02	1	1	3	0	0	-4.00327	0.0458007	0.884594	8.84908	-0.196376	17.5418	-4.00327	-40.0327	45.8007	8.84594	8.84908	0.154446	-196.376	0.306163
35.421	5.031	1	1	3	0	0	-4.00127	0.045718	0.886589	8.85477	-0.198365	17.5475	-4.00127	-40.0127	45.718	8.86589	8.85477	0.154545	-198.365	0.306262
35.432	5.042	1	1	3	0	0	-3.9995	0.0462301	0.888365	8.85689	-0.199787	17.5496	-3.9995	-39.995	46.2301	8.88365	8.85689	0.154582	-199.787	0.306299
35.443	5.053	1	1	3	0	0	-3.99795	0.0465814	0.88991	8.85008	-0.199535	17.5428	-3.99795	-39.9795	46.5814	8.8991	8.85008	0.154463	-199.535	0.30618
35.453	5.063	1	1	3	0	0	-3.99579	0.0465623	0.892071	8.85168	-0.194463	17.5444	-3.99579	-39.9579	46.5623	8.92071	8.85168	0.154491	-194.463	0.306208
35.464	5.074	1	1	3	0	0	-3.9942	0.046801	0.89366	8.85417	-0.201834	17.5469	-3.9942	-39.942	46.801	8.9366	8.85417	0.154534	-201.834	0.306252
35.474	5.084	1	1	3	0	0	-3.99271	0.0474616	0.895152	8.85404	-0.184079	17.5468	-3.99271	-39.9271	47.4616	8.95152	8.85404	0.154532	-184.079	0.306249
35.485	5.095	1	1	3	0	0	-3.99099	0.0472705	0.896875	8.8568	-0.195902	17.5496	-3.99099	-39.9099	47.2705	8.96875	8.8568	0.15458	-195.902	0.306298
35.496	5.106	1	1	3	0	0	-3.98903	0.0476845	0.89883	8.85275	-0.186768	17.5455	-3.98903	-39.8903	47.6845	8.9883	8.85275	0.15451	-186.768	0.306227
35.507	5.117	1	1	3	0	0	-3.98759	0.0480449	0.900272	8.85279	-0.200236	17.5455	-3.98759	-39.8759	48.0449	9.00272	8.85279	0.15451	-200.236	0.306227
35.517	5.127	1	1	3	0	0	-3.98547	0.0480993	0.902396	8.85577	-0.200824	17.5485	-3.98547	-39.8547	48.0993	9.02396	8.85577	0.154562	-200.824	0.30628
35.528	5.138	1	1	3	0	0	-3.98308	0.0489101	0.904777	8.84992	-0.18999	17.5427	-3.98308	-39.8308	48.9101	9.04777	8.84992	0.15446	-189.99	0.306177
35.538	5.148	1	1	3	0	0	-3.98132	0.0491183	0.906541	8.85564	-0.19813	17.5484	-3.98132	-39.8132	49.1183	9.06541	8.85564	0.15456	-198.13	0.306277
35.549	5.159	1	1	3	0	0	-3.98021	0.0489509	0.907656	8.84981	-0.182342	17.5426	-3.98021	-39.8021	48.9509	9.07656	8.84981	0.154458	-182.342	0.306176
35.56	5.17	1	1	3	0	0	-3.97862	0.0493996	0.909242	8.8554	-0.194935	17.5481	-3.97862	-39.7862	49.3996	9.09242	8.8554	0.154556	-194.935	0.306273
35.571	5.181	1	1	3	0	0	-3.97634	0.0499179	0.911519	8.85202	-0.197368	17.5448	-3.97634	-39.7634	49.9179	9.11519	8.85202	0.154497	-197.368	0.306214
35.581	5.191	1	1	3	0	0	-3.9752	0.049573	0.91266	8.85449	-0.194261	17.5472	-3.9752	-39.752	49.573	9.1266	8.85449	0.15454	-194.261	0.306257
35.592	5.202	1	1	3	0	0	-3.97343	0.0500083	0.914435	8.84815	-0.197314	17.5409	-3.97343	-39.7343	50.0083	9.14435	8.84815	0.154429	-197.314	0.306146
35.602	5.212	1	1	3	0	0	-3.97142	0.0504174	0.916438	8.85491	-0.1879	17.5477	-3.97142	-39.7142	50.4174	9.16438	8.85491	0.154547	-187.9	0.306264
35.613	5.223	1	1	3	0	0	-3.96925	0.0508794	0.918616	8.85226	-0.186892	17.545	-3.96925	-39.6925	50.8794	9.18616	8.85226	0.154501	-186.892	0.306218
35.624	5.234	1	1	3	0	0	-3.96712	0.0511576	0.920741	8.8519	-0.190273	17.5447	-3.96712	-39.6712	51.1576	9.20741	8.8519	0.154495	-190.273	0.306212
35.635	5.245	1	1	3	0	0	-3.96568	0.0516927	0.922184	8.8499	-0.197875	17.5427	-3.96568	-39.6568	51.6927	9.22184	8.8499	0.15446	-197.875	0.306177
35.645	5.255	1	1	3	0	0	-3.96449	0.0513372	0.923375	8.85533	-0.206879	17.5481	-3.96449	-39.6449	51.3372	9.23375	8.85533	0.154555	-206.879	0.306272
35.656	5.266	1	1	3	0	0	-3.96269	0.0517447	0.925168	8.84779	-0.202649	17.5405	-3.96269	-39.6269	51.7447	9.25168	8.84779	0.154423	-202.649	0.30614
35.666	5.276	1	1	3	0	0	-3.96112	0.0520254	0.926739	8.85439	-0.18699	17.5471	-3.96112	-39.6112	52.0254	9.26739	8.85439	0.154538	-186.99	0.306255
35.677	5.287	1	1	3	0	0	-3.95905	0.0521352	0.928809	8.85523	-0.197793	17.548	-3.95905	-39.5905	52.1352	9.28809	8.85523	0.154553	-197.793	0.30627
35.688	5.298	1	1	3	0	0	-3.95699	0.0527228	0.930874	8.8518	-0.200005	17.5446	-3.95699	-39.5699	52.7228	9.30874	8.8518	0.154493	-200.005	0.30621
35.699	5.309	1	1	3	0	0	-3.95536	0.0529699	0.932507	8.85646	-0.202259	17.5492	-3.95536	-39.5536	52.9699	9.32507	8.85646	0.154574	-202.259	0.306292
35.711	5.321	1	1	3	0	0	-3.95342	0.0530149	0.934439	8.84856	-0.196241	17.5413	-3.95342	-39.5342	53.0149	9.34439	8.84856	0.154437	-196.241	0.306154
35.721	5.331	1	1	3	0	0	-3.95204	0.0532971	0.935822	8.84861	-0.201251	17.5414	-3.95204	-39.5204	53.2971	9.35822	8.84861	0.154437	-201.251	0.306155
35.732	5.342	1	1	3	0	0	-3.95006	0.0537112	0.937804	8.85157	-0.20291	17.5443	-3.95006	-39.5006	53.7112	9.37804	8.85157	0.154489	-202.91	0.306206
35.743	5.353	1	1	3	0	0	-3.94804	0.0538229	0.939819	8.85068	-0.201149	17.5434	-3.94804	-39.4804	53.8229	9.39819	8.85068	0.154474	-201.149	0.306191
35.754	5.364	1	1	3	0	0	-3.94618	0.0542552	0.941678	8.8536	-0.192751	17.5464	-3.94618	-39.4618	54.2552	9.41678	8.8536	0.154525	-192.751	0.306242
35.764	5.374	1	1	3	0	0	-3.94456	0.0543881	0.943303	8.85537	-0.205289	17.5481	-3.94456	-39.4456	54.3881	9.43303	8.85537	0.154555	-205.289	0.306273
35.775	5.385	1	1	3	0	0	-3.94246	0.0545622	0.945398	8.85066	-0.190606	17.5434	-3.94246	-39.4246	54.5622	9.45398	8.85066	0.154473	-190.606	0.30619
35.785	5.395	1	1	3	0	0	-3.94141	0.0549622	0.946456	8.8514	-0.204082	17.5442	-3.94141	-39.4141	54.9622	9.46456	8.8514	0.154486	-204.082	0.306203
35.796	5.406	1	1	3	0	0	-3.93956	0.0549296	0.948298	8.84891	-0.196913	17.5417	-3.93956	-39.3956	54.9296	9.48298	8.84891	0.154443	-196.913	0.30616
35.807	5.417	1	1	3	0	0	-3.93781	0.0553123	0.95005	8.85178	-0.200338	17.5445	-3.93781	-39.3781	55.3123	9.5005	8.85178	0.154493	-200.338	0.30621
35.818	5.428	1	1	3	0	0	-3.93537	0.055909	0.952493	8.84963	-0.199191	17.5424	-3.93537	-39.3537	55.909	9.52493	8.84963	0.154455	-199.191	0.306172
35.828	5.438	1	1	3	0	0	-3.93393	0.0559095	0.953928	8.85112	-0.200897	17.5439	-3.93393	-39.3393	55.9095	9.53928	8.85112	0.154481	-200.897	0.306198
35.839	5.449	1	1	3	0	0	-3.93155	0.0561563	0.956309	8.85177	-0.202601	17.5445	-3.93155	-39.3155	56.1563	9.56309	8.85177	0.154493	-202.601	0.30621
35.849	5.459	1	1	3	0	0	-3.92984	0.0568012	0.958022	8.85478	-0.199069	17.5475	-3.92984	-39.2984	56.8012	9.58022	8.85478	0.154545	-199.069	0.306262
35.86	5.47	1	1	3	0	0	-3.92847	0.0567893	0.959392	8.85038	-0.191962	17.5431	-3.92847	-39.2847	56.7893	9.59392	8.85038	0.154468	-191.962	0.306186
35.871	5.481	1	1	3	0	0	-3.92707	0.0567519	0.960794	8.85209	-0.185548	17.5448	-3.92707	-39.2707	56.7519	9.60794	8.85209	0.154498	-185.548	0.306215
35.882	5.492	1	1	3	0	0	-3.92527	0.0570363	0.96259	8.85474	-0.192755	17.5475	-3.92527	-39.2527	57.0363	9.6259	8.85474	0.154544	-192.755	0.306262
35.892	5.502	1	1	3	0	0	-3.92326	0.0574272	0.964605	8.8486	-0.189871	17.5414	-3.92326	-39.2326	57.4272	9.64605	8.8486	0.154437	-189.871	0.306154
35.903	5.513	1	1	3	0	0	-3.92159	0.0575867	0.966273	8.85213	-0.195279	17.5449	-3.92159	-39.2159	57.5867	9.66273	8.85213	0.154499	-195.279	0.306216
35.913	5.523	1	1	3	0	0	-3.91935	0.058201	0.968508	8.85493	-0.205139	17.5477	-3.91935	-39.1935	58.201	9.68508	8.85493	0.154548	-205.139	0.306265
35.924	5.534	1	1	3	0	0	-3.91724	0.0583352	0.970619	8.84819	-0.20222	17.5409	-3.91724	-39.1724	58.3352	9.70619	8.84819	0.15443	-202.22	0.306147
35.935	5.545	1	1	3	0	0	-3.91553	0.058465	0.972329	8.85182	-0.196649	17.5446	-3.91553	-39.1553	58.465	9.72329	8.85182	0.154493	-196.649	0.306211
35.946	5.556	1	1	3	0	0	-3.91373	0.0586597	0.974137	8.85152	-0.202851	17.5443	-3.91373	-39.1373	58.6597	9.74137	8.85152	0.154488	-202.851	0.306205
35.956	5.566	1	1	3	0	0	-3.91178	0.0589266	0.976084	8.8494	-0.210452	17.5422	-3.91178	-39.1178	58.9266	9.76084	8.8494	0.154451	-210.452	0.306168
35.967	5.577	1	1	3	0	0	-3.91041	0.0589177	0.977451	8.85352	-0.211371	17.5463	-3.91041	-39.1041	58.9177	9.77451	8.85352	0.154523	-211.371	0.30624
35.977	5.587	1	1	3	0	0	-3.90839	0.0593772	0.979468	8.85669	-0.199791	17.5494	-3.90839	-39.0839	59.3772	9.79468	8.85669	0.154578	-199.791	0.306296
35.988	5.598	1	1	3	0	0	-3.90657	0.0594823	0.981287	8.8509	-0.197007	17.5437	-3.90657	-39.0657	59.4823	9.81287	8.8509	0.154477	-197.007	0.306195
35.999	5.609	1	1	3	0	0	-3.90469	0.0595826	0.983177	8.85198	-0.200001	17.5447	-3.90469	-39.0469	59.5826	9.83177	8.85198	0.154496	-200.001	0.306213
36.01	5.62	1	1	3	0	0	-3.90287	0.060054	0.984996	8.85443	-0.203005	17.5472	-3.90287	-39.0287	60.054	9.84996	8.85443	0.154539	-203.005	0.306256
36.02	5.63	1	1	3	0	0	-3.90163	0.0599542	0.986236	8.8526	-0.204626	17.5454	-3.90163	-39.0163	59.9542	9.86236	8.8526	0.154507	-204.626	0.306224
36.031	5.641	1	1	3	0	0	-3.89952	0.060403	0.988345	8.85162	-0.197467	17.5444	-3.89952	-38.9952	60.403	9.88345	8.85162	0.15449	-197.467	0.306207
36.041	5.651	1	1	3	0	0	-3.89807	0.060471	0.989797	8.85058	-0.210645	17.5433	-3.89807	-38.9807	60.471	9.89797	8.85058	0.154472	-210.645	0.306189
36.052	5.662	1	1	3	0	0	-3.89597	0.0606525	0.991889	8.8528	-0.202293	17.5456	-3.89597	-38.9597	60.6525	9.91889	8.8528	0.154511	-202.293	0.306228
36.063	5.673	1	1	3	0	0	-3.89343	0.0613228	0.994433	8.85252	-0.209836	17.5453	-3.89343	-38.9343	61.3228	9.94433	8.85252	0.154506	-209.836	0.306223
36.074	5.684	1	1	3	0	0	-3.89223	0.0611747	0.995628	8.85164	-0.207654	17.5444	-3.89223	-38.9223	61.1747	9.95628	8.85164	0.15449	-207.654	0.306207
36.084	5.694	1	1	3	0	0	-3.89044	0.0612863	0.997421	8.85077	-0.194388	17.5435	-3.89044	-38.9044	61.2863	9.97421	8.85077	0.154475	-194.388	0.306192
36.095	5.705	1	1	3	0	0	-3.88828	0.0616842	0.999583	8.85355	-0.196124	17.5463	-3.88828	-38.8828	61.6842	9.99583	8.85355	0.154524	-196.124	0.306241
36.105	5.715	1	1	3	0	0	-3.8866	0.0619839	1.00126	8.8498	-0.191889	17.5425	-3.8866	-38.866	61.9839	10.0126	8.8498	0.154458	-191.889	0.306175
36.116	5.726	1	1	3	0	0	-3.88482	0.0617959	1.00304	8.85082	-0.202072	17.5436	-3.88482	-38.8482	61.7959	10.0304	8.85082	0.154476	-202.072	0.306193
36.127	5.737	1	1	3	0	0	-3.88296	0.061818	1.00491	8.8534	-0.195938	17.5462	-3.88296	-38.8296	61.818	10.0491	8.8534	0.154521	-195.938	0.306238
36.138	5.748	1	1	3	0	0	-3.88125	0.0623493	1.00661	8.85617	-0.193512	17.5489	-3.88125	-38.8125	62.3493	10.0661	8.85617	0.154569	-193.512	0.306286
36.148	5.758	1	1	3	0	0	-3.8795	0.0622264	1.00836	8.85226	-0.204109	17.545	-3.8795	-38.795	62.2264	10.0836	8.85226	0.154501	-204.109	0.306218
36.159	5.769	1	1	3	0	0	-3.87692	0.0627301	1.01094	8.85429	-0.210735	17.547	-3.87692	-38.7692	62.7301	10.1094	8.85429	0.154536	-210.735	0.306254
36.169	5.779	1	1	3	0	0	-3.87595	0.0626536	1.01191	8.85445	-0.199905	17.5472	-3.87595	-38.7595	62.6536	10.1191	8.85445	0.154539	-199.905	0.306256
36.18	5.79	1	1	3	0	0	-3.87408	0.0624312	1.01378	8.84981	-0.199354	17.5426	-3.87408	-38.7408	62.4312	10.1378	8.84981	0.154458	-199.354	0.306175
36.191	5.801	1	1	3	0	0	-3.8719	0.0631718	1.01596	8.85331	-0.199209	17.5461	-3.8719	-38.719	63.1718	10.1596	8.85331	0.154519	-199.209	0.306237
36.202	5.812	1	1	3	0	0	-3.86973	0.0633724	1.01814	8.85381	-0.199496	17.5466	-3.86973	-38.6973	63.3724	10.1814	8.85381	0.154528	-199.496	0.306245
36.212	5.822	1	1	3	0	0	-3.86818	0.0633815	1.01968	8.85339	-0.192223	17.5461	-3.86818	-38.6818	63.3815	10.1968	8.85339	0.154521	-192.223	0.306238
36.223	5.833	1	1	3	0	0	-3.86649	0.0634156	1.02138	8.84903	-0.183873	17.5418	-3.86649	-38.6649	63.4156	10.2138	8.84903	0.154445	-183.873	0.306162
36.233	5.843	1	1	3	0	0	-3.86446	0.0638902	1.0234	8.8539	-0.188611	17.5467	-3.86446	-38.6446	63.8902	10.234	8.8539	0.15453	-188.611	0.306247
36.244	5.854	1	1	3	0	0	-3.86293	0.0637058	1.02493	8.85426	-0.191694	17.547	-3.86293	-38.6293	63.7058	10.2493	8.85426	0.154536	-191.694	0.306253
36.255	5.865	1	1	3	0	0	-3.86088	0.0639325	1.02698	8.849	-0.1917	17.5418	-3.86088	-38.6088	63.9325	10.2698	8.849	0.154444	-191.7	0.306161
36.266	5.876	1	1	3	0	0	-3.85915	0.064168	1.02871	8.85492	-0.19887	17.5477	-3.85915	-38.5915	64.168	10.2871	8.85492	0.154548	-198.87	0.306265
36.276	5.886	1	1	3	0	0	-3.85712	0.0640348	1.03074	8.84894	-0.185182	17.5417	-3.85712	-38.5712	64.0348	10.3074	8.84894	0.154443	-185.182	0.30616
36.287	5.897	1	1	3	0	0	-3.85573	0.0642841	1.03214	8.85174	-0.186508	17.5445	-3.85573	-38.5573	64.2841	10.3214	8.85174	0.154492	-186.508	0.306209
36.297	5.907	1	1	3	0	0	-3.85399	0.0646089	1.03387	8.85339	-0.191153	17.5461	-3.85399	-38.5399	64.6089	10.3387	8.85339	0.154521	-191.153	0.306238
36.308	5.918	1	1	3	0	0	-3.85183	0.0644383	1.03603	8.85042	-0.180192	17.5432	-3.85183	-38.5183	64.4383	10.3603	8.85042	0.154469	-180.192	0.306186
36.328	5.938	1	1	3	0	0	-3.84912	0.0649752	1.03875	8.84883	-0.215652	17.5416	-3.84912	-38.4912	64.9752	10.3875	8.84883	0.154441	-215.652	0.306158
36.342	5.952	1	1	3	0	0	-3.84601	0.0649227	1.04185	8.84773	-0.205156	17.5405	-3.84601	-38.4601	64.9227	10.4185	8.84773	0.154422	-205.156	0.306139
36.352	5.962	1	1	3	0	0	-3.84481	0.0652118	1.04305	8.85503	-0.19387	17.5478	-3.84481	-38.4481	65.2118	10.4305	8.85503	0.15455	-193.87	0.306267
36.363	5.973	1	1	3	0	0	-3.84329	0.065121	1.04457	8.85011	-0.204979	17.5429	-3.84329	-38.4329	65.121	10.4457	8.85011	0.154464	-204.979	0.306181
36.374	5.984	1	1	3	0	0	-3.84088	0.0651615	1.04698	8.8553	-0.199712	17.5481	-3.84088	-38.4088	65.1615	10.4698	8.8553	0.154554	-199.712	0.306271
36.385	5.995	1	1	3	0	0	-3.8387	0.0653649	1.04916	8.85171	-0.212318	17.5445	-3.8387	-38.387	65.3649	10.4916	8.85171	0.154492	-212.318	0.306209
36.395	6.005	1	1	3	0	0	-3.83669	0.0657494	1.05117	8.85062	-0.190833	17.5434	-3.83669	-38.3669	65.7494	10.5117	8.85062	0.154473	-190.833	0.30619
36.406	6.016	1	1	3	0	0	-3.83535	0.0653523	1.05252	8.85061	-0.189792	17.5434	-3.83535	-38.3535	65.3523	10.5252	8.85061	0.154472	-189.792	0.306189
36.416	6.026	1	1	3	0	0	-3.83346	0.0655873	1.05441	8.85635	-0.212163	17.5491	-3.83346	-38.3346	65.5873	10.5441	8.85635	0.154572	-212.163	0.30629
36.427	6.037	1	1	3	0	0	-3.83154	0.0658233	1.05633	8.85193	-0.19746	17.5447	-3.83154	-38.3154	65.8233	10.5633	8.85193	0.154495	-197.46	0.306212
36.438	6.048	1	1	3	0	0	-3.82935	0.0657036	1.05851	8.85216	-0.198765	17.5449	-3.82935	-38.2935	65.7036	10.5851	8.85216	0.154499	-198.765	0.306216
36.449	6.059	1	1	3	0	0	-3.82698	0.0661008	1.06088	8.84963	-0.192983	17.5424	-3.82698	-38.2698	66.1008	10.6088	8.84963	0.154455	-192.983	0.306172
36.459	6.069	1	1	3	0	0	-3.82565	0.0660983	1.06222	8.85261	-0.199909	17.5454	-3.82565	-38.2565	66.0983	10.6222	8.85261	0.154507	-199.909	0.306224
36.47	6.08	1	1	3	0	0	-3.82406	0.065749	1.06381	8.85192	-0.206692	17.5447	-3.82406	-38.2406	65.749	10.6381	8.85192	0.154495	-206.692	0.306212
36.48	6.09	1	1	3	0	0	-3.82226	0.0660545	1.0656	8.85207	-0.189319	17.5448	-3.82226	-38.2226	66.0545	10.656	8.85207	0.154498	-189.319	0.306215
36.491	6.101	1	1	3	0	0	-3.82022	0.0665069	1.06764	8.85218	-0.194594	17.5449	-3.82022	-38.2022	66.5069	10.6764	8.85218	0.1545	-194.594	0.306217
36.502	6.112	1	1	3	0	0	-3.81853	0.0660992	1.06933	8.85358	-0.203293	17.5463	-3.81853	-38.1853	66.0992	10.6933	8.85358	0.154524	-203.293	0.306241
36.513	6.123	1	1	3	0	0	-3.81727	0.0662115	1.07059	8.85273	-0.198048	17.5455	-3.81727	-38.1727	66.2115	10.7059	8.85273	0.154509	-198.048	0.306227
36.523	6.133	1	1	3	0	0	-3.81555	0.0664918	1.07231	8.85508	-0.19523	17.5478	-3.81555	-38.1555	66.4918	10.7231	8.85508	0.15455	-195.23	0.306267
36.534	6.144	1	1	3	0	0	-3.81366	0.0666314	1.0742	8.85585	-0.195391	17.5486	-3.81366	-38.1366	66.6314	10.742	8.85585	0.154564	-195.391	0.306281
36.544	6.154	1	1	3	0	0	-3.81222	0.0667013	1.07564	8.85361	-0.189498	17.5464	-3.81222	-38.1222	66.7013	10.7564	8.85361	0.154525	-189.498	0.306242
36.555	6.165	1	1	3	0	0	-3.81016	0.0672989	1.0777	8.85057	-0.194971	17.5433	-3.81016	-38.1016	67.2989	10.777	8.85057	0.154472	-194.971	0.306189
36.566	6.176	1	1	3	0	0	-3.80852	0.06694	1.07934	8.85124	-0.192135	17.544	-3.80852	-38.0852	66.94	10.7934	8.85124	0.154483	-192.135	0.306201
36.577	6.187	1	1	3	0	0	-3.80692	0.0672965	1.08094	8.855	-0.193766	17.5478	-3.80692	-38.0692	67.2965	10.8094	8.855	0.154549	-193.766	0.306266
36.587	6.197	1	1	3	0	0	-3.80533	0.0676402	1.08254	8.85003	-0.199461	17.5428	-3.80533	-38.0533	67.6402	10.8254	8.85003	0.154462	-199.461	0.30618
36.605	6.215	1	1	3	0	0	-3.80201	0.0678517	1.08586	8.84915	-0.185443	17.5419	-3.80201	-38.0201	67.8517	10.8586	8.84915	0.154447	-185.443	0.306164
36.616	6.226	1	1	3	0	0	-3.79991	0.0681817	1.08796	8.85036	-0.184101	17.5431	-3.79991	-37.9991	68.1817	10.8796	8.85036	0.154468	-184.101	0.306185
36.627	6.237	1	1	3	0	0	-3.79854	0.0678595	1.08932	8.85303	-0.184073	17.5458	-3.79854	-37.9854	67.8595	10.8932	8.85303	0.154515	-184.073	0.306232
36.638	6.248	1	1	3	0	0	-3.79655	0.0682553	1.09132	8.85567	-0.19797	17.5484	-3.79655	-37.9655	68.2553	10.9132	8.85567	0.154561	-197.97	0.306278
36.648	6.258	1	1	3	0	0	-3.79511	0.0685224	1.09275	8.85643	-0.19827	17.5492	-3.79511	-37.9511	68.5224	10.9275	8.85643	0.154574	-198.27	0.306291
36.659	6.269	1	1	3	0	0	-3.79319	0.0683651	1.09468	8.84883	-0.190704	17.5416	-3.79319	-37.9319	68.3651	10.9468	8.84883	0.154441	-190.704	0.306158
36.669	6.279	1	1	3	0	0	-3.79165	0.0687546	1.09621	8.85608	-0.206579	17.5488	-3.79165	-37.9165	68.7546	10.9621	8.85608	0.154568	-206.579	0.306285
36.68	6.29	1	1	3	0	0	-3.7899	0.0689572	1.09796	8.85338	-0.20182	17.5461	-3.7899	-37.899	68.9572	10.9796	8.85338	0.154521	-201.82	0.306238
36.691	6.301	1	1	3	0	0	-3.78808	0.0689361	1.09978	8.85396	-0.201591	17.5467	-3.78808	-37.8808	68.9361	10.9978	8.85396	0.154531	-201.591	0.306248
36.702	6.312	1	1	3	0	0	-3.78608	0.0693136	1.10178	8.85383	-0.204897	17.5466	-3.78608	-37.8608	69.3136	11.0178	8.85383	0.154529	-204.897	0.306246
36.712	6.322	1	1	3	0	0	-3.78428	0.0695182	1.10358	8.85055	-0.183544	17.5433	-3.78428	-37.8428	69.5182	11.0358	8.85055	0.154471	-183.544	0.306188
36.723	6.333	1	1	3	0	0	-3.78261	0.0691442	1.10525	8.8537	-0.200033	17.5465	-3.78261	-37.8261	69.1442	11.0525	8.8537	0.154526	-200.033	0.306243
36.733	6.343	1	1	3	0	0	-3.78048	0.0697983	1.10739	8.85325	-0.198919	17.546	-3.78048	-37.8048	69.7983	11.0739	8.85325	0.154518	-198.919	0.306236
36.744	6.354	1	1	3	0	0	-3.77852	0.0703581	1.10935	8.8513	-0.192015	17.5441	-3.77852	-37.7852	70.3581	11.0935	8.8513	0.154484	-192.015	0.306201
36.755	6.365	1	1	3	0	0	-3.77674	0.0697598	1.11112	8.85217	-0.196837	17.5449	-3.77674	-37.7674	69.7598	11.1112	8.85217	0.1545	-196.837	0.306217
36.766	6.376	1	1	3	0	0	-3.77544	0.0698624	1.11243	8.85412	-0.203986	17.5469	-3.77544	-37.7544	69.8624	11.1243	8.85412	0.154534	-203.986	0.306251
36.776	6.386	1	1	3	0	0	-3.77349	0.0701838	1.11437	8.85547	-0.183002	17.5482	-3.77349	-37.7349	70.1838	11.1437	8.85547	0.154557	-183.002	0.306274
36.787	6.397	1	1	3	0	0	-3.77199	0.069893	1.11587	8.85297	-0.184499	17.5457	-3.77199	-37.7199	69.893	11.1587	8.85297	0.154514	-184.499	0.306231
36.797	6.407	1	1	3	0	0	-3.77018	0.0702691	1.11769	8.8533	-0.19833	17.5461	-3.77018	-37.7018	70.2691	11.1769	8.8533	0.154519	-198.33	0.306236
36.808	6.418	1	1	3	0	0	-3.76835	0.0706053	1.11951	8.85541	-0.209019	17.5482	-3.76835	-37.6835	70.6053	11.1951	8.85541	0.154556	-209.019	0.306273
36.819	6.429	1	1	3	0	0	-3.76665	0.0702751	1.12122	8.85217	-0.207081	17.5449	-3.76665	-37.6665	70.2751	11.2122	8.85217	0.1545	-207.081	0.306217
36.83	6.44	1	1	3	0	0	-3.7643	0.0711282	1.12356	8.85119	-0.200876	17.5439	-3.7643	-37.643	71.1282	11.2356	8.85119	0.154482	-200.876	0.3062
36.843	6.453	1	1	3	0	0	-3.76247	0.0709908	1.1254	8.85289	-0.195736	17.5456	-3.76247	-37.6247	70.9908	11.254	8.85289	0.154512	-195.736	0.306229
36.854	6.464	1	1	3	0	0	-3.76109	0.0707574	1.12677	8.8554	-0.209002	17.5482	-3.76109	-37.6109	70.7574	11.2677	8.8554	0.154556	-209.002	0.306273
36.864	6.474	1	1	3	0	0	-3.75935	0.0710588	1.12851	8.85557	-0.193371	17.5483	-3.75935	-37.5935	71.0588	11.2851	8.85557	0.154559	-193.371	0.306276
36.875	6.485	1	1	3	0	0	-3.7569	0.0716337	1.13097	8.8501	-0.200695	17.5429	-3.7569	-37.569	71.6337	11.3097	8.8501	0.154463	-200.695	0.306181
36.886	6.496	1	1	3	0	0	-3.75519	0.0713279	1.13268	8.85361	-0.200609	17.5464	-3.75519	-37.5519	71.3279	11.3268	8.85361	0.154525	-200.609	0.306242
36.897	6.507	1	1	3	0	0	-3.75263	0.0718797	1.13524	8.85494	-0.212376	17.5477	-3.75263	-37.5263	71.8797	11.3524	8.85494	0.154548	-212.376	0.306265
36.907	6.517	1	1	3	0	0	-3.75124	0.071973	1.13662	8.85411	-0.199218	17.5469	-3.75124	-37.5124	71.973	11.3662	8.85411	0.154533	-199.218	0.306251
36.918	6.528	1	1	3	0	0	-3.74963	0.0714009	1.13823	8.85583	-0.204251	17.5486	-3.74963	-37.4963	71.4009	11.3823	8.85583	0.154563	-204.251	0.30628
36.929	6.539	1	1	3	0	0	-3.74764	0.0720667	1.14022	8.85427	-0.20169	17.547	-3.74764	-37.4764	72.0667	11.4022	8.85427	0.154536	-201.69	0.306253
36.94	6.55	1	1	3	0	0	-3.74588	0.0721043	1.14198	8.85662	-0.205027	17.5494	-3.74588	-37.4588	72.1043	11.4198	8.85662	0.154577	-205.027	0.306294
36.95	6.56	1	1	3	0	0	-3.74421	0.0718518	1.14366	8.85056	-0.186586	17.5433	-3.74421	-37.4421	71.8518	11.4366	8.85056	0.154471	-186.586	0.306189
36.961	6.571	1	1	3	0	0	-3.74204	0.0721917	1.14582	8.85269	-0.19642	17.5454	-3.74204	-37.4204	72.1917	11.4582	8.85269	0.154509	-196.42	0.306226
36.971	6.581	1	1	3	0	0	-3.74045	0.0725318	1.14741	8.85612	-0.204724	17.5489	-3.74045	-37.4045	72.5318	11.4741	8.85612	0.154568	-204.724	0.306286
36.982	6.592	1	1	3	0	0	-3.7388	0.0720877	1.14906	8.85091	-0.210426	17.5437	-3.7388	-37.388	72.0877	11.4906	8.85091	0.154478	-210.426	0.306195
36.993	6.603	1	1	3	0	0	-3.73695	0.0726175	1.15091	8.85497	-0.197577	17.5477	-3.73695	-37.3695	72.6175	11.5091	8.85497	0.154548	-197.577	0.306266
37.004	6.614	1	1	3	0	0	-3.73567	0.0726534	1.15219	8.85143	-0.194307	17.5442	-3.73567	-37.3567	72.6534	11.5219	8.85143	0.154487	-194.307	0.306204
37.014	6.624	1	1	3	0	0	-3.73385	0.0724861	1.15401	8.85258	-0.197102	17.5453	-3.73385	-37.3385	72.4861	11.5401	8.85258	0.154507	-197.102	0.306224
37.025	6.635	1	1	3	0	0	-3.73176	0.0726972	1.1561	8.8514	-0.19909	17.5442	-3.73176	-37.3176	72.6972	11.561	8.8514	0.154486	-199.09	0.306203
37.035	6.645	1	1	3	0	0	-3.73019	0.0732081	1.15767	8.85485	-0.201121	17.5476	-3.73019	-37.3019	73.2081	11.5767	8.85485	0.154546	-201.121	0.306263
37.046	6.656	1	1	3	0	0	-3.72897	0.072375	1.15889	8.84818	-0.190957	17.5409	-3.72897	-37.2897	72.375	11.5889	8.84818	0.15443	-190.957	0.306147
37.057	6.667	1	1	3	0	0	-3.72671	0.0731212	1.16116	8.85249	-0.203867	17.5452	-3.72671	-37.2671	73.1212	11.6116	8.85249	0.154505	-203.867	0.306222
37.068	6.678	1	1	3	0	0	-3.7245	0.0736045	1.16336	8.85315	-0.194034	17.5459	-3.7245	-37.245	73.6045	11.6336	8.85315	0.154517	-194.034	0.306234
37.081	6.691	1	1	3	0	0	-3.72267	0.0729539	1.16519	8.8537	-0.204204	17.5465	-3.72267	-37.2267	72.9539	11.6519	8.8537	0.154526	-204.204	0.306243
37.092	6.702	1	1	3	0	0	-3.72017	0.0735093	1.16769	8.85487	-0.202731	17.5476	-3.72017	-37.2017	73.5093	11.6769	8.85487	0.154547	-202.731	0.306264
37.102	6.712	1	1	3	0	0	-3.71868	0.0736353	1.16919	8.85241	-0.18681	17.5452	-3.71868	-37.1868	73.6353	11.6919	8.85241	0.154504	-186.81	0.306221
37.113	6.723	1	1	3	0	0	-3.71686	0.0733716	1.171	8.85182	-0.186395	17.5446	-3.71686	-37.1686	73.3716	11.71	8.85182	0.154493	-186.395	0.306211
37.124	6.734	1	1	3	0	0	-3.71531	0.0735443	1.17256	8.85315	-0.19474	17.5459	-3.71531	-37.1531	73.5443	11.7256	8.85315	0.154517	-194.74	0.306234
37.135	6.745	1	1	3	0	0	-3.71319	0.0738066	1.17468	8.85421	-0.189292	17.547	-3.71319	-37.1319	73.8066	11.7468	8.85421	0.154535	-189.292	0.306252
37.145	6.755	1	1	3	0	0	-3.7116	0.0735754	1.17626	8.85642	-0.188371	17.5492	-3.7116	-37.116	73.5754	11.7626	8.85642	0.154574	-188.371	0.306291
37.156	6.766	1	1	3	0	0	-3.70936	0.0740729	1.1785	8.85333	-0.183696	17.5461	-3.70936	-37.0936	74.0729	11.785	8.85333	0.15452	-183.696	0.306237
37.166	6.776	1	1	3	0	0	-3.70803	0.0740829	1.17983	8.8539	-0.196059	17.5467	-3.70803	-37.0803	74.0829	11.7983	8.8539	0.15453	-196.059	0.306247
37.177	6.787	1	1	3	0	0	-3.70595	0.0740068	1.18191	8.85155	-0.197948	17.5443	-3.70595	-37.0595	74.0068	11.8191	8.85155	0.154489	-197.948	0.306206
37.188	6.798	1	1	3	0	0	-3.70434	0.0742296	1.18352	8.8517	-0.202243	17.5445	-3.70434	-37.0434	74.2296	11.8352	8.8517	0.154491	-202.243	0.306209
37.199	6.809	1	1	3	0	0	-3.70271	0.0743992	1.18515	8.85488	-0.201317	17.5476	-3.70271	-37.0271	74.3992	11.8515	8.85488	0.154547	-201.317	0.306264
37.209	6.819	1	1	3	0	0	-3.70112	0.0740821	1.18674	8.85606	-0.197064	17.5488	-3.70112	-37.0112	74.0821	11.8674	8.85606	0.154567	-197.064	0.306285
37.22	6.83	1	1	3	0	0	-3.69932	0.0744094	1.18855	8.84938	-0.192163	17.5421	-3.69932	-36.9932	74.4094	11.8855	8.84938	0.154451	-192.163	0.306168
37.23	6.84	1	1	3	0	0	-3.69734	0.074724	1.19052	8.85534	-0.204661	17.5481	-3.69734	-36.9734	74.724	11.9052	8.85534	0.154555	-204.661	0.306272
37.241	6.851	1	1	3	0	0	-3.69602	0.0742137	1.19184	8.85519	-0.194162	17.5479	-3.69602	-36.9602	74.2137	11.9184	8.85519	0.154552	-194.162	0.306269
37.252	6.862	1	1	3	0	0	-3.69417	0.074682	1.1937	8.85489	-0.189755	17.5476	-3.69417	-36.9417	74.682	11.937	8.85489	0.154547	-189.755	0.306264
37.263	6.873	1	1	3	0	0	-3.6918	0.0751645	1.19606	8.8493	-0.188843	17.5421	-3.6918	-36.918	75.1645	11.9606	8.8493	0.15445	-188.843	0.306167
37.273	6.883	1	1	3	0	0	-3.68996	0.0750785	1.19791	8.85148	-0.191544	17.5442	-3.68996	-36.8996	75.0785	11.9791	8.85148	0.154488	-191.544	0.306205
37.284	6.894	1	1	3	0	0	-3.68862	0.0753031	1.19924	8.85358	-0.203243	17.5463	-3.68862	-36.8862	75.3031	11.9924	8.85358	0.154524	-203.243	0.306241
37.294	6.904	1	1	3	0	0	-3.687	0.0753579	1.20086	8.85349	-0.196076	17.5462	-3.687	-36.87	75.3579	12.0086	8.85349	0.154523	-196.076	0.30624
37.305	6.915	1	1	3	0	0	-3.6848	0.0753484	1.20306	8.85245	-0.189341	17.5452	-3.6848	-36.848	75.3484	12.0306	8.85245	0.154504	-189.341	0.306222
37.316	6.926	1	1	3	0	0	-3.68308	0.0756473	1.20478	8.8532	-0.201871	17.546	-3.68308	-36.8308	75.6473	12.0478	8.8532	0.154518	-201.871	0.306235
37.327	6.937	1	1	3	0	0	-3.68129	0.0759171	1.20657	8.85215	-0.214225	17.5449	-3.68129	-36.8129	75.9171	12.0657	8.85215	0.154499	-214.225	0.306216
37.337	6.947	1	1	3	0	0	-3.67963	0.0753761	1.20823	8.85506	-0.207298	17.5478	-3.67963	-36.7963	75.3761	12.0823	8.85506	0.15455	-207.298	0.306267
37.348	6.958	1	1	3	0	0	-3.67816	0.0756205	1.2097	8.84914	-0.196212	17.5419	-3.67816	-36.7816	75.6205	12.097	8.84914	0.154447	-196.212	0.306164
37.362	6.972	1	1	3	0	0	-3.6755	0.0755856	1.21237	8.85525	-0.200261	17.548	-3.6755	-36.755	75.5856	12.1237	8.85525	0.154553	-200.261	0.30627
37.373	6.983	1	1	3	0	0	-3.67371	0.0758052	1.21415	8.85285	-0.202286	17.5456	-3.67371	-36.7371	75.8052	12.1415	8.85285	0.154511	-202.286	0.306228
37.383	6.993	1	1	3	0	0	-3.672	0.0761532	1.21586	8.85217	-0.204962	17.5449	-3.672	-36.72	76.1532	12.1586	8.85217	0.1545	-204.962	0.306217
37.394	7.004	1	1	3	0	0	-3.67005	0.0758777	1.21782	8.85357	-0.207925	17.5463	-3.67005	-36.7005	75.8777	12.1782	8.85357	0.154524	-207.925	0.306241
37.404	7.014	1	1	3	0	0	-3.6689	0.0758195	1.21897	8.85103	-0.186325	17.5438	-3.6689	-36.689	75.8195	12.1897	8.85103	0.15448	-186.325	0.306197
37.415	7.025	1	1	3	0	0	-3.66706	0.0762768	1.2208	8.84925	-0.196631	17.542	-3.66706	-36.6706	76.2768	12.208	8.84925	0.154449	-196.631	0.306166
37.425	7.035	1	1	3	0	0	-3.66534	0.0759841	1.22252	8.85539	-0.192217	17.5481	-3.66534	-36.6534	75.9841	12.2252	8.85539	0.154556	-192.217	0.306273
37.436	7.046	1	1	3	0	0	-3.66309	0.0763816	1.22477	8.85359	-0.182331	17.5463	-3.66309	-36.6309	76.3816	12.2477	8.85359	0.154524	-182.331	0.306242
37.447	7.057	1	1	3	0	0	-3.66158	0.0766843	1.22628	8.85317	-0.187459	17.5459	-3.66158	-36.6158	76.6843	12.2628	8.85317	0.154517	-187.459	0.306234
37.458	7.068	1	1	3	0	0	-3.65939	0.0762834	1.22848	8.84984	-0.191469	17.5426	-3.65939	-36.5939	76.2834	12.2848	8.84984	0.154459	-191.469	0.306176
37.468	7.078	1	1	3	0	0	-3.65804	0.0765229	1.22982	8.85318	-0.186042	17.5459	-3.65804	-36.5804	76.5229	12.2982	8.85318	0.154517	-186.042	0.306234
37.479	7.089	1	1	3	0	0	-3.65565	0.0768666	1.23222	8.85556	-0.195349	17.5483	-3.65565	-36.5565	76.8666	12.3222	8.85556	0.154559	-195.349	0.306276
37.489	7.099	1	1	3	0	0	-3.65426	0.0766732	1.23361	8.85612	-0.177789	17.5489	-3.65426	-36.5426	76.6732	12.3361	8.85612	0.154569	-177.789	0.306286
37.5	7.11	1	1	3	0	0	-3.65216	0.0769665	1.2357	8.84832	-0.188663	17.5411	-3.65216	-36.5216	76.9665	12.357	8.84832	0.154432	-188.663	0.306149
37.511	7.121	1	1	3	0	0	-3.65044	0.0770575	1.23742	8.85382	-0.201577	17.5466	-3.65044	-36.5044	77.0575	12.3742	8.85382	0.154528	-201.577	0.306245
37.522	7.132	1	1	3	0	0	-3.64891	0.0766462	1.23895	8.85391	-0.203173	17.5467	-3.64891	-36.4891	76.6462	12.3895	8.85391	0.15453	-203.173	0.306247
37.532	7.142	1	1	3	0	0	-3.64738	0.0770312	1.24049	8.8514	-0.191221	17.5442	-3.64738	-36.4738	77.0312	12.4049	8.8514	0.154486	-191.221	0.306203
37.543	7.153	1	1	3	0	0	-3.64569	0.0771027	1.24217	8.85465	-0.210783	17.5474	-3.64569	-36.4569	77.1027	12.4217	8.85465	0.154543	-210.783	0.30626
37.554	7.164	1	1	3	0	0	-3.64346	0.0770069	1.24441	8.85223	-0.205342	17.545	-3.64346	-36.4346	77.0069	12.4441	8.85223	0.154501	-205.342	0.306218
37.568	7.178	1	1	3	0	0	-3.64111	0.077161	1.24675	8.85326	-0.196457	17.546	-3.64111	-36.4111	77.161	12.4675	8.85326	0.154519	-196.457	0.306236
37.578	7.188	1	1	3	0	0	-3.63941	0.0773349	1.24846	8.85293	-0.188813	17.5457	-3.63941	-36.3941	77.3349	12.4846	8.85293	0.154513	-188.813	0.30623
37.589	7.199	1	1	3	0	0	-3.63762	0.0771849	1.25025	8.85274	-0.196887	17.5455	-3.63762	-36.3762	77.1849	12.5025	8.85274	0.15451	-196.887	0.306227
37.599	7.209	1	1	3	0	0	-3.63591	0.0772887	1.25195	8.85574	-0.200418	17.5485	-3.63591	-36.3591	77.2887	12.5195	8.85574	0.154562	-200.418	0.306279
37.61	7.22	1	1	3	0	0	-3.634	0.0776563	1.25386	8.85218	-0.196064	17.5449	-3.634	-36.34	77.6563	12.5386	8.85218	0.1545	-196.064	0.306217
37.623	7.233	1	1	3	0	0	-3.63189	0.0770551	1.25597	8.85456	-0.187411	17.5473	-3.63189	-36.3189	77.0551	12.5597	8.85456	0.154541	-187.411	0.306258
37.633	7.243	1	1	3	0	0	-3.62994	0.0774753	1.25792	8.85202	-0.189037	17.5448	-3.62994	-36.2994	77.4753	12.5792	8.85202	0.154497	-189.037	0.306214
37.644	7.254	1	1	3	0	0	-3.62865	0.0775585	1.25921	8.85414	-0.187067	17.5469	-3.62865	-36.2865	77.5585	12.5921	8.85414	0.154534	-187.067	0.306251
37.654	7.264	1	1	3	0	0	-3.62669	0.0776454	1.26117	8.85441	-0.186911	17.5472	-3.62669	-36.2669	77.6454	12.6117	8.85441	0.154539	-186.911	0.306256
37.665	7.275	1	1	3	0	0	-3.62448	0.077813	1.26338	8.85407	-0.181285	17.5468	-3.62448	-36.2448	77.813	12.6338	8.85407	0.154533	-181.285	0.30625
37.675	7.285	1	1	3	0	0	-3.62318	0.077752	1.26468	8.85029	-0.19198	17.5431	-3.62318	-36.2318	77.752	12.6468	8.85029	0.154467	-191.98	0.306184
37.686	7.296	1	1	3	0	0	-3.62128	0.077657	1.26658	8.85197	-0.192918	17.5447	-3.62128	-36.2128	77.657	12.6658	8.85197	0.154496	-192.918	0.306213
37.697	7.307	1	1	3	0	0	-3.61883	0.0781134	1.26903	8.85051	-0.189083	17.5433	-3.61883	-36.1883	78.1134	12.6903	8.85051	0.154471	-189.083	0.306188
37.708	7.318	1	1	3	0	0	-3.61715	0.0783448	1.27071	8.85412	-0.183678	17.5469	-3.61715	-36.1715	78.3448	12.7071	8.85412	0.154534	-183.678	0.306251
37.718	7.328	1	1	3	0	0	-3.61537	0.0776595	1.27249	8.85104	-0.189676	17.5438	-3.61537	-36.1537	77.6595	12.7249	8.85104	0.15448	-189.676	0.306197
37.729	7.339	1	1	3	0	0	-3.61383	0.0778661	1.27403	8.85411	-0.192398	17.5469	-3.61383	-36.1383	77.8661	12.7403	8.85411	0.154533	-192.398	0.306251
37.739	7.349	1	1	3	0	0	-3.6115	0.0785385	1.27637	8.85403	-0.192463	17.5468	-3.6115	-36.115	78.5385	12.7637	8.85403	0.154532	-192.463	0.306249
37.75	7.36	1	1	3	0	0	-3.60942	0.0782979	1.27844	8.85592	-0.195108	17.5487	-3.60942	-36.0942	78.2979	12.7844	8.85592	0.154565	-195.108	0.306282
37.761	7.371	1	1	3	0	0	-3.60801	0.0780103	1.27986	8.8531	-0.183164	17.5459	-3.60801	-36.0801	78.0103	12.7986	8.8531	0.154516	-183.164	0.306233
37.772	7.382	1	1	3	0	0	-3.60617	0.0784844	1.28169	8.85184	-0.180026	17.5446	-3.60617	-36.0617	78.4844	12.8169	8.85184	0.154494	-180.026	0.306211
37.782	7.392	1	1	3	0	0	-3.60418	0.0782684	1.28369	8.85541	-0.190961	17.5482	-3.60418	-36.0418	78.2684	12.8369	8.85541	0.154556	-190.961	0.306273
37.793	7.403	1	1	3	0	0	-3.60239	0.0785362	1.28548	8.84959	-0.181794	17.5423	-3.60239	-36.0239	78.5362	12.8548	8.84959	0.154455	-181.794	0.306172
37.804	7.414	1	1	3	0	0	-3.60067	0.0783406	1.28719	8.85284	-0.179106	17.5456	-3.60067	-36.0067	78.3406	12.8719	8.85284	0.154511	-179.106	0.306228
37.815	7.425	1	1	3	0	0	-3.59877	0.0782388	1.28909	8.8557	-0.182163	17.5485	-3.59877	-35.9877	78.2388	12.8909	8.8557	0.154561	-182.163	0.306278
37.825	7.435	1	1	3	0	0	-3.59724	0.0783442	1.29063	8.85462	-0.200454	17.5474	-3.59724	-35.9724	78.3442	12.9063	8.85462	0.154542	-200.454	0.306259
37.836	7.446	1	1	3	0	0	-3.59456	0.0787633	1.29331	8.85175	-0.1948	17.5445	-3.59456	-35.9456	78.7633	12.9331	8.85175	0.154492	-194.8	0.306209
37.837	7.447	1	1	3	0	0	-3.59435	0.0787953	1.29352	8.85134	-0.201649	17.5441	-3.59435	-35.9435	78.7953	12.9352	8.85134	0.154485	-201.649	0.306202
37.838	7.448	1	1	3	0	0	-3.59416	0.0787102	1.2937	8.85151	-0.199093	17.5443	-3.59416	-35.9416	78.7102	12.937	8.85151	0.154488	-199.093	0.306205
37.849	7.459	1	1	3	0	0	-3.59276	0.0782333	1.2951	8.852	-0.187913	17.5448	-3.59276	-35.9276	78.2333	12.951	8.852	0.154497	-187.913	0.306214
37.86	7.47	1	1	3	0	0	-3.59109	0.0784474	1.29677	8.85069	-0.192892	17.5434	-3.59109	-35.9109	78.4474	12.9677	8.85069	0.154474	-192.892	0.306191
37.871	7.481	1	1	3	0	0	-3.58865	0.0783452	1.29921	8.85505	-0.19141	17.5478	-3.58865	-35.8865	78.3452	12.9921	8.85505	0.15455	-191.41	0.306267
37.882	7.492	1	1	3	0	0	-3.58632	0.0783393	1.30155	8.85344	-0.205883	17.5462	-3.58632	-35.8632	78.3393	13.0155	8.85344	0.154522	-205.883	0.306239
37.892	7.502	1	1	3	0	0	-3.58483	0.0783075	1.30303	8.84879	-0.18816	17.5415	-3.58483	-35.8483	78.3075	13.0303	8.84879	0.154441	-188.16	0.306158
37.903	7.513	1	1	3	0	0	-3.58322	0.077838	1.30464	8.85399	-0.193482	17.5467	-3.58322	-35.8322	77.838	13.0464	8.85399	0.154531	-193.482	0.306248
37.913	7.523	1	1	3	0	0	-3.58114	0.0778584	1.30672	8.85223	-0.183678	17.545	-3.58114	-35.8114	77.8584	13.0672	8.85223	0.154501	-183.678	0.306218
37.924	7.534	1	1	3	0	0	-3.57939	0.078113	1.30847	8.85108	-0.184413	17.5438	-3.57939	-35.7939	78.113	13.0847	8.85108	0.15448	-184.413	0.306198
37.935	7.545	1	1	3	0	0	-3.57738	0.0777268	1.31049	8.85562	-0.200076	17.5484	-3.57738	-35.7738	77.7268	13.1049	8.85562	0.15456	-200.076	0.306277
37.936	7.546	1	1	3	0	0	-3.57717	0.0776697	1.31069	8.85482	-0.227291	17.5476	-3.57717	-35.7717	77.6697	13.1069	8.85482	0.154546	-227.291	0.306263
37.947	7.557	1	1	3	0	0	-3.57478	0.0779206	1.31308	8.85399	-0.209881	17.5467	-3.57478	-35.7478	77.9206	13.1308	8.85399	0.154531	-209.881	0.306248
37.958	7.568	1	1	3	0	0	-3.5729	0.0780205	1.31496	8.85286	-0.205649	17.5456	-3.5729	-35.729	78.0205	13.1496	8.85286	0.154512	-205.649	0.306229
37.968	7.578	1	1	3	0	0	-3.57142	0.077525	1.31644	8.8536	-0.21287	17.5464	-3.57142	-35.7142	77.525	13.1644	8.8536	0.154525	-212.87	0.306242
37.979	7.589	1	1	3	0	0	-3.56963	0.077729	1.31823	8.85123	-0.209903	17.544	-3.56963	-35.6963	77.729	13.1823	8.85123	0.154483	-209.903	0.3062
37.989	7.599	1	1	3	0	0	-3.56762	0.0779856	1.32024	8.84983	-0.213832	17.5426	-3.56762	-35.6762	77.9856	13.2024	8.84983	0.154459	-213.832	0.306176
38	7.61	1	1	3	0	0	-3.56568	0.0774925	1.32218	8.85498	-0.211284	17.5477	-3.56568	-35.6568	77.4925	13.2218	8.85498	0.154548	-211.284	0.306266
38.011	7.621	1	1	3	0	0	-3.56354	0.0775449	1.32432	8.855	-0.208816	17.5478	-3.56354	-35.6354	77.5449	13.2432	8.855	0.154549	-208.816	0.306266
38.022	7.632	1	1	3	0	0	-3.56156	0.0779724	1.3263	8.85201	-0.200219	17.5448	-3.56156	-35.6156	77.9724	13.263	8.85201	0.154497	-200.219	0.306214
[truncated: 7,747 more rows]

## Sheet: Data sheet Nr. 4
Gesamtzeit (s)	Verstrichene Zykluszeit (s)	Gesamtzyklen	Verstrichene Zyklen	Schritt	Gesamtzyklenzahl(E10BMTL8633 (Linear) Wellenform)	Gesamtzyklenzahl(E10BMTL8633 (Rotary) Wellenform)	Position des Aktuators(E10BMTL8633 (Linear):Position) (mm)	Last(E10BMTL8633 (Linear):Kraft) (kN)	Verschiebung(E10BMTL8633 (Linear):Digitale Position) (mm)	Umdrehung(E10BMTL8633 (Rotary):Umdrehung) (deg)	Drehmoment(E10BMTL8633 (Rotary):Drehmoment) (N·m)	Verschiebung (Rotation)(E10BMTL8633 (Rotary):Digitale Umdrehung) (deg)	Verschiebung(E10BMTL8633 (Linear):Position) (mm)	Dehnung(E10BMTL8633 (Linear):Position) (%)	Spannung(E10BMTL8633 (Linear):Kraft) (MPa)	Dehnung(E10BMTL8633 (Linear):Digitale Position) (%)	Verschiebung (Rotation)(E10BMTL8633 (Rotary):Umdrehung) (deg)	Scherdehnung(E10BMTL8633 (Rotary):Umdrehung) (rad)	Scherspannung(E10BMTL8633 (Rotary):Drehmoment) (MPa)	Scherdehnung(E10BMTL8633 (Rotary):Digitale Umdrehung) (rad)
[truncated: 8,441 more rows]

[truncated: 7 more sheets: Data sheet Nr. 5, Data sheet Nr. 7, Data sheet Nr. 8, Data sheet Nr. 9, Data sheet Nr. 10, Data sheet Nr. 11, Data sheet Nr. 12]
